# Supplementary material for: Effective sentence-level relation extraction model using entity-centric dependency tree
Source: PeerJ Comput Sci. 2024 Sep 18;10:e2311. doi: 10.7717/peerj-cs.2311 (PMC11419662; doi:10.7717/peerj-cs.2311)
Supplement: Supplemental Information 1 [file peerj-cs-10-2311-s001.zip]

Archive with 5 entries (3 files):
- preprocessor.py
- roberta_proc/
- roberta_proc/SemEval/
- roberta_proc/SemEval/preproc_test.json
- roberta_proc/SemEval/preproc_train.json
