# Supplementary material for: Effective sentence-level relation extraction model using entity-centric dependency tree
Source: PeerJ Comput Sci. 2024 Sep 18;10:e2311. doi: 10.7717/peerj-cs.2311 (PMC11419662; doi:10.7717/peerj-cs.2311)
Supplement: Supplemental Information 1 [file peerj-cs-10-2311-s001.zip › preprocessor.py]

import json
import numpy as np
import copy
import os, random, re, sys
from transformers import AutoTokenizer
import spacy
from spacy.tokens import Doc


def read_TACRED_file(read_path, write_path, tokenizer):
    # make entity_tree, wp
    def token_mask_mapping(wp_tokens, entity_start, entity_end, entity_tree, entity_mask):
        num_entity_tokens = 0
        for token in wp_tokens[entity_start:entity_end + 1]:
            num_entity_tokens += len(token)

        new_entity_mask = []
        new_entity_tree = []
        for token, mask, dp in zip(wp_tokens, entity_mask, entity_tree):
            for _ in token:
                new_entity_mask.append(mask/num_entity_tokens)
                new_entity_tree.append(dp)

        return new_entity_mask, new_entity_tree

    def flatten_list(li, rank):
        def recurrent(target_li, copy_li, depth):
            if depth == 0:
                for e in target_li:
                    copy_li.append(e)
            else:
                for t in target_li:
                    recurrent(t, copy_li, depth-1)

        new_list = []
        recurrent(target_li=li, copy_li=new_list, depth=rank-1)

        return new_list

    def is_iterate_char(token):
        first = token[0]
        for char in token:
            if char != first:
                return False
        return True

    def token_convert(token):
        new_token = token
        if token == "``" or token == "''":
            new_token = "\""
        elif token == "-LRB-":
            new_token = "("
        elif token == "-RRB-":
            new_token = ")"
        elif token == "-LSB-":
            new_token = "["
        elif token == "-RSB-":
            new_token = "]"
        elif token == "-LCB-":
            new_token = "{"
        elif token == "-RCB-":
            new_token = "}"
        elif len(token) > 20 and is_iterate_char(token):
            new_token = token[0]

        return new_token

    def get_heads(start_idx, heads):
        result = []
        head = start_idx+1
        while True:
            result.append(head)
            head = heads[head-1]
            if head == 0:
                result.append(head)
                break

        return result

    def new_tree_maker(new_root_idx, origin_head, origin_label):
        new_head_tree = {new_root_idx: 0}
        new_label_tree = {new_root_idx: "ROOT"}
        new_root2root_heads = get_heads(new_root_idx, origin_head)

        for idx, head in enumerate(origin_head):
            if new_root_idx == idx:
                continue

            leaf2root_heads = get_heads(idx, origin_head)

            cross_head_idx = -1
            for root_head in new_root2root_heads:
                for leaf_head in leaf2root_heads:
                    if root_head == leaf_head:
                        cross_head_idx = root_head-1
                        break
                if cross_head_idx != -1:
                    break

            new_root2leaf_dist = new_root2root_heads.index(cross_head_idx+1) + leaf2root_heads.index(cross_head_idx+1)

            # if new_root2leaf_dist == 1:
            #     new_head_tree[idx] = new_root_idx + 1
            #     if head == new_root_idx+1:
            #         new_label_tree[idx] = origin_label[idx]
            #     else:
            #         new_label_tree[idx] = origin_label[new_root_idx]
            # else:
            #     new_head_tree[idx] = new_root_idx + 1
            #     if new_root2leaf_dist < 6:
            #         new_label_tree[idx] = "con:"+str(new_root2leaf_dist)
            #     else:
            #         new_label_tree[idx] = "inf"

            new_head_tree[idx] = new_root_idx + 1
            if new_root2leaf_dist < 6:
                new_label_tree[idx] = "con:"+str(new_root2leaf_dist)
            else:
                new_label_tree[idx] = "inf"

        new_head_tree = sorted(new_head_tree.items(), key=lambda item: item[0])
        new_label_tree = sorted(new_label_tree.items(), key=lambda item: item[0])

        return new_head_tree, new_label_tree

    def new_entity_position(entity_mask):
        start, end = 0, 0
        flag = False

        for idx, m in enumerate(entity_mask):
            if not flag and m != 0:
                start = idx
                flag = True
            if flag and m != 0:
                end = idx
        return (start, end)

    ignore_sents = [['Evtug', ',', 'ohg', 'jung', 'vs', 'V', 'xabj', 'gung', 'vg', "'", 'f', 'nyy', 'fzbxr', 'naq',
                     'zveebef', '...', 'n', 'yvggyr', 'fbzrguvat', 'V', 'qvfpbirerq', 'va', '1966', 'jura', 'V', 'jnf',
                     '17', '...', 'gura', 'V', 'fghqvrq', '1', '-RSB-', 'Nfgebabzl', '2', '-RSB-', 'Pbfzbybtl', 'naq',
                     'tbg', 'obttrq', 'va', 'zl', 'jbefg', 'fhowrpg', '...', 'gur', 'varknpg', 'fpvrapr', 'bs', 'zngu',
                     ',', 'naq', 'va', 'gubfr', 'qnlf', 'Pbzchgref', 'jrer', 'abg', 'ernqvyl', 'ninvynoyr', 'gb',
                     'pvivyvnaf', '.']]

    with open(read_path, "r", encoding="utf-8") as rf:
        all_data = json.load(rf)

    json_data = []

    origin_len = []
    context_len = []
    total = 0
    rel_num = 0

    with open("/home/a163912/TACRED_large/data/TAC_relation_vocab.txt", "r", encoding="utf-8") as rf:
        labels = rf.readlines()
    rel2id_dict = {k.strip(): v for v, k in enumerate(labels)}

    with open("/home/a163912/TACRED_large/data/version4/dprel_vocab_v2.txt", "r", encoding="utf-8") as rf:
        dp_relations = rf.readlines()
    dp2id_dict = {k.strip(): v for v, k in enumerate(dp_relations)}

    ignore_token = ["[SBJ]", "[/SBJ]", "[OBJ]", "[/OBJ]"]
    dprel_vocab = set()

    p_flag = True

    for data in all_data:
        tokens = data["token"]
        origin_tokens = copy.deepcopy(tokens)
        if tokens in ignore_sents:
            continue

        total += 1
        if total % 1000 == 0:
            print(total)

        subj_start, subj_end = data["subj_start"], data["subj_end"]
        subj_type = data["subj_type"]
        subj_entity = " ".join(tokens[subj_start:subj_end + 1])
        obj_start, obj_end = data["obj_start"], data["obj_end"]
        obj_type = data["obj_type"]
        obj_entity = " ".join(tokens[obj_start:obj_end + 1])

        heads = data["stanford_head"]
        dp_rels = data["stanford_deprel"]

        dprel_vocab = dprel_vocab.union(set(dp_rels))

        subj_path = get_heads(subj_end, heads)
        obj_path = get_heads(obj_end, heads)

        new_root_idx = -1
        for subj_head in subj_path:
            for obj_head in obj_path:
                if subj_head == obj_head:
                    new_root_idx = subj_head-1
                    break
            if new_root_idx != -1:
                break

        if new_root_idx < 0:
            print(subj_path)
            print(obj_path)
            print("???")
            exit()
        new_heads, new_dp_rels = new_tree_maker(new_root_idx, heads, dp_rels)
        dependencies = [rel[1] for rel in new_dp_rels]

        subj_heads, subj_dp_rels = new_tree_maker(subj_end, heads, dp_rels)
        subj_tree = [rel[1] for rel in subj_dp_rels]
        obj_heads, obj_dp_rels = new_tree_maker(obj_end, heads, dp_rels)
        obj_tree = [rel[1] for rel in obj_dp_rels]

        # print(data["relation"])
        # for idx, (token, head, dp_rel, new_head, new_dp) in enumerate(zip(tokens, heads, dp_rels, new_heads, dependencies)):
        #     if idx >= subj_start and idx <= subj_end:
        #         print(idx + 1, token, "\t\t\t", head, "\t", dp_rel, "\t", new_head[1], "\t", new_dp, "\t", "sbj_"+subj_type)
        #     elif idx >= obj_start and idx <= obj_end:
        #         print(idx + 1, token, "\t\t\t", head, "\t", dp_rel, "\t", new_head[1], "\t", new_dp, "\t", "obj_"+obj_type)
        #     else:
        #         print(idx + 1, token, "\t\t\t", head, "\t", dp_rel, "\t", new_head[1], "\t", new_dp)
        # print(new_root_idx, tokens[new_root_idx])
        # print()

        new_subj_tokens = []
        new_subj_tokens.append("subject")
        if subj_type == "URL":
            new_subj_tokens.append("http://")
        else:
            new_subj_tokens += subj_entity.split()
        new_subj_tokens.append(subj_type.lower())
        subj_len = len(new_subj_tokens)
        subj_dep_on_subj_tree = subj_tree[subj_start:subj_end+1]
        subj_dep_on_subj_tree = [subj_dep_on_subj_tree[0]] + subj_dep_on_subj_tree + [subj_dep_on_subj_tree[-1]]
        subj_dep_on_obj_tree = obj_tree[subj_start:subj_end + 1]
        subj_dep_on_obj_tree = [subj_dep_on_obj_tree[0]] + subj_dep_on_obj_tree + [subj_dep_on_obj_tree[-1]]

        new_obj_tokens = []
        new_obj_tokens.append("object")
        if obj_type == "URL":
            new_obj_tokens.append("http://")
        else:
            new_obj_tokens += obj_entity.split()
        new_obj_tokens.append(obj_type.lower())
        obj_len = len(new_obj_tokens)
        obj_dep_on_subj_tree = subj_tree[obj_start:obj_end+1]
        obj_dep_on_subj_tree = [obj_dep_on_subj_tree[0]] + obj_dep_on_subj_tree + [obj_dep_on_subj_tree[-1]]
        obj_dep_on_obj_tree = obj_tree[obj_start:obj_end + 1]
        obj_dep_on_obj_tree = [obj_dep_on_obj_tree[0]] + obj_dep_on_obj_tree + [obj_dep_on_obj_tree[-1]]

        if subj_start < obj_start:
            before_end = subj_end
            tokens = tokens[:subj_start] + new_subj_tokens + tokens[subj_end+1:]
            subj_tree = subj_tree[:subj_start] + subj_dep_on_subj_tree + subj_tree[subj_end + 1:]
            obj_tree = obj_tree[:subj_start] + subj_dep_on_obj_tree + obj_tree[subj_end + 1:]
            current_end = subj_start + subj_len - 1
            subj_end = current_end
            gap = current_end - before_end

            obj_start = obj_start + gap
            obj_end = obj_end + gap
            tokens = tokens[:obj_start] + new_obj_tokens + tokens[obj_end+1:]
            subj_tree = subj_tree[:obj_start] + obj_dep_on_subj_tree + subj_tree[obj_end + 1:]
            obj_tree = obj_tree[:obj_start] + obj_dep_on_obj_tree + obj_tree[obj_end + 1:]
            obj_end = obj_start + obj_len - 1
        else:
            before_end = obj_end
            tokens = tokens[:obj_start] + new_obj_tokens + tokens[obj_end+1:]
            subj_tree = subj_tree[:obj_start] + obj_dep_on_subj_tree + subj_tree[obj_end + 1:]
            obj_tree = obj_tree[:obj_start] + obj_dep_on_obj_tree + obj_tree[obj_end + 1:]
            current_end = obj_start + obj_len - 1
            obj_end = current_end
            gap = current_end - before_end

            subj_start = subj_start + gap
            subj_end = subj_end + gap
            tokens = tokens[:subj_start] + new_subj_tokens + tokens[subj_end+1:]
            subj_tree = subj_tree[:subj_start] + subj_dep_on_subj_tree + subj_tree[subj_end + 1:]
            obj_tree = obj_tree[:subj_start] + subj_dep_on_obj_tree + obj_tree[subj_end + 1:]
            subj_end = subj_start + subj_len - 1

        if new_root_idx >= subj_start:
            new_root_idx += 1
        if new_root_idx >= subj_end:
            new_root_idx += 1
        if new_root_idx >= obj_start:
            new_root_idx += 1
        if new_root_idx >= obj_end:
            new_root_idx += 1

        # for idx, (token, new_dp) in enumerate(zip(tokens, dependencies)):
        #     if idx >= subj_start and idx <= subj_end:
        #         print(idx + 1, token, "\t\t\t", new_dp, "\t", "sbj_"+subj_type)
        #     elif idx >= obj_start and idx <= obj_end:
        #         print(idx + 1, token, "\t\t\t", new_dp, "\t", "obj_"+obj_type)
        #     else:
        #         print(idx + 1, token, "\t\t\t", "\t", new_dp)
        # print(new_root_idx, tokens[new_root_idx])
        # print("############################################################")

        relation = data["relation"]
        label = [0 for _ in labels]
        label[rel2id_dict[relation]] = 1
        if relation != "no_relation":
            rel_num += 1

        wp_tokens = []
        for token in tokens:
            if "http://" in token:
                wp_token = tokenizer.tokenize("URL")
            elif token in ignore_token:
                wp_token = [token]
            else:
                token = token_convert(token)
                wp_token = tokenizer.tokenize(token)
            wp_tokens.append(wp_token)

        subj_mask = [0 for _ in range(len(tokens))]
        for idx in range(subj_start, subj_end+1):
            subj_mask[idx] = 1
        obj_mask = [0 for _ in range(len(tokens))]
        for idx in range(obj_start, obj_end+1):
            obj_mask[idx] = 1

        subj_wp_mask, sbj_new_tree = token_mask_mapping(wp_tokens, subj_start, subj_end, subj_tree, subj_mask)
        sbj_new_tree = [dp2id_dict[dp] for dp in sbj_new_tree]
        obj_wp_mask, obj_new_tree = token_mask_mapping(wp_tokens, obj_start, obj_end, obj_tree, obj_mask)
        obj_new_tree = [dp2id_dict[dp] for dp in obj_new_tree]

        new_sbj_start, new_sbj_end = new_entity_position(subj_wp_mask)
        new_obj_start, new_obj_end = new_entity_position(obj_wp_mask)

        flatten_tokens = flatten_list(wp_tokens, 2)
        if len(flatten_tokens) != len(subj_wp_mask):
            print(1)
            exit()

        # for wp_token, m, dp in zip(flatten_tokens, subj_wp_mask, sbj_new_tree):
        #     print(wp_token, m, dp)
        # print(tokens)
        # print(subj_entity, subj_type, "///", obj_entity, obj_type)
        # print(relation)
        # print(subj_tree[obj_start], subj_tree[obj_end])
        # print(obj_tree[subj_start], obj_tree[subj_end])
        # print(tokens[new_root_idx])
        # print()

        input_ids = tokenizer.convert_tokens_to_ids(flatten_tokens)
        input_ids = tokenizer.build_inputs_with_special_tokens(input_ids)

        # if p_flag:
        #     for i in input_ids:
        #         print(i, tokenizer.convert_ids_to_tokens(i))
        #     p_flag = False

        sub_info = {"name": subj_entity, "pos": (new_sbj_start, new_sbj_end), "type": subj_type, "mask": subj_wp_mask,
                    "tree": sbj_new_tree}
        ob_info = {"name": obj_entity, "pos": (new_obj_start, new_obj_end), "type": obj_type, "mask": obj_wp_mask,
                   "tree": obj_new_tree}
        preproc_data = {"origin_context": origin_tokens, "tokens": flatten_tokens, "wp_tokens": wp_tokens,
                        "input_ids": input_ids, "subject": sub_info, "object": ob_info, "label": label,
                        "id": data["id"]}

        if len(flatten_tokens) > 200:
            # print(preproc_data["origin_context"])
            # print(preproc_data["tokens"])
            # print(preproc_data["subject"])
            # print(preproc_data["object"])
            continue

        context_len.append(len(flatten_tokens))
        origin_len.append(len(tokens))
        json_data.append(preproc_data)

    print("context length:", np.max(context_len), np.average(context_len), np.min(context_len))
    print("origin context length:", np.max(origin_len), np.average(origin_len), np.min(origin_len))
    context_len.sort(reverse=True)
    print(context_len[:100])
    print("relations:", rel_num)
    print(len(json_data))

    # dprel_vocab = sorted(list(dprel_vocab))
    # for v in dprel_vocab:
    #     print(v)

    # for data in json_data[:10]:
    #     print(data["origin_context"])
    #     print(data["tokens"])
    #     print(data["subject"])
    #     print(data["object"])
    #     print("###########################################")

    # with open(write_path, "w", encoding="utf-8") as wf:
    #     json.dump(json_data, wf, indent="\t", ensure_ascii=False)

def read_TACRED_file_v2(read_path, write_path, tokenizer):
    # marker
    def token_mask_mapping(wp_tokens, entity_start, entity_end, entity_tree, entity_mask):
        num_entity_tokens = 0
        for token in wp_tokens[entity_start:entity_end + 1]:
            num_entity_tokens += len(token)

        new_entity_mask = []
        new_entity_tree = []
        for token, mask, dp in zip(wp_tokens, entity_mask, entity_tree):
            for _ in token:
                new_entity_mask.append(mask/num_entity_tokens)
                new_entity_tree.append(dp)

        return new_entity_mask, new_entity_tree

    def flatten_list(li, rank):
        def recurrent(target_li, copy_li, depth):
            if depth == 0:
                for e in target_li:
                    copy_li.append(e)
            else:
                for t in target_li:
                    recurrent(t, copy_li, depth-1)

        new_list = []
        recurrent(target_li=li, copy_li=new_list, depth=rank-1)

        return new_list

    def is_iterate_char(token):
        first = token[0]
        for char in token:
            if char != first:
                return False
        return True

    def token_convert(token):
        new_token = token
        if token == "``" or token == "''":
            new_token = "\""
        elif token == "-LRB-":
            new_token = "("
        elif token == "-RRB-":
            new_token = ")"
        elif token == "-LSB-":
            new_token = "["
        elif token == "-RSB-":
            new_token = "]"
        elif token == "-LCB-":
            new_token = "{"
        elif token == "-RCB-":
            new_token = "}"
        elif len(token) > 20 and is_iterate_char(token):
            new_token = token[0]

        return new_token

    def get_heads(start_idx, heads):
        result = []
        head = start_idx+1
        while True:
            result.append(head)
            head = heads[head-1]
            if head == 0:
                result.append(head)
                break

        return result

    def new_tree_maker(new_root_idx, origin_head, origin_label):
        new_head_tree = {new_root_idx: 0}
        new_label_tree = {new_root_idx: "ROOT"}
        new_root2root_heads = get_heads(new_root_idx, origin_head)

        for idx, head in enumerate(origin_head):
            if new_root_idx == idx:
                continue

            leaf2root_heads = get_heads(idx, origin_head)

            cross_head_idx = -1
            for root_head in new_root2root_heads:
                for leaf_head in leaf2root_heads:
                    if root_head == leaf_head:
                        cross_head_idx = root_head-1
                        break
                if cross_head_idx != -1:
                    break

            new_root2leaf_dist = new_root2root_heads.index(cross_head_idx+1) + leaf2root_heads.index(cross_head_idx+1)

            # if new_root2leaf_dist == 1:
            #     new_head_tree[idx] = new_root_idx + 1
            #     if head == new_root_idx+1:
            #         new_label_tree[idx] = origin_label[idx]
            #     else:
            #         new_label_tree[idx] = origin_label[new_root_idx]
            # else:
            #     new_head_tree[idx] = new_root_idx + 1
            #     if new_root2leaf_dist < 6:
            #         new_label_tree[idx] = "con:"+str(new_root2leaf_dist)
            #     else:
            #         new_label_tree[idx] = "inf"

            new_head_tree[idx] = new_root_idx + 1
            if new_root2leaf_dist < 6:
                new_label_tree[idx] = "con:"+str(new_root2leaf_dist)
            else:
                new_label_tree[idx] = "inf"

        new_head_tree = sorted(new_head_tree.items(), key=lambda item: item[0])
        new_label_tree = sorted(new_label_tree.items(), key=lambda item: item[0])

        return new_head_tree, new_label_tree

    def new_entity_position(entity_mask):
        start, end = 0, 0
        flag = False

        for idx, m in enumerate(entity_mask):
            if not flag and m != 0:
                start = idx
                flag = True
            if flag and m != 0:
                end = idx
        return (start, end)

    ignore_sents = [['Evtug', ',', 'ohg', 'jung', 'vs', 'V', 'xabj', 'gung', 'vg', "'", 'f', 'nyy', 'fzbxr', 'naq',
                     'zveebef', '...', 'n', 'yvggyr', 'fbzrguvat', 'V', 'qvfpbirerq', 'va', '1966', 'jura', 'V', 'jnf',
                     '17', '...', 'gura', 'V', 'fghqvrq', '1', '-RSB-', 'Nfgebabzl', '2', '-RSB-', 'Pbfzbybtl', 'naq',
                     'tbg', 'obttrq', 'va', 'zl', 'jbefg', 'fhowrpg', '...', 'gur', 'varknpg', 'fpvrapr', 'bs', 'zngu',
                     ',', 'naq', 'va', 'gubfr', 'qnlf', 'Pbzchgref', 'jrer', 'abg', 'ernqvyl', 'ninvynoyr', 'gb',
                     'pvivyvnaf', '.']]

    with open(read_path, "r", encoding="utf-8") as rf:
        all_data = json.load(rf)

    json_data = []

    origin_len = []
    context_len = []
    total = 0
    rel_num = 0

    with open("/home/a163912/TACRED_large/data/TAC_relation_vocab.txt", "r", encoding="utf-8") as rf:
        labels = rf.readlines()
    rel2id_dict = {k.strip(): v for v, k in enumerate(labels)}

    with open("/home/a163912/TACRED_large/data/version4/dprel_vocab_v2.txt", "r", encoding="utf-8") as rf:
        dp_relations = rf.readlines()
    dp2id_dict = {k.strip(): v for v, k in enumerate(dp_relations)}

    ignore_token = ["[SBJ]", "[/SBJ]", "[OBJ]", "[/OBJ]"]
    dprel_vocab = set()

    p_flag = True

    for data in all_data:
        tokens = data["token"]
        origin_tokens = copy.deepcopy(tokens)
        if tokens in ignore_sents:
            continue

        total += 1
        if total % 1000 == 0:
            print(total)

        subj_start, subj_end = data["subj_start"], data["subj_end"]
        subj_type = data["subj_type"]
        subj_entity = " ".join(tokens[subj_start:subj_end + 1])
        obj_start, obj_end = data["obj_start"], data["obj_end"]
        obj_type = data["obj_type"]
        obj_entity = " ".join(tokens[obj_start:obj_end + 1])

        heads = data["stanford_head"]
        dp_rels = data["stanford_deprel"]

        dprel_vocab = dprel_vocab.union(set(dp_rels))

        subj_path = get_heads(subj_end, heads)
        obj_path = get_heads(obj_end, heads)

        new_root_idx = -1
        for subj_head in subj_path:
            for obj_head in obj_path:
                if subj_head == obj_head:
                    new_root_idx = subj_head-1
                    break
            if new_root_idx != -1:
                break

        if new_root_idx < 0:
            print(subj_path)
            print(obj_path)
            print("???")
            exit()
        new_heads, new_dp_rels = new_tree_maker(new_root_idx, heads, dp_rels)
        dependencies = [rel[1] for rel in new_dp_rels]

        subj_heads, subj_dp_rels = new_tree_maker(subj_end, heads, dp_rels)
        subj_tree = [rel[1] for rel in subj_dp_rels]
        obj_heads, obj_dp_rels = new_tree_maker(obj_end, heads, dp_rels)
        obj_tree = [rel[1] for rel in obj_dp_rels]

        # print(data["relation"])
        # for idx, (token, head, dp_rel, new_head, new_dp) in enumerate(zip(tokens, heads, dp_rels, new_heads, dependencies)):
        #     if idx >= subj_start and idx <= subj_end:
        #         print(idx + 1, token, "\t\t\t", head, "\t", dp_rel, "\t", new_head[1], "\t", new_dp, "\t", "sbj_"+subj_type)
        #     elif idx >= obj_start and idx <= obj_end:
        #         print(idx + 1, token, "\t\t\t", head, "\t", dp_rel, "\t", new_head[1], "\t", new_dp, "\t", "obj_"+obj_type)
        #     else:
        #         print(idx + 1, token, "\t\t\t", head, "\t", dp_rel, "\t", new_head[1], "\t", new_dp)
        # print(new_root_idx, tokens[new_root_idx])
        # print()

        new_subj_tokens = ["@"]
        new_subj_tokens += ['*'] + subj_type.replace("_", " ").lower().split() + ["*"]
        len_prefix = new_subj_tokens[:]
        if subj_type == "URL":
            new_subj_tokens.append("http://")
        else:
            new_subj_tokens += subj_entity.split()
        new_subj_tokens += ["@"]

        subj_len = len(new_subj_tokens)
        subj_dep_on_subj_tree = subj_tree[subj_start:subj_end+1]
        subj_dep_on_subj_tree = [subj_dep_on_subj_tree[0] for _ in len_prefix] + subj_dep_on_subj_tree + [subj_dep_on_subj_tree[-1]]
        subj_dep_on_obj_tree = obj_tree[subj_start:subj_end + 1]
        subj_dep_on_obj_tree = [subj_dep_on_obj_tree[0] for _ in len_prefix] + subj_dep_on_obj_tree + [subj_dep_on_obj_tree[-1]]

        new_obj_tokens = ["#"]
        new_obj_tokens += ['^'] + obj_type.replace("_", " ").lower().split() + ["^"]
        len_prefix = new_subj_tokens[:]
        if subj_type == "URL":
            new_obj_tokens.append("http://")
        else:
            new_obj_tokens += subj_entity.split()
        new_obj_tokens += ["#"]

        obj_len = len(new_obj_tokens)
        obj_dep_on_subj_tree = subj_tree[obj_start:obj_end+1]
        obj_dep_on_subj_tree = [obj_dep_on_subj_tree[0] for _ in len_prefix] + obj_dep_on_subj_tree + [obj_dep_on_subj_tree[-1]]
        obj_dep_on_obj_tree = obj_tree[obj_start:obj_end + 1]
        obj_dep_on_obj_tree = [obj_dep_on_obj_tree[0] for _ in len_prefix] + obj_dep_on_obj_tree + [obj_dep_on_obj_tree[-1]]

        if subj_start < obj_start:
            before_end = subj_end
            tokens = tokens[:subj_start] + new_subj_tokens + tokens[subj_end+1:]
            subj_tree = subj_tree[:subj_start] + subj_dep_on_subj_tree + subj_tree[subj_end + 1:]
            obj_tree = obj_tree[:subj_start] + subj_dep_on_obj_tree + obj_tree[subj_end + 1:]
            current_end = subj_start + subj_len - 1
            subj_end = current_end
            gap = current_end - before_end

            obj_start = obj_start + gap
            obj_end = obj_end + gap
            tokens = tokens[:obj_start] + new_obj_tokens + tokens[obj_end+1:]
            subj_tree = subj_tree[:obj_start] + obj_dep_on_subj_tree + subj_tree[obj_end + 1:]
            obj_tree = obj_tree[:obj_start] + obj_dep_on_obj_tree + obj_tree[obj_end + 1:]
            obj_end = obj_start + obj_len - 1
        else:
            before_end = obj_end
            tokens = tokens[:obj_start] + new_obj_tokens + tokens[obj_end+1:]
            subj_tree = subj_tree[:obj_start] + obj_dep_on_subj_tree + subj_tree[obj_end + 1:]
            obj_tree = obj_tree[:obj_start] + obj_dep_on_obj_tree + obj_tree[obj_end + 1:]
            current_end = obj_start + obj_len - 1
            obj_end = current_end
            gap = current_end - before_end

            subj_start = subj_start + gap
            subj_end = subj_end + gap
            tokens = tokens[:subj_start] + new_subj_tokens + tokens[subj_end+1:]
            subj_tree = subj_tree[:subj_start] + subj_dep_on_subj_tree + subj_tree[subj_end + 1:]
            obj_tree = obj_tree[:subj_start] + subj_dep_on_obj_tree + obj_tree[subj_end + 1:]
            subj_end = subj_start + subj_len - 1

        if new_root_idx >= subj_start:
            new_root_idx += 1
        if new_root_idx >= subj_end:
            new_root_idx += 1
        if new_root_idx >= obj_start:
            new_root_idx += 1
        if new_root_idx >= obj_end:
            new_root_idx += 1

        # for idx, (token, new_dp) in enumerate(zip(tokens, subj_tree)):
        #     if idx >= subj_start and idx <= subj_end:
        #         print(idx + 1, token, "\t\t\t", new_dp, "\t", "sbj_"+subj_type)
        #     elif idx >= obj_start and idx <= obj_end:
        #         print(idx + 1, token, "\t\t\t", new_dp, "\t", "obj_"+obj_type)
        #     else:
        #         print(idx + 1, token, "\t\t\t", "\t", new_dp)
        # print(new_root_idx, tokens[new_root_idx])
        # print("############################################################")

        relation = data["relation"]
        # label = [0 for _ in labels]
        # label[rel2id_dict[relation]] = 1
        # if relation != "no_relation":
        #     rel_num += 1
        label = rel2id_dict[relation]

        wp_tokens = []
        for token in tokens:
            if "http://" in token:
                wp_token = tokenizer.tokenize("URL")
            elif token in ignore_token:
                wp_token = [token]
            else:
                token = token_convert(token)
                wp_token = tokenizer.tokenize(token)
            wp_tokens.append(wp_token)

        subj_mask = [0 for _ in range(len(tokens))]
        for idx in range(subj_start, subj_end+1):
            subj_mask[idx] = 1
        obj_mask = [0 for _ in range(len(tokens))]
        for idx in range(obj_start, obj_end+1):
            obj_mask[idx] = 1

        subj_wp_mask, sbj_new_tree = token_mask_mapping(wp_tokens, subj_start, subj_end, subj_tree, subj_mask)
        sbj_new_tree = [dp2id_dict[dp] for dp in sbj_new_tree]
        obj_wp_mask, obj_new_tree = token_mask_mapping(wp_tokens, obj_start, obj_end, obj_tree, obj_mask)
        obj_new_tree = [dp2id_dict[dp] for dp in obj_new_tree]

        new_sbj_start, new_sbj_end = new_entity_position(subj_wp_mask)
        new_obj_start, new_obj_end = new_entity_position(obj_wp_mask)

        flatten_tokens = flatten_list(wp_tokens, 2)
        if len(flatten_tokens) != len(subj_wp_mask):
            print(1)
            exit()

        # for wp_token, m, dp in zip(flatten_tokens, subj_wp_mask, sbj_new_tree):
        #     print(wp_token, m, dp)
        # print(tokens)
        # print(subj_entity, subj_type, "///", obj_entity, obj_type)
        # print(relation)
        # print(subj_tree[obj_start], subj_tree[obj_end])
        # print(obj_tree[subj_start], obj_tree[subj_end])
        # print(tokens[new_root_idx])
        # print()

        input_ids = tokenizer.convert_tokens_to_ids(flatten_tokens)
        input_ids = tokenizer.build_inputs_with_special_tokens(input_ids)

        # if p_flag:
        #     for i in input_ids:
        #         print(i, tokenizer.convert_ids_to_tokens(i))
        #     p_flag = False

        sub_info = {"name": subj_entity, "pos": (new_sbj_start, new_sbj_end), "type": subj_type, "mask": subj_wp_mask,
                    "tree": sbj_new_tree}
        ob_info = {"name": obj_entity, "pos": (new_obj_start, new_obj_end), "type": obj_type, "mask": obj_wp_mask,
                   "tree": obj_new_tree}
        preproc_data = {"origin_context": origin_tokens, "tokens": flatten_tokens, "wp_tokens": wp_tokens,
                        "input_ids": input_ids, "subject": sub_info, "object": ob_info, "label": label,
                        "id": data["id"]}

        if len(flatten_tokens) > 200:
            # print(preproc_data["origin_context"])
            # print(preproc_data["tokens"])
            # print(preproc_data["subject"])
            # print(preproc_data["object"])
            continue

        context_len.append(len(flatten_tokens))
        origin_len.append(len(tokens))
        json_data.append(preproc_data)

    print("context length:", np.max(context_len), np.average(context_len), np.min(context_len))
    print("origin context length:", np.max(origin_len), np.average(origin_len), np.min(origin_len))
    context_len.sort(reverse=True)
    print(context_len[:100])
    print("relations:", rel_num)
    print(len(json_data))

    # dprel_vocab = sorted(list(dprel_vocab))
    # for v in dprel_vocab:
    #     print(v)

    # for data in json_data[:10]:
    #     print(data["origin_context"])
    #     print(data["tokens"])
    #     print(data["subject"])
    #     print(data["object"])
    #     print("###########################################")

    with open(write_path, "w", encoding="utf-8") as wf:
        json.dump(json_data, wf, indent="\t", ensure_ascii=False)

def read_SemEval2010(read_path, write_path, parser, tokenizer):
    def dp_paring(sentence, parser):
        result = parser(sentence)
        heads = []
        dprels = []

        if len(sentence) != len(result):
            print(sentence)
            for token in result:
                print(token)
            exit()

        for idx, token in enumerate(result):
            head = token.head.i
            dprel = token.dep_
            dprels.append(dprel)
            if head == idx:
                heads.append(0)
            else:
                heads.append(token.head.i+1)

        # for idx, (word, head) in enumerate(zip(sent, heads)):
        #     print(idx+1, word, head)
        # print()

        return heads, dprels

    def token_mask_mapping(wp_tokens, entity_start, entity_end, entity_tree, entity_mask):
        num_entity_tokens = 0
        new_start, new_end = 0, 0

        for token in wp_tokens[entity_start:entity_end + 1]:
            num_entity_tokens += len(token)

        new_entity_mask = []
        new_entity_tree = []

        pos = 0
        for idx, (token, mask, dp) in enumerate(zip(wp_tokens, entity_mask, entity_tree)):
            for _ in token:
                new_entity_mask.append(mask/num_entity_tokens)
                new_entity_tree.append(dp)
                if idx == entity_start:
                    new_start = pos
                if idx == entity_end:
                    new_end = pos

                pos += 1

        return new_entity_mask, new_entity_tree, new_start, new_end

    def flatten_list(li, rank):
        def recurrent(target_li, copy_li, depth):
            if depth == 0:
                for e in target_li:
                    copy_li.append(e)
            else:
                for t in target_li:
                    recurrent(t, copy_li, depth-1)

        new_list = []
        recurrent(target_li=li, copy_li=new_list, depth=rank-1)

        return new_list

    def is_iterate_char(token):
        first = token[0]
        for char in token:
            if char != first:
                return False
        return True

    def token_convert(token):
        new_token = token
        if token == "``" or token == "''":
            new_token = "\""
        elif token == "-LRB-":
            new_token = "("
        elif token == "-RRB-":
            new_token = ")"
        elif token == "-LSB-":
            new_token = "["
        elif token == "-RSB-":
            new_token = "]"
        elif token == "-LCB-":
            new_token = "{"
        elif token == "-RCB-":
            new_token = "}"
        elif len(token) > 20 and is_iterate_char(token):
            new_token = token[0]

        return new_token

    def get_heads(start_idx, heads):
        result = []
        head = start_idx+1
        while True:
            result.append(head)
            head = heads[head-1]
            if head == 0:
                result.append(head)
                break
        return result

    def new_tree_maker(new_root_idx, origin_head, origin_label):
        new_head_tree = {new_root_idx: 0}
        new_label_tree = {new_root_idx: "ROOT"}
        new_root2root_heads = get_heads(new_root_idx, origin_head)

        for idx, head in enumerate(origin_head):
            if new_root_idx == idx:
                continue

            leaf2root_heads = get_heads(idx, origin_head)

            cross_head_idx = -1
            for root_head in new_root2root_heads:
                for leaf_head in leaf2root_heads:
                    if root_head == leaf_head:
                        cross_head_idx = root_head-1
                        break
                if cross_head_idx != -1:
                    break

            new_root2leaf_dist = new_root2root_heads.index(cross_head_idx+1) + leaf2root_heads.index(cross_head_idx+1)
            # if new_root2leaf_dist == 1:
            #     new_head_tree[idx] = new_root_idx + 1
            #     if head == new_root_idx + 1:
            #         new_label_tree[idx] = origin_label[idx]
            #     else:
            #         new_label_tree[idx] = origin_label[new_root_idx]
            # else:
            new_head_tree[idx] = new_root_idx + 1
            if new_root2leaf_dist < 6:
                new_label_tree[idx] = "con:" + str(new_root2leaf_dist)
            else:
                new_label_tree[idx] = "inf"

        new_head_tree = sorted(new_head_tree.items(), key=lambda item: item[0])
        new_label_tree = sorted(new_label_tree.items(), key=lambda item: item[0])

        return new_head_tree, new_label_tree

    with open(read_path, "r", encoding="utf-8") as rf:
        all_data = rf.read().strip()

    all_data = all_data.split("\n\n")

    e1_start_symbol = "<e1>"
    e1_end_symbol = "</e1>"
    e2_start_symbol = "<e2>"
    e2_end_symbol = "</e2>"

    json_data = []
    labels = []
    context_len = []

    dp_vocab = []

    with open("/home/a163912/TACRED_large/data/version4/dprel_vocab_v2.txt", "r", encoding="utf-8") as rf:
        dp_relations = rf.readlines()
    dp2id_dict = {k.strip(): v for v, k in enumerate(dp_relations)}

    with open("/home/a163912/TACRED_large/data/semEval10_08/label_vocab.txt", "r", encoding="utf-8") as rf:
        relation_labels = rf.readlines()
    label2id_dict = {k.strip(): v for v, k in enumerate(relation_labels)}

    is_rel = 0

    for data in all_data:
        split_data = data.split("\n")
        context = split_data[0].split("\t")[1][1:-1]
        label = split_data[1].strip()
        if label not in labels:
            labels.append(label)

        if label != "Other":
            is_rel += 1
        e1_start_idx = context.index(e1_start_symbol)
        e1_end_idx = context.index(e1_end_symbol)
        e2_start_idx = context.index(e2_start_symbol)
        e2_end_idx = context.index(e2_end_symbol)

        if e1_start_idx > e2_start_idx:
            print(context)
            exit()

        e1_entity = context[e1_start_idx+4:e1_end_idx]
        e2_entity = context[e2_start_idx+4:e2_end_idx]

        e1_start_token_idx, e2_start_token_idx = 0, 0
        e1_end_token_idx, e2_end_token_idx = 0, 0

        for i, token in enumerate(context.split()):
            if e1_start_symbol in token:
                e1_start_token_idx = i
            if e1_end_symbol in token:
                e1_end_token_idx = i

            if e2_start_symbol in token:
                e2_start_token_idx = i
            if e2_end_symbol in token:
                e2_end_token_idx = i

        context = context[:e1_start_idx] + "subject " + e1_entity + context[e1_end_idx+5:e2_start_idx] + \
                  "object " + e2_entity + context[e2_end_idx+5:]
        tokens = context.split()

        e1_end_token_idx += 1
        e2_start_token_idx += 1
        e2_end_token_idx += 2

        if e1_start_token_idx > e2_start_token_idx:
            print(e1_entity)
            print(e2_entity)
            print(context)
            exit()

        heads, dprels = dp_paring(tokens, parser)
        dp_vocab.extend(dprels)
        e1_heads, e1_dprel = new_tree_maker(e1_end_token_idx, heads, dprels)
        e1_dep = [rel[1] for rel in e1_dprel]
        e2_heads, e2_dprel = new_tree_maker(e2_end_token_idx, heads, dprels)
        e2_dep = [rel[1] for rel in e2_dprel]

        e1_mask = [0.0 for _ in tokens[:e1_start_token_idx]] + \
                  [1.0 for _ in range(e1_end_token_idx-e1_start_token_idx+1)] + \
                  [0.0 for _ in tokens[e1_end_token_idx+1:]]
        e2_mask = [0.0 for _ in tokens[:e2_start_token_idx]] + \
                  [1.0 for _ in range(e2_end_token_idx - e2_start_token_idx + 1)] + \
                  [0.0 for _ in tokens[e2_end_token_idx + 1:]]

        # print(e1_entity)
        # print(e2_entity)
        # for token, m1, m2 in zip(tokens, e1_mask, e2_mask):
        #     print(token, m1, m2)
        # print()

        # print(tokens[e1_start_token_idx:e1_end_token_idx+1])
        # for token, head, e1_dp in zip(tokens, heads, e1_dprel):
        #     print(e1_dp[0]+1, token, head, e1_dp[1])
        # print()

        wp_tokens = []
        for i, token in enumerate(tokens):
            token_wordpiece = tokenizer.tokenize(token)
            # if i == e1_start_token_idx:
            #     token_wordpiece = ["$"] + token_wordpiece
            # if i == e1_end_token_idx:
            #     token_wordpiece = token_wordpiece + ["$"]
            # if i == e2_start_token_idx:
            #     token_wordpiece = ["#"] + token_wordpiece
            # if i == e2_end_token_idx:
            #     token_wordpiece = token_wordpiece + ["#"]
            wp_tokens.append(token_wordpiece)

        context_len.append(len(wp_tokens))

        wp_e1_mask, wp_e1_tree, new_e1_start, new_e1_end = \
            token_mask_mapping(wp_tokens, e1_start_token_idx, e1_end_token_idx, e1_dep, e1_mask)
        wp_e2_mask, wp_e2_tree, new_e2_start, new_e2_end = \
            token_mask_mapping(wp_tokens, e2_start_token_idx, e2_end_token_idx, e2_dep, e2_mask)

        flatten_tokens = flatten_list(wp_tokens, 2)
        if len(flatten_tokens) != len(wp_e1_mask):
            print(1)
            exit()

        wp_e1_tree = [dp2id_dict[dp] for dp in wp_e1_tree]
        wp_e2_tree = [dp2id_dict[dp] for dp in wp_e2_tree]

        # print(e1_entity, new_e1_start, new_e1_end)
        # print(e2_entity, new_e2_start, new_e2_end)
        # for idx, (token, m1, m2) in enumerate(zip(flatten_tokens, wp_e1_mask, wp_e2_mask)):
        #     print(idx, token, m1, m2)
        # print()

        label_onehot = [0 for _ in label2id_dict]
        label_onehot[label2id_dict[label]] = 1

        input_ids = tokenizer.convert_tokens_to_ids(flatten_tokens)
        input_ids = tokenizer.build_inputs_with_special_tokens(input_ids)

        sub_info = {"name": e1_entity, "pos": (e1_start_token_idx, e1_end_token_idx), "mask": wp_e1_mask,
                    "tree": wp_e1_tree}
        ob_info = {"name": e2_entity, "pos": (e2_start_token_idx, e2_end_token_idx), "mask": wp_e2_mask,
                   "tree": wp_e2_tree}
        preproc_data = {"origin_context": context, "tokens": flatten_tokens, "wp_tokens": wp_tokens,
                        "input_ids": input_ids, "subject": sub_info, "object": ob_info, "label": label_onehot}

        # e1_info = {"name": e1_entity, "mask": wp_e1_mask, "tree": wp_e1_tree}
        # e2_info = {"name": e2_entity, "mask": wp_e2_mask, "tree": wp_e2_tree}
        # preproc_data = {"origin_context": context, "tokens": flatten_tokens, "wp_tokens": wp_tokens, "e1": e1_info,
        #                 "e2":e2_info, "label":label}
        # print(preproc_data)
        # print()
        json_data.append(preproc_data)

    print(np.max(context_len), np.mean(context_len), np.min(context_len))
    print(is_rel)
    print(len(json_data))

    # dp_vocab = sorted(list(set(dp_vocab)))
    # dp_vocab = "\n".join(dp_vocab)
    # print(dp_vocab)

    # with open(write_path, "w", encoding="utf-8") as wf:
    #     json.dump(json_data, wf, ensure_ascii=False, indent="\t")
    # with open("semEval10_08/label_vocab.txt", "w", encoding="utf-8") as wf:
    #     labels = "\n".join(labels)
    #     wf.write(labels)

def read_CRE(read_path, write_path, parser, tokenizer):
    # make entity_tree, wp
    def dp_paring(sentence, parser):
        result = parser(sentence)
        heads = []
        dprels = []

        if len(sentence) != len(result):
            print(sentence)
            for token in result:
                print(token)
            exit()

        for idx, token in enumerate(result):
            head = token.head.i
            dprel = token.dep_
            dprels.append(dprel)
            if head == idx:
                heads.append(0)
            else:
                heads.append(token.head.i+1)

        # for idx, (word, head) in enumerate(zip(sent, heads)):
        #     print(idx+1, word, head)
        # print()

        return heads, dprels

    def token_mask_mapping(wp_tokens, entity_start, entity_end, entity_tree, entity_mask):
        num_entity_tokens = 0
        for token in wp_tokens[entity_start:entity_end + 1]:
            num_entity_tokens += len(token)

        new_entity_mask = []
        new_entity_tree = []
        for token, mask, dp in zip(wp_tokens, entity_mask, entity_tree):
            for _ in token:
                new_entity_mask.append(mask/num_entity_tokens)
                new_entity_tree.append(dp)

        return new_entity_mask, new_entity_tree

    def flatten_list(li, rank):
        def recurrent(target_li, copy_li, depth):
            if depth == 0:
                for e in target_li:
                    copy_li.append(e)
            else:
                for t in target_li:
                    recurrent(t, copy_li, depth-1)

        new_list = []
        recurrent(target_li=li, copy_li=new_list, depth=rank-1)

        return new_list

    def is_iterate_char(token):
        first = token[0]
        for char in token:
            if char != first:
                return False
        return True

    def token_convert(token):
        new_token = token
        if token == "``" or token == "''":
            new_token = "\""
        elif token == "-LRB-":
            new_token = "("
        elif token == "-RRB-":
            new_token = ")"
        elif token == "-LSB-":
            new_token = "["
        elif token == "-RSB-":
            new_token = "]"
        elif token == "-LCB-":
            new_token = "{"
        elif token == "-RCB-":
            new_token = "}"
        elif len(token) > 20 and is_iterate_char(token):
            new_token = token[0]

        return new_token

    def get_heads(start_idx, heads):
        result = []
        head = start_idx+1
        while True:
            result.append(head)
            head = heads[head-1]
            if head == 0:
                result.append(head)
                break

        return result

    def new_tree_maker(new_root_idx, origin_head, origin_label):
        new_head_tree = {new_root_idx: 0}
        new_label_tree = {new_root_idx: "ROOT"}
        new_root2root_heads = get_heads(new_root_idx, origin_head)

        for idx, head in enumerate(origin_head):
            if new_root_idx == idx:
                continue

            leaf2root_heads = get_heads(idx, origin_head)

            cross_head_idx = -1
            for root_head in new_root2root_heads:
                for leaf_head in leaf2root_heads:
                    if root_head == leaf_head:
                        cross_head_idx = root_head-1
                        break
                if cross_head_idx != -1:
                    break

            new_root2leaf_dist = new_root2root_heads.index(cross_head_idx+1) + leaf2root_heads.index(cross_head_idx+1)

            # if new_root2leaf_dist == 1:
            #     new_head_tree[idx] = new_root_idx + 1
            #     if head == new_root_idx+1:
            #         new_label_tree[idx] = origin_label[idx]
            #     else:
            #         new_label_tree[idx] = origin_label[new_root_idx]
            # else:
            #     new_head_tree[idx] = new_root_idx + 1
            #     if new_root2leaf_dist < 6:
            #         new_label_tree[idx] = "con:"+str(new_root2leaf_dist)
            #     else:
            #         new_label_tree[idx] = "inf"

            new_head_tree[idx] = new_root_idx + 1
            if new_root2leaf_dist < 6:
                new_label_tree[idx] = "con:"+str(new_root2leaf_dist)
            else:
                new_label_tree[idx] = "inf"

        new_head_tree = sorted(new_head_tree.items(), key=lambda item: item[0])
        new_label_tree = sorted(new_label_tree.items(), key=lambda item: item[0])

        return new_head_tree, new_label_tree

    def new_entity_position(entity_mask):
        start, end = 0, 0
        flag = False

        for idx, m in enumerate(entity_mask):
            if not flag and m != 0:
                start = idx
                flag = True
            if flag and m != 0:
                end = idx
        return (start, end)

    ignore_sents = [['Evtug', ',', 'ohg', 'jung', 'vs', 'V', 'xabj', 'gung', 'vg', "'", 'f', 'nyy', 'fzbxr', 'naq',
                     'zveebef', '...', 'n', 'yvggyr', 'fbzrguvat', 'V', 'qvfpbirerq', 'va', '1966', 'jura', 'V', 'jnf',
                     '17', '...', 'gura', 'V', 'fghqvrq', '1', '-RSB-', 'Nfgebabzl', '2', '-RSB-', 'Pbfzbybtl', 'naq',
                     'tbg', 'obttrq', 'va', 'zl', 'jbefg', 'fhowrpg', '...', 'gur', 'varknpg', 'fpvrapr', 'bs', 'zngu',
                     ',', 'naq', 'va', 'gubfr', 'qnlf', 'Pbzchgref', 'jrer', 'abg', 'ernqvyl', 'ninvynoyr', 'gb',
                     'pvivyvnaf', '.']]

    with open(read_path, "r", encoding="utf-8") as rf:
        all_data = json.load(rf)

    json_data = []

    origin_len = []
    context_len = []
    total = 0
    rel_num = 0

    with open("/home/a163912/TACRED_large/data/TAC_relation_vocab.txt", "r", encoding="utf-8") as rf:
        labels = rf.readlines()
    rel2id_dict = {k.strip(): v for v, k in enumerate(labels)}

    with open("/home/a163912/TACRED_large/data/version4/dprel_vocab_v2.txt", "r", encoding="utf-8") as rf:
        dp_relations = rf.readlines()
    dp2id_dict = {k.strip(): v for v, k in enumerate(dp_relations)}

    ignore_token = ["[SBJ]", "[/SBJ]", "[OBJ]", "[/OBJ]"]
    dprel_vocab = set()

    for data in all_data[:10]:
        tokens = data["token"]
        origin_tokens = copy.deepcopy(tokens)
        if tokens in ignore_sents:
            continue

        total += 1
        if total % 1000 == 0:
            print(total)

        subj_start, subj_end = data["subj_start"], data["subj_end"]
        subj_type = data["subj_type"]
        subj_entity = " ".join(tokens[subj_start:subj_end + 1])
        obj_start, obj_end = data["obj_start"], data["obj_end"]
        obj_type = data["obj_type"]
        obj_entity = " ".join(tokens[obj_start:obj_end + 1])

        heads, dp_rels = dp_paring(tokens, parser)
        dprel_vocab = dprel_vocab.union(set(dp_rels))

        subj_path = get_heads(subj_end, heads)
        obj_path = get_heads(obj_end, heads)

        new_root_idx = -1
        for subj_head in subj_path:
            for obj_head in obj_path:
                if subj_head == obj_head:
                    new_root_idx = subj_head-1
                    break
            if new_root_idx != -1:
                break

        if new_root_idx < 0:
            print("101010")
            print(subj_path)
            print(obj_path)
            print("???")
            exit()
        new_heads, new_dp_rels = new_tree_maker(new_root_idx, heads, dp_rels)
        dependencies = [rel[1] for rel in new_dp_rels]

        subj_heads, subj_dp_rels = new_tree_maker(subj_end, heads, dp_rels)
        subj_tree = [rel[1] for rel in subj_dp_rels]
        obj_heads, obj_dp_rels = new_tree_maker(obj_end, heads, dp_rels)
        obj_tree = [rel[1] for rel in obj_dp_rels]

        # print(data["relation"])
        # for idx, (token, head, dp_rel, new_head, new_dp) in enumerate(zip(tokens, heads, dp_rels, new_heads, dependencies)):
        #     if idx >= subj_start and idx <= subj_end:
        #         print(idx + 1, token, "\t\t\t", head, "\t", dp_rel, "\t", new_head[1], "\t", new_dp, "\t", "sbj_"+subj_type)
        #     elif idx >= obj_start and idx <= obj_end:
        #         print(idx + 1, token, "\t\t\t", head, "\t", dp_rel, "\t", new_head[1], "\t", new_dp, "\t", "obj_"+obj_type)
        #     else:
        #         print(idx + 1, token, "\t\t\t", head, "\t", dp_rel, "\t", new_head[1], "\t", new_dp)
        # print(new_root_idx, tokens[new_root_idx])
        # print()

        new_subj_tokens = []
        new_subj_tokens.append("subject")
        if subj_type == "URL":
            new_subj_tokens.append("http://")
        else:
            new_subj_tokens += subj_entity.split()
        new_subj_tokens.append(subj_type.lower())
        subj_len = len(new_subj_tokens)
        subj_dep_on_subj_tree = subj_tree[subj_start:subj_end+1]
        subj_dep_on_subj_tree = [subj_dep_on_subj_tree[0]] + subj_dep_on_subj_tree + [subj_dep_on_subj_tree[-1]]
        subj_dep_on_obj_tree = obj_tree[subj_start:subj_end + 1]
        subj_dep_on_obj_tree = [subj_dep_on_obj_tree[0]] + subj_dep_on_obj_tree + [subj_dep_on_obj_tree[-1]]

        new_obj_tokens = []
        new_obj_tokens.append("object")
        if obj_type == "URL":
            new_obj_tokens.append("http://")
        else:
            new_obj_tokens += obj_entity.split()
        new_obj_tokens.append(obj_type.lower())
        obj_len = len(new_obj_tokens)
        obj_dep_on_subj_tree = subj_tree[obj_start:obj_end+1]
        obj_dep_on_subj_tree = [obj_dep_on_subj_tree[0]] + obj_dep_on_subj_tree + [obj_dep_on_subj_tree[-1]]
        obj_dep_on_obj_tree = obj_tree[obj_start:obj_end + 1]
        obj_dep_on_obj_tree = [obj_dep_on_obj_tree[0]] + obj_dep_on_obj_tree + [obj_dep_on_obj_tree[-1]]

        if subj_start < obj_start:
            before_end = subj_end
            tokens = tokens[:subj_start] + new_subj_tokens + tokens[subj_end+1:]
            subj_tree = subj_tree[:subj_start] + subj_dep_on_subj_tree + subj_tree[subj_end + 1:]
            obj_tree = obj_tree[:subj_start] + subj_dep_on_obj_tree + obj_tree[subj_end + 1:]
            current_end = subj_start + subj_len - 1
            subj_end = current_end
            gap = current_end - before_end

            obj_start = obj_start + gap
            obj_end = obj_end + gap
            tokens = tokens[:obj_start] + new_obj_tokens + tokens[obj_end+1:]
            subj_tree = subj_tree[:obj_start] + obj_dep_on_subj_tree + subj_tree[obj_end + 1:]
            obj_tree = obj_tree[:obj_start] + obj_dep_on_obj_tree + obj_tree[obj_end + 1:]
            obj_end = obj_start + obj_len - 1
        else:
            before_end = obj_end
            tokens = tokens[:obj_start] + new_obj_tokens + tokens[obj_end+1:]
            subj_tree = subj_tree[:obj_start] + obj_dep_on_subj_tree + subj_tree[obj_end + 1:]
            obj_tree = obj_tree[:obj_start] + obj_dep_on_obj_tree + obj_tree[obj_end + 1:]
            current_end = obj_start + obj_len - 1
            obj_end = current_end
            gap = current_end - before_end

            subj_start = subj_start + gap
            subj_end = subj_end + gap
            tokens = tokens[:subj_start] + new_subj_tokens + tokens[subj_end+1:]
            subj_tree = subj_tree[:subj_start] + subj_dep_on_subj_tree + subj_tree[subj_end + 1:]
            obj_tree = obj_tree[:subj_start] + subj_dep_on_obj_tree + obj_tree[subj_end + 1:]
            subj_end = subj_start + subj_len - 1

        if new_root_idx >= subj_start:
            new_root_idx += 1
        if new_root_idx >= subj_end:
            new_root_idx += 1
        if new_root_idx >= obj_start:
            new_root_idx += 1
        if new_root_idx >= obj_end:
            new_root_idx += 1

        # for idx, (token, new_dp) in enumerate(zip(tokens, dependencies)):
        #     if idx >= subj_start and idx <= subj_end:
        #         print(idx + 1, token, "\t\t\t", new_dp, "\t", "sbj_"+subj_type)
        #     elif idx >= obj_start and idx <= obj_end:
        #         print(idx + 1, token, "\t\t\t", new_dp, "\t", "obj_"+obj_type)
        #     else:
        #         print(idx + 1, token, "\t\t\t", "\t", new_dp)
        # print(new_root_idx, tokens[new_root_idx])
        # print("############################################################")

        relation = data["relation"]
        label = [0 for _ in labels]
        label[rel2id_dict[relation]] = 1
        if relation != "no_relation":
            rel_num += 1

        wp_tokens = []
        for token in tokens:
            if "http://" in token:
                wp_token = tokenizer.tokenize("URL")
            elif token in ignore_token:
                wp_token = [token]
            else:
                token = token_convert(token)
                wp_token = tokenizer.tokenize(token)
            wp_tokens.append(wp_token)

        subj_mask = [0 for _ in range(len(tokens))]
        for idx in range(subj_start, subj_end+1):
            subj_mask[idx] = 1
        obj_mask = [0 for _ in range(len(tokens))]
        for idx in range(obj_start, obj_end+1):
            obj_mask[idx] = 1

        subj_wp_mask, sbj_new_tree = token_mask_mapping(wp_tokens, subj_start, subj_end, subj_tree, subj_mask)
        sbj_new_tree = [dp2id_dict[dp] for dp in sbj_new_tree]
        obj_wp_mask, obj_new_tree = token_mask_mapping(wp_tokens, obj_start, obj_end, obj_tree, obj_mask)
        obj_new_tree = [dp2id_dict[dp] for dp in obj_new_tree]

        new_sbj_start, new_sbj_end = new_entity_position(subj_wp_mask)
        new_obj_start, new_obj_end = new_entity_position(obj_wp_mask)

        flatten_tokens = flatten_list(wp_tokens, 2)
        if len(flatten_tokens) != len(subj_wp_mask):
            print(1)
            exit()

        # for wp_token, m, dp in zip(flatten_tokens, subj_wp_mask, sbj_new_tree):
        #     print(wp_token, m, dp)
        # print(tokens)
        # print(subj_entity, subj_type, "///", obj_entity, obj_type)
        # print(relation)
        # print(subj_tree[obj_start], subj_tree[obj_end])
        # print(obj_tree[subj_start], obj_tree[subj_end])
        # print(tokens[new_root_idx])
        # print()

        input_ids = tokenizer.convert_tokens_to_ids(flatten_tokens)
        input_ids = tokenizer.build_inputs_with_special_tokens(input_ids)

        sub_info = {"name": subj_entity, "pos": (new_sbj_start, new_sbj_end), "type": subj_type, "mask": subj_wp_mask,
                    "tree": sbj_new_tree}
        ob_info = {"name": obj_entity, "pos": (new_obj_start, new_obj_end), "type": obj_type, "mask": obj_wp_mask,
                   "tree": obj_new_tree}
        preproc_data = {"origin_context": origin_tokens, "tokens": flatten_tokens, "wp_tokens": wp_tokens,
                        "input_ids": input_ids, "subject": sub_info, "object": ob_info, "label": label,
                        "id": data["id"]}

        if len(flatten_tokens) > 200:
            # print(preproc_data["origin_context"])
            # print(preproc_data["tokens"])
            # print(preproc_data["subject"])
            # print(preproc_data["object"])
            continue

        context_len.append(len(flatten_tokens))
        origin_len.append(len(tokens))
        json_data.append(preproc_data)

    print("context length:", np.max(context_len), np.average(context_len), np.min(context_len))
    print("origin context length:", np.max(origin_len), np.average(origin_len), np.min(origin_len))
    context_len.sort(reverse=True)
    print(context_len[:100])
    print("relations:", rel_num)

    # dprel_vocab = sorted(list(dprel_vocab))
    # for v in dprel_vocab:
    #     print(v)

    # for data in json_data[:10]:
    #     print(data["origin_context"])
    #     print(data["tokens"])
    #     print(data["subject"])
    #     print(data["object"])
    #     print("###########################################")

    # with open(write_path, "w", encoding="utf-8") as wf:
    #     json.dump(json_data, wf, indent="\t", ensure_ascii=False)\

def TACRED_sampling(read_path, write_path, k=10):
    with open(read_path, "r", encoding="utf-8") as rf:
        all_data = json.load(rf)

    sample = random.sample(all_data, k)

    with open(write_path, "w", encoding="utf-8") as wf:
        json.dump(sample, wf, indent="\t", ensure_ascii=False)

if __name__ == "__main__":
    ## TACRED
    read_dir = "/home/a163912/RelationExtraction/data/TACRED/tacred_LDC2018T24/tacred/data/json/"
    write_dir = "roberta_proc/TACRED/symbol/"

    file_names = ["test.json", "dev.json", "train.json"]

    ## RoBERTa
    cache_path = "../cache_dir/RoBERTa"
    tokenizer = AutoTokenizer.from_pretrained("roberta-large", cache_dir=cache_path)

    # BERT
    # cache_path = "../model/cache/BERT/"
    # tokenizer = AutoTokenizer.from_pretrained("bert-base-cased", cache_dir=cache_path)

    # ALBERT
    # cache_path = "../model/cache/ALBERT/"
    # tokenizer = AutoTokenizer.from_pretrained("albert-base-v2", cache_dir=cache_path)

    # file_names = ["dev.json"]

    for name in file_names:
        read_path = os.path.join(read_dir, name)
        write_path = os.path.join(write_dir, "preproc_"+name)
        read_TACRED_file_v2(read_path, write_path, tokenizer)

    # read_path = os.path.join(read_dir, "train.json")
    # write_path = "roberta_proc/TACRED/symbol/sample.json"
    # TACRED_sampling(read_path, write_path)

    # extract_sample()

    ### SemEval
    # parser = spacy.load("en_core_web_sm")
    # parser.tokenizer = lambda text: Doc(parser.vocab, text)
    #
    # read_dir = "/home/a163912/TACRED_large/data/semEval10_08/"
    # write_dir = "roberta_proc/SemEval/"
    # file_names = ["TRAIN_FILE.TXT", "TEST_FILE_FULL.TXT"]
    # write_names = ["train.json", "test.json"]
    #
    # for name, write_name in zip(file_names, write_names):
    #     read_path = os.path.join(read_dir, name)
    #     write_path = os.path.join(write_dir, "preproc_" + write_name)
    #     read_SemEval2010(read_path, write_path, parser, tokenizer)

    ### CRE
    # parser = spacy.load("en_core_web_sm")
    # parser.tokenizer = lambda text: Doc(parser.vocab, text)
    # read_dir = "/home/a163912/TACRED_torch/src/data/roberta_proc/CRE/challenge_set.json"
    # write_dir = "/home/a163912/TACRED_torch/src/data/roberta_proc/CRE/preproc"
    #
    # write_names = ["train.json", "test.json"]
    # read_CRE(read_dir, write_names, parser, tokenizer)
