# Supplementary material for: Effective sentence-level relation extraction model using entity-centric dependency tree
Source: PeerJ Comput Sci. 2024 Sep 18;10:e2311. doi: 10.7717/peerj-cs.2311 (PMC11419662; doi:10.7717/peerj-cs.2311)
Supplement: Supplemental Information 1 [file peerj-cs-10-2311-s001.zip › roberta_proc/SemEval/preproc_test.json]

[
	{
		"origin_context": "The most common subject audits were about object waste and recycling.",
		"tokens": [
			"The",
			"most",
			"common",
			"subject",
			"aud",
			"its",
			"were",
			"about",
			"object",
			"w",
			"aste",
			"and",
			"recy",
			"cling",
			"."
		],
		"wp_tokens": [
			[
				"The"
			],
			[
				"most"
			],
			[
				"common"
			],
			[
				"subject"
			],
			[
				"aud",
				"its"
			],
			[
				"were"
			],
			[
				"about"
			],
			[
				"object"
			],
			[
				"w",
				"aste"
			],
			[
				"and"
			],
			[
				"recy",
				"cling",
				"."
			]
		],
		"input_ids": [
			0,
			133,
			7877,
			27278,
			40747,
			5247,
			2629,
			17341,
			9006,
			40412,
			605,
			14631,
			463,
			43099,
			21050,
			4,
			2
		],
		"subject": {
			"name": "audits",
			"pos": [
				3,
				4
			],
			"mask": [
				0.0,
				0.0,
				0.0,
				0.3333333333333333,
				0.3333333333333333,
				0.3333333333333333,
				0.0,
				0.0,
				0.0,
				0.0,
				0.0,
				0.0,
				0.0,
				0.0,
				0.0
			],
			"tree": [
				1,
				2,
				1,
				1,
				0,
				0,
				1,
				2,
				4,
				3,
				3,
				4,
				2,
				2,
				2
			]
		},
		"object": {
			"name": "waste",
			"pos": [
				7,
				8
			],
			"mask": [
				0.0,
				0.0,
				0.0,
				0.0,
				0.0,
				0.0,
				0.0,
				0.0,
				0.3333333333333333,
				0.3333333333333333,
				0.3333333333333333,
				0.0,
				0.0,
				0.0,
				0.0
			],
			"tree": [
				4,
				5,
				4,
				4,
				3,
				3,
				2,
				1,
				1,
				0,
				0,
				1,
				3,
				3,
				3
			]
		},
		"label": [
			0,
			0,
			0,
			0,
			0,
			0,
			0,
			1,
			0,
			0,
			0,
			0,
			0,
			0,
			0,
			0,
			0,
			0,
			0
		]
	},
	{
		"origin_context": "The subject company fabricates plastic object chairs.",
		"tokens": [
			"The",
			"subject",
			"company",
			"fab",
			"ric",
			"ates",
			"pl",
			"astic",
			"object",
			"chairs",
			"."
		],
		"wp_tokens": [
			[
				"The"
			],
			[
				"subject"
			],
			[
				"company"
			],
			[
				"fab",
				"ric",
				"ates"
			],
			[
				"pl",
				"astic"
			],
			[
				"object"
			],
			[
				"chairs",
				"."
			]
		],
		"input_ids": [
			0,
			133,
			40747,
			24233,
			36636,
			4063,
			1626,
			2911,
			11599,
			40412,
			27714,
			4,
			2
		],
		"subject": {
			"name": "company",
			"pos": [
				1,
				2
			],
			"mask": [
				0.0,
				0.5,
				0.5,
				0.0,
				0.0,
				0.0,
				0.0,
				0.0,
				0.0,
				0.0,
				0.0
			],
			"tree": [
				1,
				1,
				0,
				1,
				1,
				1,
				4,
				4,
				3,
				2,
				2
			]
		},
		"object": {
			"name": "chairs",
			"pos": [
				5,
				6
			],
			"mask": [
				0.0,
				0.0,
				0.0,
				0.0,
				0.0,
				0.0,
				0.0,
				0.0,
				0.3333333333333333,
				0.3333333333333333,
				0.3333333333333333
			],
			"tree": [
				3,
				3,
				2,
				1,
				1,
				1,
				2,
				2,
				1,
				0,
				0
			]
		},
		"label": [
			0,
			0,
			0,
			0,
			0,
			0,
			0,
			0,
			1,
			0,
			0,
			0,
			0,
			0,
			0,
			0,
			0,
			0,
			0
		]
	},
	{
		"origin_context": "The school subject master teaches the lesson with a object stick.",
		"tokens": [
			"The",
			"school",
			"subject",
			"master",
			"te",
			"aches",
			"the",
			"less",
			"on",
			"with",
			"a",
			"object",
			"stick",
			"."
		],
		"wp_tokens": [
			[
				"The"
			],
			[
				"school"
			],
			[
				"subject"
			],
			[
				"master"
			],
			[
				"te",
				"aches"
			],
			[
				"the"
			],
			[
				"less",
				"on"
			],
			[
				"with"
			],
			[
				"a"
			],
			[
				"object"
			],
			[
				"stick",
				"."
			]
		],
		"input_ids": [
			0,
			133,
			8813,
			40747,
			12974,
			859,
			11322,
			627,
			1672,
			261,
			5632,
			102,
			40412,
			19650,
			4,
			2
		],
		"subject": {
			"name": "master",
			"pos": [
				2,
				3
			],
			"mask": [
				0.0,
				0.0,
				0.5,
				0.5,
				0.0,
				0.0,
				0.0,
				0.0,
				0.0,
				0.0,
				0.0,
				0.0,
				0.0,
				0.0
			],
			"tree": [
				1,
				1,
				1,
				0,
				1,
				1,
				3,
				2,
				2,
				2,
				5,
				4,
				3,
				3
			]
		},
		"object": {
			"name": "stick",
			"pos": [
				9,
				10
			],
			"mask": [
				0.0,
				0.0,
				0.0,
				0.0,
				0.0,
				0.0,
				0.0,
				0.0,
				0.0,
				0.0,
				0.0,
				0.3333333333333333,
				0.3333333333333333,
				0.3333333333333333
			],
			"tree": [
				4,
				4,
				4,
				3,
				2,
				2,
				4,
				3,
				3,
				1,
				2,
				1,
				0,
				0
			]
		},
		"label": [
			0,
			0,
			1,
			0,
			0,
			0,
			0,
			0,
			0,
			0,
			0,
			0,
			0,
			0,
			0,
			0,
			0,
			0,
			0
		]
	},
	{
		"origin_context": "The suspect dumped the dead subject body into a local object reservoir.",
		"tokens": [
			"The",
			"s",
			"us",
			"pect",
			"d",
			"umped",
			"the",
			"dead",
			"subject",
			"body",
			"into",
			"a",
			"local",
			"object",
			"res",
			"erv",
			"oir",
			"."
		],
		"wp_tokens": [
			[
				"The"
			],
			[
				"s",
				"us",
				"pect"
			],
			[
				"d",
				"umped"
			],
			[
				"the"
			],
			[
				"dead"
			],
			[
				"subject"
			],
			[
				"body"
			],
			[
				"into"
			],
			[
				"a"
			],
			[
				"local"
			],
			[
				"object"
			],
			[
				"res",
				"erv",
				"oir",
				"."
			]
		],
		"input_ids": [
			0,
			133,
			29,
			687,
			13771,
			417,
			25844,
			627,
			18758,
			40747,
			9773,
			12473,
			102,
			18076,
			40412,
			1535,
			8649,
			13878,
			4,
			2
		],
		"subject": {
			"name": "body",
			"pos": [
				5,
				6
			],
			"mask": [
				0.0,
				0.0,
				0.0,
				0.0,
				0.0,
				0.0,
				0.0,
				0.0,
				0.5,
				0.5,
				0.0,
				0.0,
				0.0,
				0.0,
				0.0,
				0.0,
				0.0,
				0.0
			],
			"tree": [
				3,
				2,
				2,
				2,
				1,
				1,
				1,
				1,
				1,
				0,
				2,
				4,
				4,
				3,
				2,
				2,
				2,
				2
			]
		},
		"object": {
			"name": "reservoir",
			"pos": [
				10,
				11
			],
			"mask": [
				0.0,
				0.0,
				0.0,
				0.0,
				0.0,
				0.0,
				0.0,
				0.0,
				0.0,
				0.0,
				0.0,
				0.0,
				0.0,
				0.2,
				0.2,
				0.2,
				0.2,
				0.2
			],
			"tree": [
				3,
				2,
				2,
				2,
				1,
				1,
				3,
				3,
				3,
				2,
				2,
				4,
				4,
				3,
				0,
				0,
				0,
				0
			]
		},
		"label": [
			0,
			0,
			0,
			0,
			0,
			1,
			0,
			0,
			0,
			0,
			0,
			0,
			0,
			0,
			0,
			0,
			0,
			0,
			0
		]
	},
	{
		"origin_context": "Avian subject influenza is an infectious disease of birds caused by type A strains of the influenza object virus.",
		"tokens": [
			"Av",
			"ian",
			"subject",
			"inf",
			"lu",
			"enza",
			"is",
			"an",
			"infect",
			"ious",
			"d",
			"ise",
			"ase",
			"of",
			"birds",
			"ca",
			"used",
			"by",
			"type",
			"A",
			"str",
			"ains",
			"of",
			"the",
			"inf",
			"lu",
			"enza",
			"object",
			"v",
			"irus",
			"."
		],
		"wp_tokens": [
			[
				"Av",
				"ian"
			],
			[
				"subject"
			],
			[
				"inf",
				"lu",
				"enza"
			],
			[
				"is"
			],
			[
				"an"
			],
			[
				"infect",
				"ious"
			],
			[
				"d",
				"ise",
				"ase"
			],
			[
				"of"
			],
			[
				"birds"
			],
			[
				"ca",
				"used"
			],
			[
				"by"
			],
			[
				"type"
			],
			[
				"A"
			],
			[
				"str",
				"ains"
			],
			[
				"of"
			],
			[
				"the"
			],
			[
				"inf",
				"lu",
				"enza"
			],
			[
				"object"
			],
			[
				"v",
				"irus",
				"."
			]
		],
		"input_ids": [
			0,
			23389,
			811,
			40747,
			9433,
			6487,
			26450,
			354,
			260,
			37597,
			6514,
			417,
			1496,
			3175,
			1116,
			17921,
			3245,
			6199,
			1409,
			12528,
			250,
			6031,
			5069,
			1116,
			627,
			9433,
			6487,
			26450,
			40412,
			705,
			19473,
			4,
			2
		],
		"subject": {
			"name": "influenza",
			"pos": [
				1,
				2
			],
			"mask": [
				0.0,
				0.0,
				0.25,
				0.25,
				0.25,
				0.25,
				0.0,
				0.0,
				0.0,
				0.0,
				0.0,
				0.0,
				0.0,
				0.0,
				0.0,
				0.0,
				0.0,
				0.0,
				0.0,
				0.0,
				0.0,
				0.0,
				0.0,
				0.0,
				0.0,
				0.0,
				0.0,
				0.0,
				0.0,
				0.0,
				0.0
			],
			"tree": [
				1,
				1,
				1,
				0,
				0,
				0,
				1,
				3,
				3,
				3,
				2,
				2,
				2,
				3,
				4,
				5,
				5,
				6,
				6,
				6,
				6,
				6,
				6,
				6,
				6,
				6,
				6,
				6,
				2,
				2,
				2
			]
		},
		"object": {
			"name": "virus",
			"pos": [
				17,
				18
			],
			"mask": [
				0.0,
				0.0,
				0.0,
				0.0,
				0.0,
				0.0,
				0.0,
				0.0,
				0.0,
				0.0,
				0.0,
				0.0,
				0.0,
				0.0,
				0.0,
				0.0,
				0.0,
				0.0,
				0.0,
				0.0,
				0.0,
				0.0,
				0.0,
				0.0,
				0.0,
				0.0,
				0.0,
				0.25,
				0.25,
				0.25,
				0.25
			],
			"tree": [
				3,
				3,
				3,
				2,
				2,
				2,
				1,
				3,
				3,
				3,
				2,
				2,
				2,
				3,
				4,
				5,
				5,
				6,
				6,
				6,
				6,
				6,
				6,
				6,
				6,
				6,
				6,
				6,
				0,
				0,
				0
			]
		},
		"label": [
			0,
			0,
			0,
			0,
			1,
			0,
			0,
			0,
			0,
			0,
			0,
			0,
			0,
			0,
			0,
			0,
			0,
			0,
			0
		]
	},
	{
		"origin_context": "The subject ear of the African object elephant is significantly larger--measuring 183 cm by 114 cm in the bush elephant.",
		"tokens": [
			"The",
			"subject",
			"ear",
			"of",
			"the",
			"African",
			"object",
			"ele",
			"phant",
			"is",
			"sign",
			"ificantly",
			"larg",
			"er",
			"--",
			"me",
			"asuring",
			"183",
			"cm",
			"by",
			"114",
			"cm",
			"in",
			"the",
			"bush",
			"ele",
			"phant",
			"."
		],
		"wp_tokens": [
			[
				"The"
			],
			[
				"subject"
			],
			[
				"ear"
			],
			[
				"of"
			],
			[
				"the"
			],
			[
				"African"
			],
			[
				"object"
			],
			[
				"ele",
				"phant"
			],
			[
				"is"
			],
			[
				"sign",
				"ificantly"
			],
			[
				"larg",
				"er",
				"--",
				"me",
				"asuring"
			],
			[
				"183"
			],
			[
				"cm"
			],
			[
				"by"
			],
			[
				"114"
			],
			[
				"cm"
			],
			[
				"in"
			],
			[
				"the"
			],
			[
				"bush"
			],
			[
				"ele",
				"phant",
				"."
			]
		],
		"input_ids": [
			0,
			133,
			40747,
			4352,
			1116,
			627,
			30112,
			40412,
			6902,
			44254,
			354,
			13033,
			32333,
			42710,
			254,
			5579,
			1794,
			40786,
			30662,
			13753,
			1409,
			20695,
			13753,
			179,
			627,
			23009,
			6902,
			44254,
			4,
			2
		],
		"subject": {
			"name": "ear",
			"pos": [
				1,
				2
			],
			"mask": [
				0.0,
				0.5,
				0.5,
				0.0,
				0.0,
				0.0,
				0.0,
				0.0,
				0.0,
				0.0,
				0.0,
				0.0,
				0.0,
				0.0,
				0.0,
				0.0,
				0.0,
				0.0,
				0.0,
				0.0,
				0.0,
				0.0,
				0.0,
				0.0,
				0.0,
				0.0,
				0.0,
				0.0
			],
			"tree": [
				1,
				1,
				0,
				1,
				3,
				3,
				3,
				2,
				2,
				2,
				2,
				2,
				1,
				1,
				1,
				1,
				1,
				3,
				2,
				2,
				4,
				3,
				2,
				4,
				3,
				2,
				2,
				2
			]
		},
		"object": {
			"name": "elephant",
			"pos": [
				6,
				7
			],
			"mask": [
				0.0,
				0.0,
				0.0,
				0.0,
				0.0,
				0.0,
				0.3333333333333333,
				0.3333333333333333,
				0.3333333333333333,
				0.0,
				0.0,
				0.0,
				0.0,
				0.0,
				0.0,
				0.0,
				0.0,
				0.0,
				0.0,
				0.0,
				0.0,
				0.0,
				0.0,
				0.0,
				0.0,
				0.0,
				0.0,
				0.0
			],
			"tree": [
				3,
				3,
				2,
				1,
				1,
				1,
				1,
				0,
				0,
				4,
				4,
				4,
				3,
				3,
				3,
				3,
				3,
				5,
				4,
				4,
				6,
				5,
				4,
				6,
				5,
				4,
				4,
				4
			]
		},
		"label": [
			0,
			0,
			0,
			0,
			0,
			0,
			0,
			0,
			0,
			0,
			0,
			0,
			1,
			0,
			0,
			0,
			0,
			0,
			0
		]
	},
	{
		"origin_context": "A child is told a subject lie for several years by their object parents before he/she realizes that a Santa Claus does not exist.",
		"tokens": [
			"A",
			"child",
			"is",
			"told",
			"a",
			"subject",
			"lie",
			"for",
			"sever",
			"al",
			"years",
			"by",
			"their",
			"object",
			"parents",
			"before",
			"he",
			"/",
			"she",
			"real",
			"izes",
			"that",
			"a",
			"Santa",
			"Cl",
			"aus",
			"does",
			"not",
			"exist",
			"."
		],
		"wp_tokens": [
			[
				"A"
			],
			[
				"child"
			],
			[
				"is"
			],
			[
				"told"
			],
			[
				"a"
			],
			[
				"subject"
			],
			[
				"lie"
			],
			[
				"for"
			],
			[
				"sever",
				"al"
			],
			[
				"years"
			],
			[
				"by"
			],
			[
				"their"
			],
			[
				"object"
			],
			[
				"parents"
			],
			[
				"before"
			],
			[
				"he",
				"/",
				"she"
			],
			[
				"real",
				"izes"
			],
			[
				"that"
			],
			[
				"a"
			],
			[
				"Santa"
			],
			[
				"Cl",
				"aus"
			],
			[
				"does"
			],
			[
				"not"
			],
			[
				"exist",
				"."
			]
		],
		"input_ids": [
			0,
			250,
			14069,
			354,
			41042,
			102,
			40747,
			11527,
			1990,
			30453,
			337,
			12857,
			1409,
			25017,
			40412,
			34846,
			23033,
			700,
			73,
			8877,
			8726,
			7396,
			6025,
			102,
			28563,
			11428,
			7743,
			26692,
			3654,
			34632,
			4,
			2
		],
		"subject": {
			"name": "lie",
			"pos": [
				5,
				6
			],
			"mask": [
				0.0,
				0.0,
				0.0,
				0.0,
				0.0,
				0.5,
				0.5,
				0.0,
				0.0,
				0.0,
				0.0,
				0.0,
				0.0,
				0.0,
				0.0,
				0.0,
				0.0,
				0.0,
				0.0,
				0.0,
				0.0,
				0.0,
				0.0,
				0.0,
				0.0,
				0.0,
				0.0,
				0.0,
				0.0,
				0.0
			],
			"tree": [
				3,
				2,
				2,
				1,
				1,
				1,
				0,
				1,
				3,
				3,
				2,
				2,
				4,
				4,
				3,
				3,
				3,
				3,
				3,
				2,
				2,
				5,
				6,
				6,
				5,
				5,
				4,
				5,
				3,
				3
			]
		},
		"object": {
			"name": "parents",
			"pos": [
				12,
				13
			],
			"mask": [
				0.0,
				0.0,
				0.0,
				0.0,
				0.0,
				0.0,
				0.0,
				0.0,
				0.0,
				0.0,
				0.0,
				0.0,
				0.0,
				0.5,
				0.5,
				0.0,
				0.0,
				0.0,
				0.0,
				0.0,
				0.0,
				0.0,
				0.0,
				0.0,
				0.0,
				0.0,
				0.0,
				0.0,
				0.0,
				0.0
			],
			"tree": [
				4,
				3,
				3,
				2,
				4,
				4,
				3,
				4,
				6,
				6,
				5,
				1,
				1,
				1,
				0,
				4,
				4,
				4,
				4,
				3,
				3,
				6,
				6,
				6,
				6,
				6,
				5,
				6,
				4,
				4
			]
		},
		"label": [
			0,
			0,
			0,
			0,
			0,
			0,
			0,
			0,
			0,
			0,
			0,
			0,
			0,
			0,
			1,
			0,
			0,
			0,
			0
		]
	},
	{
		"origin_context": "Skype, a free software, allows a subject hookup of multiple computer object users to join in an online conference call without incurring any telephone costs.",
		"tokens": [
			"Sky",
			"pe",
			",",
			"a",
			"free",
			"software",
			",",
			"allows",
			"a",
			"subject",
			"hook",
			"up",
			"of",
			"multiple",
			"computer",
			"object",
			"users",
			"to",
			"join",
			"in",
			"an",
			"online",
			"conference",
			"call",
			"without",
			"inc",
			"urring",
			"any",
			"tele",
			"phone",
			"cost",
			"s",
			"."
		],
		"wp_tokens": [
			[
				"Sky",
				"pe",
				","
			],
			[
				"a"
			],
			[
				"free"
			],
			[
				"software",
				","
			],
			[
				"allows"
			],
			[
				"a"
			],
			[
				"subject"
			],
			[
				"hook",
				"up"
			],
			[
				"of"
			],
			[
				"multiple"
			],
			[
				"computer"
			],
			[
				"object"
			],
			[
				"users"
			],
			[
				"to"
			],
			[
				"join"
			],
			[
				"in"
			],
			[
				"an"
			],
			[
				"online"
			],
			[
				"conference"
			],
			[
				"call"
			],
			[
				"without"
			],
			[
				"inc",
				"urring"
			],
			[
				"any"
			],
			[
				"tele",
				"phone"
			],
			[
				"cost",
				"s",
				"."
			]
		],
		"input_ids": [
			0,
			26018,
			2379,
			6,
			102,
			3743,
			41038,
			6,
			37984,
			102,
			40747,
			33016,
			658,
			1116,
			34654,
			36327,
			40412,
			31964,
			560,
			26960,
			179,
			260,
			20412,
			16459,
			16395,
			19010,
			3976,
			16715,
			3785,
			35336,
			17283,
			10111,
			29,
			4,
			2
		],
		"subject": {
			"name": "hookup",
			"pos": [
				6,
				7
			],
			"mask": [
				0.0,
				0.0,
				0.0,
				0.0,
				0.0,
				0.0,
				0.0,
				0.0,
				0.0,
				0.3333333333333333,
				0.3333333333333333,
				0.3333333333333333,
				0.0,
				0.0,
				0.0,
				0.0,
				0.0,
				0.0,
				0.0,
				0.0,
				0.0,
				0.0,
				0.0,
				0.0,
				0.0,
				0.0,
				0.0,
				0.0,
				0.0,
				0.0,
				0.0,
				0.0,
				0.0
			],
			"tree": [
				3,
				3,
				3,
				5,
				5,
				4,
				4,
				2,
				1,
				1,
				0,
				0,
				1,
				4,
				4,
				3,
				2,
				2,
				1,
				2,
				4,
				4,
				4,
				3,
				2,
				3,
				3,
				5,
				5,
				5,
				4,
				4,
				4
			]
		},
		"object": {
			"name": "users",
			"pos": [
				11,
				12
			],
			"mask": [
				0.0,
				0.0,
				0.0,
				0.0,
				0.0,
				0.0,
				0.0,
				0.0,
				0.0,
				0.0,
				0.0,
				0.0,
				0.0,
				0.0,
				0.0,
				0.5,
				0.5,
				0.0,
				0.0,
				0.0,
				0.0,
				0.0,
				0.0,
				0.0,
				0.0,
				0.0,
				0.0,
				0.0,
				0.0,
				0.0,
				0.0,
				0.0,
				0.0
			],
			"tree": [
				5,
				5,
				5,
				6,
				6,
				6,
				6,
				4,
				3,
				3,
				2,
				2,
				1,
				2,
				2,
				1,
				0,
				4,
				3,
				4,
				6,
				6,
				6,
				5,
				4,
				5,
				5,
				6,
				6,
				6,
				6,
				6,
				6
			]
		},
		"label": [
			0,
			0,
			0,
			0,
			0,
			0,
			0,
			0,
			0,
			1,
			0,
			0,
			0,
			0,
			0,
			0,
			0,
			0,
			0
		]
	},
	{
		"origin_context": "The disgusting scene was retaliation against her brother Philip who rents the subject room inside this apartment object house on Lombard street.",
		"tokens": [
			"The",
			"dis",
			"g",
			"usting",
			"scene",
			"was",
			"ret",
			"aliation",
			"against",
			"her",
			"brother",
			"Phil",
			"ip",
			"who",
			"rent",
			"s",
			"the",
			"subject",
			"room",
			"inside",
			"this",
			"ap",
			"artment",
			"object",
			"house",
			"on",
			"L",
			"omb",
			"ard",
			"street",
			"."
		],
		"wp_tokens": [
			[
				"The"
			],
			[
				"dis",
				"g",
				"usting"
			],
			[
				"scene"
			],
			[
				"was"
			],
			[
				"ret",
				"aliation"
			],
			[
				"against"
			],
			[
				"her"
			],
			[
				"brother"
			],
			[
				"Phil",
				"ip"
			],
			[
				"who"
			],
			[
				"rent",
				"s"
			],
			[
				"the"
			],
			[
				"subject"
			],
			[
				"room"
			],
			[
				"inside"
			],
			[
				"this"
			],
			[
				"ap",
				"artment"
			],
			[
				"object"
			],
			[
				"house"
			],
			[
				"on"
			],
			[
				"L",
				"omb",
				"ard"
			],
			[
				"street",
				"."
			]
		],
		"input_ids": [
			0,
			133,
			7779,
			571,
			19171,
			38652,
			7325,
			4903,
			47017,
			22268,
			1843,
			28638,
			25531,
			1588,
			8155,
			9854,
			29,
			627,
			40747,
			4294,
			36615,
			9226,
			1115,
			27699,
			40412,
			3138,
			261,
			574,
			5223,
			1120,
			20521,
			4,
			2
		],
		"subject": {
			"name": "room",
			"pos": [
				12,
				13
			],
			"mask": [
				0.0,
				0.0,
				0.0,
				0.0,
				0.0,
				0.0,
				0.0,
				0.0,
				0.0,
				0.0,
				0.0,
				0.0,
				0.0,
				0.0,
				0.0,
				0.0,
				0.0,
				0.5,
				0.5,
				0.0,
				0.0,
				0.0,
				0.0,
				0.0,
				0.0,
				0.0,
				0.0,
				0.0,
				0.0,
				0.0,
				0.0
			],
			"tree": [
				6,
				6,
				6,
				6,
				6,
				5,
				4,
				4,
				3,
				3,
				2,
				3,
				3,
				2,
				1,
				1,
				1,
				1,
				0,
				1,
				3,
				3,
				3,
				3,
				2,
				3,
				4,
				4,
				4,
				6,
				6
			]
		},
		"object": {
			"name": "house",
			"pos": [
				17,
				18
			],
			"mask": [
				0.0,
				0.0,
				0.0,
				0.0,
				0.0,
				0.0,
				0.0,
				0.0,
				0.0,
				0.0,
				0.0,
				0.0,
				0.0,
				0.0,
				0.0,
				0.0,
				0.0,
				0.0,
				0.0,
				0.0,
				0.0,
				0.0,
				0.0,
				0.5,
				0.5,
				0.0,
				0.0,
				0.0,
				0.0,
				0.0,
				0.0
			],
			"tree": [
				6,
				6,
				6,
				6,
				6,
				6,
				6,
				6,
				5,
				5,
				4,
				5,
				5,
				4,
				3,
				3,
				3,
				3,
				2,
				1,
				1,
				1,
				1,
				1,
				0,
				1,
				2,
				2,
				2,
				6,
				6
			]
		},
		"label": [
			0,
			0,
			0,
			0,
			0,
			0,
			0,
			0,
			0,
			0,
			0,
			0,
			1,
			0,
			0,
			0,
			0,
			0,
			0
		]
	},
	{
		"origin_context": "This subject thesis defines the object clinical characteristics of amyloid disease.",
		"tokens": [
			"This",
			"subject",
			"t",
			"hesis",
			"def",
			"ines",
			"the",
			"object",
			"clinical",
			"character",
			"istics",
			"of",
			"am",
			"yl",
			"oid",
			"d",
			"ise",
			"ase",
			"."
		],
		"wp_tokens": [
			[
				"This"
			],
			[
				"subject"
			],
			[
				"t",
				"hesis"
			],
			[
				"def",
				"ines"
			],
			[
				"the"
			],
			[
				"object"
			],
			[
				"clinical"
			],
			[
				"character",
				"istics"
			],
			[
				"of"
			],
			[
				"am",
				"yl",
				"oid"
			],
			[
				"d",
				"ise",
				"ase",
				"."
			]
		],
		"input_ids": [
			0,
			713,
			40747,
			90,
			35571,
			9232,
			3141,
			627,
			40412,
			31903,
			23375,
			16307,
			1116,
			424,
			4360,
			12572,
			417,
			1496,
			3175,
			4,
			2
		],
		"subject": {
			"name": "thesis",
			"pos": [
				1,
				2
			],
			"mask": [
				0.0,
				0.3333333333333333,
				0.3333333333333333,
				0.3333333333333333,
				0.0,
				0.0,
				0.0,
				0.0,
				0.0,
				0.0,
				0.0,
				0.0,
				0.0,
				0.0,
				0.0,
				0.0,
				0.0,
				0.0,
				0.0
			],
			"tree": [
				1,
				1,
				0,
				0,
				1,
				1,
				3,
				3,
				3,
				2,
				2,
				3,
				5,
				5,
				5,
				4,
				4,
				4,
				4
			]
		},
		"object": {
			"name": "clinical characteristics",
			"pos": [
				5,
				7
			],
			"mask": [
				0.0,
				0.0,
				0.0,
				0.0,
				0.0,
				0.0,
				0.0,
				0.25,
				0.25,
				0.25,
				0.25,
				0.0,
				0.0,
				0.0,
				0.0,
				0.0,
				0.0,
				0.0,
				0.0
			],
			"tree": [
				3,
				3,
				2,
				2,
				1,
				1,
				1,
				1,
				1,
				0,
				0,
				1,
				3,
				3,
				3,
				2,
				2,
				2,
				2
			]
		},
		"label": [
			0,
			0,
			0,
			0,
			0,
			0,
			0,
			1,
			0,
			0,
			0,
			0,
			0,
			0,
			0,
			0,
			0,
			0,
			0
		]
	},
	{
		"origin_context": "Ten million quake subject survivors moved into makeshift object houses.",
		"tokens": [
			"Ten",
			"million",
			"qu",
			"ake",
			"subject",
			"surv",
			"iv",
			"ors",
			"m",
			"oved",
			"into",
			"makes",
			"hift",
			"object",
			"houses",
			"."
		],
		"wp_tokens": [
			[
				"Ten"
			],
			[
				"million"
			],
			[
				"qu",
				"ake"
			],
			[
				"subject"
			],
			[
				"surv",
				"iv",
				"ors"
			],
			[
				"m",
				"oved"
			],
			[
				"into"
			],
			[
				"makes",
				"hift"
			],
			[
				"object"
			],
			[
				"houses",
				"."
			]
		],
		"input_ids": [
			0,
			28612,
			4416,
			2253,
			5113,
			40747,
			42235,
			1879,
			994,
			119,
			12677,
			12473,
			39082,
			46853,
			40412,
			18917,
			4,
			2
		],
		"subject": {
			"name": "survivors",
			"pos": [
				3,
				4
			],
			"mask": [
				0.0,
				0.0,
				0.0,
				0.0,
				0.25,
				0.25,
				0.25,
				0.25,
				0.0,
				0.0,
				0.0,
				0.0,
				0.0,
				0.0,
				0.0,
				0.0
			],
			"tree": [
				3,
				2,
				1,
				1,
				1,
				0,
				0,
				0,
				1,
				1,
				2,
				4,
				4,
				3,
				2,
				2
			]
		},
		"object": {
			"name": "houses",
			"pos": [
				8,
				9
			],
			"mask": [
				0.0,
				0.0,
				0.0,
				0.0,
				0.0,
				0.0,
				0.0,
				0.0,
				0.0,
				0.0,
				0.0,
				0.0,
				0.0,
				0.3333333333333333,
				0.3333333333333333,
				0.3333333333333333
			],
			"tree": [
				5,
				4,
				3,
				3,
				3,
				2,
				2,
				2,
				1,
				1,
				2,
				4,
				4,
				3,
				0,
				0
			]
		},
		"label": [
			0,
			0,
			0,
			0,
			0,
			1,
			0,
			0,
			0,
			0,
			0,
			0,
			0,
			0,
			0,
			0,
			0,
			0,
			0
		]
	},
	{
		"origin_context": "On a friend's advice, I purchased a sauerkraut and subject kimchi object maker here and it is just fabulous (and cheap too).",
		"tokens": [
			"On",
			"a",
			"friend",
			"'s",
			"ad",
			"vice",
			",",
			"I",
			"p",
			"urch",
			"ased",
			"a",
			"s",
			"au",
			"erk",
			"ra",
			"ut",
			"and",
			"subject",
			"k",
			"im",
			"chi",
			"object",
			"maker",
			"here",
			"and",
			"it",
			"is",
			"just",
			"fab",
			"ulous",
			"(",
			"and",
			"che",
			"ap",
			"too",
			")."
		],
		"wp_tokens": [
			[
				"On"
			],
			[
				"a"
			],
			[
				"friend",
				"'s"
			],
			[
				"ad",
				"vice",
				","
			],
			[
				"I"
			],
			[
				"p",
				"urch",
				"ased"
			],
			[
				"a"
			],
			[
				"s",
				"au",
				"erk",
				"ra",
				"ut"
			],
			[
				"and"
			],
			[
				"subject"
			],
			[
				"k",
				"im",
				"chi"
			],
			[
				"object"
			],
			[
				"maker"
			],
			[
				"here"
			],
			[
				"and"
			],
			[
				"it"
			],
			[
				"is"
			],
			[
				"just"
			],
			[
				"fab",
				"ulous"
			],
			[
				"(",
				"and"
			],
			[
				"che",
				"ap"
			],
			[
				"too",
				")."
			]
		],
		"input_ids": [
			0,
			4148,
			102,
			18028,
			18,
			625,
			36237,
			6,
			100,
			642,
			9222,
			11835,
			102,
			29,
			1180,
			13760,
			763,
			1182,
			463,
			40747,
			330,
			757,
			7930,
			40412,
			5406,
			10859,
			463,
			405,
			354,
			8987,
			36636,
			19631,
			1640,
			463,
			2871,
			1115,
			15605,
			322,
			2
		],
		"subject": {
			"name": "kimchi",
			"pos": [
				9,
				10
			],
			"mask": [
				0.0,
				0.0,
				0.0,
				0.0,
				0.0,
				0.0,
				0.0,
				0.0,
				0.0,
				0.0,
				0.0,
				0.0,
				0.0,
				0.0,
				0.0,
				0.0,
				0.0,
				0.0,
				0.25,
				0.25,
				0.25,
				0.25,
				0.0,
				0.0,
				0.0,
				0.0,
				0.0,
				0.0,
				0.0,
				0.0,
				0.0,
				0.0,
				0.0,
				0.0,
				0.0,
				0.0,
				0.0
			],
			"tree": [
				4,
				6,
				5,
				5,
				5,
				5,
				5,
				4,
				3,
				3,
				3,
				3,
				2,
				2,
				2,
				2,
				2,
				3,
				2,
				0,
				0,
				0,
				2,
				1,
				4,
				4,
				5,
				4,
				6,
				5,
				5,
				6,
				6,
				6,
				6,
				5,
				5
			]
		},
		"object": {
			"name": "maker",
			"pos": [
				11,
				12
			],
			"mask": [
				0.0,
				0.0,
				0.0,
				0.0,
				0.0,
				0.0,
				0.0,
				0.0,
				0.0,
				0.0,
				0.0,
				0.0,
				0.0,
				0.0,
				0.0,
				0.0,
				0.0,
				0.0,
				0.0,
				0.0,
				0.0,
				0.0,
				0.5,
				0.5,
				0.0,
				0.0,
				0.0,
				0.0,
				0.0,
				0.0,
				0.0,
				0.0,
				0.0,
				0.0,
				0.0,
				0.0,
				0.0
			],
			"tree": [
				3,
				5,
				4,
				4,
				4,
				4,
				4,
				3,
				2,
				2,
				2,
				2,
				1,
				1,
				1,
				1,
				1,
				2,
				1,
				1,
				1,
				1,
				1,
				0,
				3,
				3,
				4,
				3,
				5,
				4,
				4,
				5,
				5,
				6,
				6,
				4,
				4
			]
		},
		"label": [
			1,
			0,
			0,
			0,
			0,
			0,
			0,
			0,
			0,
			0,
			0,
			0,
			0,
			0,
			0,
			0,
			0,
			0,
			0
		]
	},
	{
		"origin_context": "NASA Kepler mission sends subject names into object space.",
		"tokens": [
			"NASA",
			"Ke",
			"pler",
			"mission",
			"s",
			"ends",
			"subject",
			"names",
			"into",
			"object",
			"space",
			"."
		],
		"wp_tokens": [
			[
				"NASA"
			],
			[
				"Ke",
				"pler"
			],
			[
				"mission"
			],
			[
				"s",
				"ends"
			],
			[
				"subject"
			],
			[
				"names"
			],
			[
				"into"
			],
			[
				"object"
			],
			[
				"space",
				"."
			]
		],
		"input_ids": [
			0,
			34665,
			19226,
			30779,
			12478,
			29,
			8845,
			40747,
			37815,
			12473,
			40412,
			25414,
			4,
			2
		],
		"subject": {
			"name": "names",
			"pos": [
				4,
				5
			],
			"mask": [
				0.0,
				0.0,
				0.0,
				0.0,
				0.0,
				0.0,
				0.5,
				0.5,
				0.0,
				0.0,
				0.0,
				0.0
			],
			"tree": [
				4,
				3,
				3,
				2,
				1,
				1,
				1,
				0,
				2,
				3,
				2,
				2
			]
		},
		"object": {
			"name": "space",
			"pos": [
				7,
				8
			],
			"mask": [
				0.0,
				0.0,
				0.0,
				0.0,
				0.0,
				0.0,
				0.0,
				0.0,
				0.0,
				0.3333333333333333,
				0.3333333333333333,
				0.3333333333333333
			],
			"tree": [
				4,
				3,
				3,
				2,
				1,
				1,
				3,
				2,
				2,
				3,
				0,
				0
			]
		},
		"label": [
			0,
			0,
			0,
			0,
			0,
			1,
			0,
			0,
			0,
			0,
			0,
			0,
			0,
			0,
			0,
			0,
			0,
			0,
			0
		]
	},
	{
		"origin_context": "As a subject landscape object company in Atlanta, we know which plants thrive in this planting zone and know the optimum landscaping designs for local yards and business.",
		"tokens": [
			"As",
			"a",
			"subject",
			"land",
			"scape",
			"object",
			"company",
			"in",
			"Atlanta",
			",",
			"we",
			"know",
			"which",
			"pl",
			"ants",
			"th",
			"rive",
			"in",
			"this",
			"plant",
			"ing",
			"zone",
			"and",
			"know",
			"the",
			"opt",
			"imum",
			"land",
			"sc",
			"aping",
			"design",
			"s",
			"for",
			"local",
			"yards",
			"and",
			"business",
			"."
		],
		"wp_tokens": [
			[
				"As"
			],
			[
				"a"
			],
			[
				"subject"
			],
			[
				"land",
				"scape"
			],
			[
				"object"
			],
			[
				"company"
			],
			[
				"in"
			],
			[
				"Atlanta",
				","
			],
			[
				"we"
			],
			[
				"know"
			],
			[
				"which"
			],
			[
				"pl",
				"ants"
			],
			[
				"th",
				"rive"
			],
			[
				"in"
			],
			[
				"this"
			],
			[
				"plant",
				"ing"
			],
			[
				"zone"
			],
			[
				"and"
			],
			[
				"know"
			],
			[
				"the"
			],
			[
				"opt",
				"imum"
			],
			[
				"land",
				"sc",
				"aping"
			],
			[
				"design",
				"s"
			],
			[
				"for"
			],
			[
				"local"
			],
			[
				"yards"
			],
			[
				"and"
			],
			[
				"business",
				"."
			]
		],
		"input_ids": [
			0,
			1620,
			102,
			40747,
			1245,
			18795,
			40412,
			24233,
			179,
			36974,
			6,
			1694,
			27066,
			5488,
			2911,
			3277,
			212,
			25824,
			179,
			9226,
			19520,
			154,
			13930,
			463,
			27066,
			627,
			19693,
			40133,
			1245,
			3866,
			11470,
			23414,
			29,
			1990,
			18076,
			17230,
			463,
			11880,
			4,
			2
		],
		"subject": {
			"name": "landscape",
			"pos": [
				2,
				3
			],
			"mask": [
				0.0,
				0.0,
				0.3333333333333333,
				0.3333333333333333,
				0.3333333333333333,
				0.0,
				0.0,
				0.0,
				0.0,
				0.0,
				0.0,
				0.0,
				0.0,
				0.0,
				0.0,
				0.0,
				0.0,
				0.0,
				0.0,
				0.0,
				0.0,
				0.0,
				0.0,
				0.0,
				0.0,
				0.0,
				0.0,
				0.0,
				0.0,
				0.0,
				0.0,
				0.0,
				0.0,
				0.0,
				0.0,
				0.0,
				0.0,
				0.0
			],
			"tree": [
				3,
				3,
				3,
				0,
				0,
				1,
				2,
				3,
				4,
				4,
				5,
				4,
				6,
				6,
				6,
				5,
				5,
				6,
				6,
				6,
				6,
				6,
				6,
				6,
				6,
				6,
				6,
				6,
				6,
				6,
				6,
				6,
				6,
				6,
				6,
				6,
				6,
				6
			]
		},
		"object": {
			"name": "company",
			"pos": [
				4,
				5
			],
			"mask": [
				0.0,
				0.0,
				0.0,
				0.0,
				0.0,
				0.5,
				0.5,
				0.0,
				0.0,
				0.0,
				0.0,
				0.0,
				0.0,
				0.0,
				0.0,
				0.0,
				0.0,
				0.0,
				0.0,
				0.0,
				0.0,
				0.0,
				0.0,
				0.0,
				0.0,
				0.0,
				0.0,
				0.0,
				0.0,
				0.0,
				0.0,
				0.0,
				0.0,
				0.0,
				0.0,
				0.0,
				0.0,
				0.0
			],
			"tree": [
				1,
				1,
				1,
				2,
				2,
				1,
				0,
				1,
				2,
				2,
				3,
				2,
				4,
				4,
				4,
				3,
				3,
				4,
				6,
				6,
				6,
				5,
				4,
				4,
				6,
				6,
				6,
				6,
				6,
				6,
				5,
				5,
				6,
				6,
				6,
				6,
				4,
				4
			]
		},
		"label": [
			0,
			0,
			0,
			0,
			0,
			0,
			0,
			0,
			0,
			0,
			0,
			0,
			0,
			0,
			1,
			0,
			0,
			0,
			0
		]
	},
	{
		"origin_context": "As I was contemplating if I had a favorite in the pink category, a subject gift arrived from a sweet object friend.",
		"tokens": [
			"As",
			"I",
			"was",
			"cont",
			"empl",
			"ating",
			"if",
			"I",
			"had",
			"a",
			"favorite",
			"in",
			"the",
			"p",
			"ink",
			"category",
			",",
			"a",
			"subject",
			"g",
			"ift",
			"ar",
			"rived",
			"from",
			"a",
			"sweet",
			"object",
			"friend",
			"."
		],
		"wp_tokens": [
			[
				"As"
			],
			[
				"I"
			],
			[
				"was"
			],
			[
				"cont",
				"empl",
				"ating"
			],
			[
				"if"
			],
			[
				"I"
			],
			[
				"had"
			],
			[
				"a"
			],
			[
				"favorite"
			],
			[
				"in"
			],
			[
				"the"
			],
			[
				"p",
				"ink"
			],
			[
				"category",
				","
			],
			[
				"a"
			],
			[
				"subject"
			],
			[
				"g",
				"ift"
			],
			[
				"ar",
				"rived"
			],
			[
				"from"
			],
			[
				"a"
			],
			[
				"sweet"
			],
			[
				"object"
			],
			[
				"friend",
				"."
			]
		],
		"input_ids": [
			0,
			1620,
			100,
			7325,
			10800,
			33037,
			1295,
			1594,
			100,
			12186,
			102,
			38572,
			179,
			627,
			642,
			4291,
			42747,
			6,
			102,
			40747,
			571,
			9417,
			271,
			36040,
			7761,
			102,
			32588,
			40412,
			18028,
			4,
			2
		],
		"subject": {
			"name": "gift",
			"pos": [
				14,
				15
			],
			"mask": [
				0.0,
				0.0,
				0.0,
				0.0,
				0.0,
				0.0,
				0.0,
				0.0,
				0.0,
				0.0,
				0.0,
				0.0,
				0.0,
				0.0,
				0.0,
				0.0,
				0.0,
				0.0,
				0.3333333333333333,
				0.3333333333333333,
				0.3333333333333333,
				0.0,
				0.0,
				0.0,
				0.0,
				0.0,
				0.0,
				0.0,
				0.0
			],
			"tree": [
				4,
				4,
				4,
				3,
				3,
				3,
				5,
				5,
				4,
				6,
				5,
				5,
				6,
				6,
				6,
				2,
				2,
				1,
				1,
				0,
				0,
				1,
				1,
				2,
				4,
				4,
				3,
				4,
				4
			]
		},
		"object": {
			"name": "friend",
			"pos": [
				20,
				21
			],
			"mask": [
				0.0,
				0.0,
				0.0,
				0.0,
				0.0,
				0.0,
				0.0,
				0.0,
				0.0,
				0.0,
				0.0,
				0.0,
				0.0,
				0.0,
				0.0,
				0.0,
				0.0,
				0.0,
				0.0,
				0.0,
				0.0,
				0.0,
				0.0,
				0.0,
				0.0,
				0.0,
				0.3333333333333333,
				0.3333333333333333,
				0.3333333333333333
			],
			"tree": [
				4,
				4,
				4,
				3,
				3,
				3,
				5,
				5,
				4,
				6,
				5,
				5,
				6,
				6,
				6,
				2,
				2,
				5,
				5,
				4,
				4,
				3,
				3,
				4,
				6,
				6,
				5,
				0,
				0
			]
		},
		"label": [
			0,
			0,
			0,
			0,
			0,
			0,
			0,
			0,
			0,
			0,
			1,
			0,
			0,
			0,
			0,
			0,
			0,
			0,
			0
		]
	},
	{
		"origin_context": "The male took over the entire care of the subject young that had left the object nest.",
		"tokens": [
			"The",
			"male",
			"t",
			"ook",
			"over",
			"the",
			"ent",
			"ire",
			"care",
			"of",
			"the",
			"subject",
			"young",
			"that",
			"had",
			"left",
			"the",
			"object",
			"n",
			"est",
			"."
		],
		"wp_tokens": [
			[
				"The"
			],
			[
				"male"
			],
			[
				"t",
				"ook"
			],
			[
				"over"
			],
			[
				"the"
			],
			[
				"ent",
				"ire"
			],
			[
				"care"
			],
			[
				"of"
			],
			[
				"the"
			],
			[
				"subject"
			],
			[
				"young"
			],
			[
				"that"
			],
			[
				"had"
			],
			[
				"left"
			],
			[
				"the"
			],
			[
				"object"
			],
			[
				"n",
				"est",
				"."
			]
		],
		"input_ids": [
			0,
			133,
			31336,
			90,
			6576,
			2137,
			627,
			1342,
			1885,
			6350,
			1116,
			627,
			40747,
			26840,
			6025,
			12186,
			6960,
			627,
			40412,
			282,
			990,
			4,
			2
		],
		"subject": {
			"name": "young",
			"pos": [
				9,
				10
			],
			"mask": [
				0.0,
				0.0,
				0.0,
				0.0,
				0.0,
				0.0,
				0.0,
				0.0,
				0.0,
				0.0,
				0.0,
				0.5,
				0.5,
				0.0,
				0.0,
				0.0,
				0.0,
				0.0,
				0.0,
				0.0,
				0.0
			],
			"tree": [
				5,
				4,
				3,
				3,
				4,
				3,
				3,
				3,
				2,
				1,
				1,
				1,
				0,
				2,
				2,
				1,
				3,
				2,
				4,
				4,
				4
			]
		},
		"object": {
			"name": "nest",
			"pos": [
				15,
				16
			],
			"mask": [
				0.0,
				0.0,
				0.0,
				0.0,
				0.0,
				0.0,
				0.0,
				0.0,
				0.0,
				0.0,
				0.0,
				0.0,
				0.0,
				0.0,
				0.0,
				0.0,
				0.0,
				0.25,
				0.25,
				0.25,
				0.25
			],
			"tree": [
				3,
				2,
				1,
				1,
				2,
				3,
				3,
				3,
				2,
				3,
				5,
				5,
				4,
				6,
				6,
				5,
				6,
				6,
				0,
				0,
				0
			]
		},
		"label": [
			0,
			0,
			0,
			0,
			0,
			0,
			0,
			0,
			0,
			0,
			1,
			0,
			0,
			0,
			0,
			0,
			0,
			0,
			0
		]
	},
	{
		"origin_context": "The famous subject actress arrived at the object airport.",
		"tokens": [
			"The",
			"famous",
			"subject",
			"act",
			"ress",
			"ar",
			"rived",
			"at",
			"the",
			"object",
			"air",
			"port",
			"."
		],
		"wp_tokens": [
			[
				"The"
			],
			[
				"famous"
			],
			[
				"subject"
			],
			[
				"act",
				"ress"
			],
			[
				"ar",
				"rived"
			],
			[
				"at"
			],
			[
				"the"
			],
			[
				"object"
			],
			[
				"air",
				"port",
				"."
			]
		],
		"input_ids": [
			0,
			133,
			30688,
			40747,
			7257,
			5224,
			271,
			36040,
			415,
			627,
			40412,
			2456,
			3427,
			4,
			2
		],
		"subject": {
			"name": "actress",
			"pos": [
				2,
				3
			],
			"mask": [
				0.0,
				0.0,
				0.3333333333333333,
				0.3333333333333333,
				0.3333333333333333,
				0.0,
				0.0,
				0.0,
				0.0,
				0.0,
				0.0,
				0.0,
				0.0
			],
			"tree": [
				1,
				1,
				1,
				0,
				0,
				1,
				1,
				2,
				4,
				3,
				2,
				2,
				2
			]
		},
		"object": {
			"name": "airport",
			"pos": [
				7,
				8
			],
			"mask": [
				0.0,
				0.0,
				0.0,
				0.0,
				0.0,
				0.0,
				0.0,
				0.0,
				0.0,
				0.25,
				0.25,
				0.25,
				0.25
			],
			"tree": [
				3,
				3,
				3,
				2,
				2,
				1,
				1,
				2,
				4,
				3,
				0,
				0,
				0
			]
		},
		"label": [
			0,
			0,
			0,
			0,
			0,
			1,
			0,
			0,
			0,
			0,
			0,
			0,
			0,
			0,
			0,
			0,
			0,
			0,
			0
		]
	},
	{
		"origin_context": "An FTP server is an inexpensive and relatively simple to operate tool that works great for subject filesharing over the object internet.",
		"tokens": [
			"An",
			"F",
			"TP",
			"server",
			"is",
			"an",
			"ine",
			"xp",
			"ensive",
			"and",
			"rel",
			"atively",
			"simple",
			"to",
			"oper",
			"ate",
			"tool",
			"that",
			"works",
			"great",
			"for",
			"subject",
			"files",
			"h",
			"aring",
			"over",
			"the",
			"object",
			"internet",
			"."
		],
		"wp_tokens": [
			[
				"An"
			],
			[
				"F",
				"TP"
			],
			[
				"server"
			],
			[
				"is"
			],
			[
				"an"
			],
			[
				"ine",
				"xp",
				"ensive"
			],
			[
				"and"
			],
			[
				"rel",
				"atively"
			],
			[
				"simple"
			],
			[
				"to"
			],
			[
				"oper",
				"ate"
			],
			[
				"tool"
			],
			[
				"that"
			],
			[
				"works"
			],
			[
				"great"
			],
			[
				"for"
			],
			[
				"subject"
			],
			[
				"files",
				"h",
				"aring"
			],
			[
				"over"
			],
			[
				"the"
			],
			[
				"object"
			],
			[
				"internet",
				"."
			]
		],
		"input_ids": [
			0,
			4688,
			597,
			15993,
			33806,
			354,
			260,
			833,
			44813,
			17355,
			463,
			5982,
			10481,
			41918,
			560,
			8428,
			877,
			43342,
			6025,
			11655,
			12338,
			1990,
			40747,
			42018,
			298,
			5867,
			2137,
			627,
			40412,
			42182,
			4,
			2
		],
		"subject": {
			"name": "filesharing",
			"pos": [
				16,
				17
			],
			"mask": [
				0.0,
				0.0,
				0.0,
				0.0,
				0.0,
				0.0,
				0.0,
				0.0,
				0.0,
				0.0,
				0.0,
				0.0,
				0.0,
				0.0,
				0.0,
				0.0,
				0.0,
				0.0,
				0.0,
				0.0,
				0.0,
				0.25,
				0.25,
				0.25,
				0.25,
				0.0,
				0.0,
				0.0,
				0.0,
				0.0
			],
			"tree": [
				6,
				6,
				6,
				6,
				6,
				6,
				6,
				6,
				6,
				6,
				6,
				6,
				6,
				6,
				5,
				5,
				4,
				4,
				3,
				4,
				2,
				1,
				0,
				0,
				0,
				1,
				3,
				2,
				6,
				6
			]
		},
		"object": {
			"name": "internet",
			"pos": [
				20,
				21
			],
			"mask": [
				0.0,
				0.0,
				0.0,
				0.0,
				0.0,
				0.0,
				0.0,
				0.0,
				0.0,
				0.0,
				0.0,
				0.0,
				0.0,
				0.0,
				0.0,
				0.0,
				0.0,
				0.0,
				0.0,
				0.0,
				0.0,
				0.0,
				0.0,
				0.0,
				0.0,
				0.0,
				0.0,
				0.3333333333333333,
				0.3333333333333333,
				0.3333333333333333
			],
			"tree": [
				3,
				3,
				3,
				2,
				1,
				3,
				3,
				3,
				3,
				4,
				5,
				5,
				4,
				3,
				2,
				2,
				3,
				5,
				4,
				5,
				5,
				6,
				6,
				6,
				6,
				6,
				6,
				6,
				0,
				0
			]
		},
		"label": [
			1,
			0,
			0,
			0,
			0,
			0,
			0,
			0,
			0,
			0,
			0,
			0,
			0,
			0,
			0,
			0,
			0,
			0,
			0
		]
	},
	{
		"origin_context": "Beneath this invocation there is a subject zoo of fearsome object beasts, including several man-eaters, as well as sphinxes with lions' bodies and human heads.",
		"tokens": [
			"B",
			"ene",
			"ath",
			"this",
			"inv",
			"ocation",
			"there",
			"is",
			"a",
			"subject",
			"z",
			"oo",
			"of",
			"f",
			"ears",
			"ome",
			"object",
			"be",
			"asts",
			",",
			"including",
			"sever",
			"al",
			"man",
			"-",
			"eat",
			"ers",
			",",
			"as",
			"well",
			"as",
			"s",
			"ph",
			"inx",
			"es",
			"with",
			"l",
			"ions",
			"'",
			"b",
			"odies",
			"and",
			"human",
			"heads",
			"."
		],
		"wp_tokens": [
			[
				"B",
				"ene",
				"ath"
			],
			[
				"this"
			],
			[
				"inv",
				"ocation"
			],
			[
				"there"
			],
			[
				"is"
			],
			[
				"a"
			],
			[
				"subject"
			],
			[
				"z",
				"oo"
			],
			[
				"of"
			],
			[
				"f",
				"ears",
				"ome"
			],
			[
				"object"
			],
			[
				"be",
				"asts",
				","
			],
			[
				"including"
			],
			[
				"sever",
				"al"
			],
			[
				"man",
				"-",
				"eat",
				"ers",
				","
			],
			[
				"as"
			],
			[
				"well"
			],
			[
				"as"
			],
			[
				"s",
				"ph",
				"inx",
				"es"
			],
			[
				"with"
			],
			[
				"l",
				"ions",
				"'"
			],
			[
				"b",
				"odies"
			],
			[
				"and"
			],
			[
				"human"
			],
			[
				"heads",
				"."
			]
		],
		"input_ids": [
			0,
			387,
			2552,
			2681,
			9226,
			24701,
			15644,
			8585,
			354,
			102,
			40747,
			329,
			3036,
			1116,
			506,
			12541,
			4399,
			40412,
			1610,
			13651,
			6,
			8529,
			30453,
			337,
			397,
			12,
			21046,
			268,
			6,
			281,
			3056,
			281,
			29,
			3792,
			34511,
			293,
			5632,
			462,
			2485,
			108,
			428,
			27799,
			463,
			19003,
			16560,
			4,
			2
		],
		"subject": {
			"name": "zoo",
			"pos": [
				6,
				7
			],
			"mask": [
				0.0,
				0.0,
				0.0,
				0.0,
				0.0,
				0.0,
				0.0,
				0.0,
				0.0,
				0.3333333333333333,
				0.3333333333333333,
				0.3333333333333333,
				0.0,
				0.0,
				0.0,
				0.0,
				0.0,
				0.0,
				0.0,
				0.0,
				0.0,
				0.0,
				0.0,
				0.0,
				0.0,
				0.0,
				0.0,
				0.0,
				0.0,
				0.0,
				0.0,
				0.0,
				0.0,
				0.0,
				0.0,
				0.0,
				0.0,
				0.0,
				0.0,
				0.0,
				0.0,
				0.0,
				0.0,
				0.0,
				0.0
			],
			"tree": [
				2,
				2,
				2,
				4,
				3,
				3,
				2,
				1,
				1,
				1,
				0,
				0,
				1,
				3,
				3,
				3,
				2,
				1,
				1,
				1,
				2,
				4,
				4,
				3,
				3,
				3,
				3,
				3,
				5,
				5,
				4,
				4,
				4,
				4,
				4,
				5,
				6,
				6,
				6,
				6,
				6,
				6,
				4,
				3,
				3
			]
		},
		"object": {
			"name": "beasts",
			"pos": [
				10,
				11
			],
			"mask": [
				0.0,
				0.0,
				0.0,
				0.0,
				0.0,
				0.0,
				0.0,
				0.0,
				0.0,
				0.0,
				0.0,
				0.0,
				0.0,
				0.0,
				0.0,
				0.0,
				0.25,
				0.25,
				0.25,
				0.25,
				0.0,
				0.0,
				0.0,
				0.0,
				0.0,
				0.0,
				0.0,
				0.0,
				0.0,
				0.0,
				0.0,
				0.0,
				0.0,
				0.0,
				0.0,
				0.0,
				0.0,
				0.0,
				0.0,
				0.0,
				0.0,
				0.0,
				0.0,
				0.0,
				0.0
			],
			"tree": [
				3,
				3,
				3,
				5,
				4,
				4,
				3,
				2,
				2,
				2,
				1,
				1,
				2,
				4,
				4,
				4,
				3,
				0,
				0,
				0,
				1,
				3,
				3,
				2,
				2,
				2,
				2,
				2,
				4,
				4,
				3,
				3,
				3,
				3,
				3,
				4,
				6,
				6,
				6,
				5,
				5,
				6,
				5,
				4,
				4
			]
		},
		"label": [
			0,
			0,
			0,
			0,
			0,
			0,
			0,
			0,
			0,
			1,
			0,
			0,
			0,
			0,
			0,
			0,
			0,
			0,
			0
		]
	},
	{
		"origin_context": "The subject song was composed for a famous Brazilian object musician.",
		"tokens": [
			"The",
			"subject",
			"song",
			"was",
			"comp",
			"osed",
			"for",
			"a",
			"famous",
			"Brazil",
			"ian",
			"object",
			"mus",
			"ician",
			"."
		],
		"wp_tokens": [
			[
				"The"
			],
			[
				"subject"
			],
			[
				"song"
			],
			[
				"was"
			],
			[
				"comp",
				"osed"
			],
			[
				"for"
			],
			[
				"a"
			],
			[
				"famous"
			],
			[
				"Brazil",
				"ian"
			],
			[
				"object"
			],
			[
				"mus",
				"ician",
				"."
			]
		],
		"input_ids": [
			0,
			133,
			40747,
			17481,
			7325,
			11828,
			7878,
			1990,
			102,
			30688,
			31004,
			811,
			40412,
			13792,
			14932,
			4,
			2
		],
		"subject": {
			"name": "song",
			"pos": [
				1,
				2
			],
			"mask": [
				0.0,
				0.5,
				0.5,
				0.0,
				0.0,
				0.0,
				0.0,
				0.0,
				0.0,
				0.0,
				0.0,
				0.0,
				0.0,
				0.0,
				0.0
			],
			"tree": [
				1,
				1,
				0,
				2,
				1,
				1,
				2,
				4,
				4,
				4,
				4,
				3,
				2,
				2,
				2
			]
		},
		"object": {
			"name": "musician",
			"pos": [
				9,
				10
			],
			"mask": [
				0.0,
				0.0,
				0.0,
				0.0,
				0.0,
				0.0,
				0.0,
				0.0,
				0.0,
				0.0,
				0.0,
				0.25,
				0.25,
				0.25,
				0.25
			],
			"tree": [
				3,
				3,
				2,
				2,
				1,
				1,
				2,
				4,
				4,
				4,
				4,
				3,
				0,
				0,
				0
			]
		},
		"label": [
			0,
			0,
			0,
			0,
			0,
			0,
			0,
			0,
			0,
			0,
			0,
			0,
			0,
			0,
			1,
			0,
			0,
			0,
			0
		]
	},
	{
		"origin_context": "This subject outline focuses on object spirituality, esotericism, mysticism, religion and/or parapsychology.",
		"tokens": [
			"This",
			"subject",
			"out",
			"line",
			"f",
			"oc",
			"uses",
			"on",
			"object",
			"spirit",
			"uality",
			",",
			"es",
			"oter",
			"icism",
			",",
			"my",
			"stic",
			"ism",
			",",
			"rel",
			"igion",
			"and",
			"/",
			"or",
			"par",
			"aps",
			"y",
			"ch",
			"ology",
			"."
		],
		"wp_tokens": [
			[
				"This"
			],
			[
				"subject"
			],
			[
				"out",
				"line"
			],
			[
				"f",
				"oc",
				"uses"
			],
			[
				"on"
			],
			[
				"object"
			],
			[
				"spirit",
				"uality",
				","
			],
			[
				"es",
				"oter",
				"icism",
				","
			],
			[
				"my",
				"stic",
				"ism",
				","
			],
			[
				"rel",
				"igion"
			],
			[
				"and",
				"/",
				"or"
			],
			[
				"par",
				"aps",
				"y",
				"ch",
				"ology",
				"."
			]
		],
		"input_ids": [
			0,
			713,
			40747,
			995,
			1902,
			506,
			1975,
			9764,
			261,
			40412,
			39203,
			39416,
			6,
			293,
			31718,
			24966,
			6,
			4783,
			29048,
			1809,
			6,
			5982,
			43617,
			463,
			73,
			368,
			5489,
			7527,
			219,
			611,
			4383,
			4,
			2
		],
		"subject": {
			"name": "outline",
			"pos": [
				1,
				2
			],
			"mask": [
				0.0,
				0.3333333333333333,
				0.3333333333333333,
				0.3333333333333333,
				0.0,
				0.0,
				0.0,
				0.0,
				0.0,
				0.0,
				0.0,
				0.0,
				0.0,
				0.0,
				0.0,
				0.0,
				0.0,
				0.0,
				0.0,
				0.0,
				0.0,
				0.0,
				0.0,
				0.0,
				0.0,
				0.0,
				0.0,
				0.0,
				0.0,
				0.0,
				0.0
			],
			"tree": [
				1,
				1,
				0,
				0,
				1,
				1,
				1,
				2,
				5,
				4,
				4,
				4,
				5,
				5,
				5,
				5,
				4,
				4,
				4,
				4,
				3,
				3,
				4,
				4,
				4,
				2,
				2,
				2,
				2,
				2,
				2
			]
		},
		"object": {
			"name": "spirituality",
			"pos": [
				5,
				6
			],
			"mask": [
				0.0,
				0.0,
				0.0,
				0.0,
				0.0,
				0.0,
				0.0,
				0.0,
				0.25,
				0.25,
				0.25,
				0.25,
				0.0,
				0.0,
				0.0,
				0.0,
				0.0,
				0.0,
				0.0,
				0.0,
				0.0,
				0.0,
				0.0,
				0.0,
				0.0,
				0.0,
				0.0,
				0.0,
				0.0,
				0.0,
				0.0
			],
			"tree": [
				5,
				5,
				4,
				4,
				3,
				3,
				3,
				2,
				1,
				0,
				0,
				0,
				3,
				3,
				3,
				3,
				2,
				2,
				2,
				2,
				1,
				1,
				2,
				2,
				2,
				4,
				4,
				4,
				4,
				4,
				4
			]
		},
		"label": [
			0,
			0,
			0,
			0,
			0,
			0,
			0,
			1,
			0,
			0,
			0,
			0,
			0,
			0,
			0,
			0,
			0,
			0,
			0
		]
	},
	{
		"origin_context": "The subject bomb was in a object suitcase loaded in Frankfurt and transferred to the doomed Boeing 747 in London.",
		"tokens": [
			"The",
			"subject",
			"bomb",
			"was",
			"in",
			"a",
			"object",
			"suit",
			"case",
			"loaded",
			"in",
			"Frank",
			"furt",
			"and",
			"trans",
			"ferred",
			"to",
			"the",
			"d",
			"oom",
			"ed",
			"B",
			"oe",
			"ing",
			"747",
			"in",
			"London",
			"."
		],
		"wp_tokens": [
			[
				"The"
			],
			[
				"subject"
			],
			[
				"bomb"
			],
			[
				"was"
			],
			[
				"in"
			],
			[
				"a"
			],
			[
				"object"
			],
			[
				"suit",
				"case"
			],
			[
				"loaded"
			],
			[
				"in"
			],
			[
				"Frank",
				"furt"
			],
			[
				"and"
			],
			[
				"trans",
				"ferred"
			],
			[
				"to"
			],
			[
				"the"
			],
			[
				"d",
				"oom",
				"ed"
			],
			[
				"B",
				"oe",
				"ing"
			],
			[
				"747"
			],
			[
				"in"
			],
			[
				"London",
				"."
			]
		],
		"input_ids": [
			0,
			133,
			40747,
			27076,
			7325,
			179,
			102,
			40412,
			18605,
			11173,
			24919,
			179,
			16025,
			45464,
			463,
			9981,
			36267,
			560,
			627,
			417,
			11691,
			196,
			387,
			3540,
			154,
			38886,
			179,
			23122,
			4,
			2
		],
		"subject": {
			"name": "bomb",
			"pos": [
				1,
				2
			],
			"mask": [
				0.0,
				0.5,
				0.5,
				0.0,
				0.0,
				0.0,
				0.0,
				0.0,
				0.0,
				0.0,
				0.0,
				0.0,
				0.0,
				0.0,
				0.0,
				0.0,
				0.0,
				0.0,
				0.0,
				0.0,
				0.0,
				0.0,
				0.0,
				0.0,
				0.0,
				0.0,
				0.0,
				0.0
			],
			"tree": [
				1,
				1,
				0,
				1,
				2,
				4,
				4,
				3,
				3,
				4,
				5,
				6,
				6,
				2,
				2,
				2,
				3,
				5,
				5,
				5,
				5,
				4,
				4,
				4,
				5,
				5,
				6,
				6
			]
		},
		"object": {
			"name": "suitcase",
			"pos": [
				6,
				7
			],
			"mask": [
				0.0,
				0.0,
				0.0,
				0.0,
				0.0,
				0.0,
				0.3333333333333333,
				0.3333333333333333,
				0.3333333333333333,
				0.0,
				0.0,
				0.0,
				0.0,
				0.0,
				0.0,
				0.0,
				0.0,
				0.0,
				0.0,
				0.0,
				0.0,
				0.0,
				0.0,
				0.0,
				0.0,
				0.0,
				0.0,
				0.0
			],
			"tree": [
				4,
				4,
				3,
				2,
				1,
				1,
				1,
				0,
				0,
				1,
				2,
				3,
				3,
				3,
				3,
				3,
				4,
				6,
				6,
				6,
				6,
				5,
				5,
				5,
				6,
				6,
				6,
				6
			]
		},
		"label": [
			0,
			0,
			0,
			0,
			0,
			0,
			1,
			0,
			0,
			0,
			0,
			0,
			0,
			0,
			0,
			0,
			0,
			0,
			0
		]
	},
	{
		"origin_context": "I spent a year working for a subject software object company to pay off my college loans.",
		"tokens": [
			"I",
			"sp",
			"ent",
			"a",
			"year",
			"working",
			"for",
			"a",
			"subject",
			"software",
			"object",
			"company",
			"to",
			"pay",
			"off",
			"my",
			"college",
			"lo",
			"ans",
			"."
		],
		"wp_tokens": [
			[
				"I"
			],
			[
				"sp",
				"ent"
			],
			[
				"a"
			],
			[
				"year"
			],
			[
				"working"
			],
			[
				"for"
			],
			[
				"a"
			],
			[
				"subject"
			],
			[
				"software"
			],
			[
				"object"
			],
			[
				"company"
			],
			[
				"to"
			],
			[
				"pay"
			],
			[
				"off"
			],
			[
				"my"
			],
			[
				"college"
			],
			[
				"lo",
				"ans",
				"."
			]
		],
		"input_ids": [
			0,
			100,
			4182,
			1342,
			102,
			180,
			10733,
			1990,
			102,
			40747,
			41038,
			40412,
			24233,
			560,
			14066,
			1529,
			4783,
			22313,
			4082,
			1253,
			4,
			2
		],
		"subject": {
			"name": "software",
			"pos": [
				7,
				8
			],
			"mask": [
				0.0,
				0.0,
				0.0,
				0.0,
				0.0,
				0.0,
				0.0,
				0.0,
				0.5,
				0.5,
				0.0,
				0.0,
				0.0,
				0.0,
				0.0,
				0.0,
				0.0,
				0.0,
				0.0,
				0.0
			],
			"tree": [
				6,
				5,
				5,
				6,
				6,
				4,
				3,
				3,
				3,
				0,
				1,
				2,
				4,
				3,
				4,
				5,
				5,
				4,
				4,
				4
			]
		},
		"object": {
			"name": "company",
			"pos": [
				9,
				10
			],
			"mask": [
				0.0,
				0.0,
				0.0,
				0.0,
				0.0,
				0.0,
				0.0,
				0.0,
				0.0,
				0.0,
				0.5,
				0.5,
				0.0,
				0.0,
				0.0,
				0.0,
				0.0,
				0.0,
				0.0,
				0.0
			],
			"tree": [
				4,
				3,
				3,
				5,
				4,
				2,
				1,
				1,
				1,
				2,
				1,
				0,
				2,
				1,
				2,
				3,
				3,
				2,
				2,
				2
			]
		},
		"label": [
			0,
			0,
			0,
			0,
			0,
			0,
			0,
			0,
			0,
			0,
			0,
			0,
			0,
			0,
			1,
			0,
			0,
			0,
			0
		]
	},
	{
		"origin_context": "The subject captain and the object crew of the Steve Irwin are grateful for the support of the City of Fremantle and Mayor Brad Pettitt for hosting the event.",
		"tokens": [
			"The",
			"subject",
			"capt",
			"ain",
			"and",
			"the",
			"object",
			"crew",
			"of",
			"the",
			"Steve",
			"Ir",
			"win",
			"are",
			"gr",
			"ateful",
			"for",
			"the",
			"support",
			"of",
			"the",
			"City",
			"of",
			"F",
			"rem",
			"antle",
			"and",
			"Mayor",
			"Brad",
			"P",
			"ett",
			"itt",
			"for",
			"host",
			"ing",
			"the",
			"event",
			"."
		],
		"wp_tokens": [
			[
				"The"
			],
			[
				"subject"
			],
			[
				"capt",
				"ain"
			],
			[
				"and"
			],
			[
				"the"
			],
			[
				"object"
			],
			[
				"crew"
			],
			[
				"of"
			],
			[
				"the"
			],
			[
				"Steve"
			],
			[
				"Ir",
				"win"
			],
			[
				"are"
			],
			[
				"gr",
				"ateful"
			],
			[
				"for"
			],
			[
				"the"
			],
			[
				"support"
			],
			[
				"of"
			],
			[
				"the"
			],
			[
				"City"
			],
			[
				"of"
			],
			[
				"F",
				"rem",
				"antle"
			],
			[
				"and"
			],
			[
				"Mayor"
			],
			[
				"Brad"
			],
			[
				"P",
				"ett",
				"itt"
			],
			[
				"for"
			],
			[
				"host",
				"ing"
			],
			[
				"the"
			],
			[
				"event",
				"."
			]
		],
		"input_ids": [
			0,
			133,
			40747,
			18543,
			1851,
			463,
			627,
			40412,
			38774,
			1116,
			627,
			21976,
			34547,
			5640,
			1322,
			6504,
			39264,
			1990,
			627,
			22930,
			1116,
			627,
			15075,
			1116,
			597,
			5593,
			29286,
			463,
			36652,
			31632,
			510,
			2645,
			2582,
			1990,
			11438,
			154,
			627,
			21680,
			4,
			2
		],
		"subject": {
			"name": "captain",
			"pos": [
				1,
				2
			],
			"mask": [
				0.0,
				0.3333333333333333,
				0.3333333333333333,
				0.3333333333333333,
				0.0,
				0.0,
				0.0,
				0.0,
				0.0,
				0.0,
				0.0,
				0.0,
				0.0,
				0.0,
				0.0,
				0.0,
				0.0,
				0.0,
				0.0,
				0.0,
				0.0,
				0.0,
				0.0,
				0.0,
				0.0,
				0.0,
				0.0,
				0.0,
				0.0,
				0.0,
				0.0,
				0.0,
				0.0,
				0.0,
				0.0,
				0.0,
				0.0,
				0.0
			],
			"tree": [
				1,
				1,
				0,
				0,
				1,
				2,
				2,
				1,
				2,
				4,
				4,
				3,
				3,
				1,
				2,
				2,
				3,
				5,
				4,
				5,
				6,
				6,
				6,
				6,
				6,
				6,
				6,
				6,
				6,
				6,
				6,
				6,
				5,
				6,
				6,
				6,
				6,
				6
			]
		},
		"object": {
			"name": "crew",
			"pos": [
				5,
				6
			],
			"mask": [
				0.0,
				0.0,
				0.0,
				0.0,
				0.0,
				0.0,
				0.5,
				0.5,
				0.0,
				0.0,
				0.0,
				0.0,
				0.0,
				0.0,
				0.0,
				0.0,
				0.0,
				0.0,
				0.0,
				0.0,
				0.0,
				0.0,
				0.0,
				0.0,
				0.0,
				0.0,
				0.0,
				0.0,
				0.0,
				0.0,
				0.0,
				0.0,
				0.0,
				0.0,
				0.0,
				0.0,
				0.0,
				0.0
			],
			"tree": [
				2,
				2,
				1,
				1,
				2,
				1,
				1,
				0,
				1,
				3,
				3,
				2,
				2,
				2,
				3,
				3,
				4,
				6,
				5,
				6,
				6,
				6,
				6,
				6,
				6,
				6,
				6,
				6,
				6,
				6,
				6,
				6,
				6,
				6,
				6,
				6,
				6,
				6
			]
		},
		"label": [
			1,
			0,
			0,
			0,
			0,
			0,
			0,
			0,
			0,
			0,
			0,
			0,
			0,
			0,
			0,
			0,
			0,
			0,
			0
		]
	},
	{
		"origin_context": "Organic subject sesame object oil has an anti-bacterial and anti imflammatory effect.",
		"tokens": [
			"Organ",
			"ic",
			"subject",
			"ses",
			"ame",
			"object",
			"oil",
			"has",
			"an",
			"anti",
			"-",
			"b",
			"acterial",
			"and",
			"anti",
			"im",
			"f",
			"lamm",
			"atory",
			"effect",
			"."
		],
		"wp_tokens": [
			[
				"Organ",
				"ic"
			],
			[
				"subject"
			],
			[
				"ses",
				"ame"
			],
			[
				"object"
			],
			[
				"oil"
			],
			[
				"has"
			],
			[
				"an"
			],
			[
				"anti",
				"-",
				"b",
				"acterial"
			],
			[
				"and"
			],
			[
				"anti"
			],
			[
				"im",
				"f",
				"lamm",
				"atory"
			],
			[
				"effect",
				"."
			]
		],
		"input_ids": [
			0,
			37034,
			636,
			40747,
			24151,
			4344,
			40412,
			14189,
			7333,
			260,
			10865,
			12,
			428,
			40079,
			463,
			10865,
			757,
			506,
			43442,
			5257,
			26715,
			4,
			2
		],
		"subject": {
			"name": "sesame",
			"pos": [
				1,
				2
			],
			"mask": [
				0.0,
				0.0,
				0.3333333333333333,
				0.3333333333333333,
				0.3333333333333333,
				0.0,
				0.0,
				0.0,
				0.0,
				0.0,
				0.0,
				0.0,
				0.0,
				0.0,
				0.0,
				0.0,
				0.0,
				0.0,
				0.0,
				0.0,
				0.0
			],
			"tree": [
				3,
				3,
				1,
				0,
				0,
				1,
				2,
				3,
				5,
				5,
				5,
				5,
				5,
				6,
				6,
				4,
				4,
				4,
				4,
				4,
				4
			]
		},
		"object": {
			"name": "oil",
			"pos": [
				3,
				4
			],
			"mask": [
				0.0,
				0.0,
				0.0,
				0.0,
				0.0,
				0.5,
				0.5,
				0.0,
				0.0,
				0.0,
				0.0,
				0.0,
				0.0,
				0.0,
				0.0,
				0.0,
				0.0,
				0.0,
				0.0,
				0.0,
				0.0
			],
			"tree": [
				1,
				1,
				3,
				2,
				2,
				1,
				0,
				1,
				3,
				3,
				3,
				3,
				3,
				4,
				4,
				2,
				2,
				2,
				2,
				2,
				2
			]
		},
		"label": [
			0,
			0,
			0,
			0,
			0,
			0,
			0,
			0,
			0,
			0,
			0,
			0,
			0,
			0,
			0,
			1,
			0,
			0,
			0
		]
	},
	{
		"origin_context": "Mileson has sold his humble abode to a subject housing object developer.",
		"tokens": [
			"M",
			"iles",
			"on",
			"has",
			"sold",
			"his",
			"h",
			"umble",
			"ab",
			"ode",
			"to",
			"a",
			"subject",
			"housing",
			"object",
			"develop",
			"er",
			"."
		],
		"wp_tokens": [
			[
				"M",
				"iles",
				"on"
			],
			[
				"has"
			],
			[
				"sold"
			],
			[
				"his"
			],
			[
				"h",
				"umble"
			],
			[
				"ab",
				"ode"
			],
			[
				"to"
			],
			[
				"a"
			],
			[
				"subject"
			],
			[
				"housing"
			],
			[
				"object"
			],
			[
				"develop",
				"er",
				"."
			]
		],
		"input_ids": [
			0,
			448,
			4755,
			261,
			7333,
			14908,
			12724,
			298,
			15373,
			873,
			4636,
			560,
			102,
			40747,
			27710,
			40412,
			34335,
			254,
			4,
			2
		],
		"subject": {
			"name": "housing",
			"pos": [
				8,
				9
			],
			"mask": [
				0.0,
				0.0,
				0.0,
				0.0,
				0.0,
				0.0,
				0.0,
				0.0,
				0.0,
				0.0,
				0.0,
				0.0,
				0.5,
				0.5,
				0.0,
				0.0,
				0.0,
				0.0
			],
			"tree": [
				5,
				5,
				5,
				5,
				4,
				6,
				6,
				6,
				5,
				5,
				3,
				3,
				3,
				0,
				1,
				2,
				2,
				2
			]
		},
		"object": {
			"name": "developer",
			"pos": [
				10,
				11
			],
			"mask": [
				0.0,
				0.0,
				0.0,
				0.0,
				0.0,
				0.0,
				0.0,
				0.0,
				0.0,
				0.0,
				0.0,
				0.0,
				0.0,
				0.0,
				0.25,
				0.25,
				0.25,
				0.25
			],
			"tree": [
				3,
				3,
				3,
				3,
				2,
				4,
				4,
				4,
				3,
				3,
				1,
				1,
				1,
				2,
				1,
				0,
				0,
				0
			]
		},
		"label": [
			0,
			0,
			0,
			0,
			0,
			0,
			0,
			0,
			0,
			0,
			0,
			0,
			0,
			0,
			1,
			0,
			0,
			0,
			0
		]
	},
	{
		"origin_context": "The same subject effect is achieved the traditional object way, with a team of workers like Keebler elves.",
		"tokens": [
			"The",
			"same",
			"subject",
			"effect",
			"is",
			"ach",
			"ieved",
			"the",
			"traditional",
			"object",
			"way",
			",",
			"with",
			"a",
			"team",
			"of",
			"workers",
			"like",
			"K",
			"ee",
			"bler",
			"el",
			"ves",
			"."
		],
		"wp_tokens": [
			[
				"The"
			],
			[
				"same"
			],
			[
				"subject"
			],
			[
				"effect"
			],
			[
				"is"
			],
			[
				"ach",
				"ieved"
			],
			[
				"the"
			],
			[
				"traditional"
			],
			[
				"object"
			],
			[
				"way",
				","
			],
			[
				"with"
			],
			[
				"a"
			],
			[
				"team"
			],
			[
				"of"
			],
			[
				"workers"
			],
			[
				"like"
			],
			[
				"K",
				"ee",
				"bler"
			],
			[
				"el",
				"ves",
				"."
			]
		],
		"input_ids": [
			0,
			133,
			41690,
			40747,
			26715,
			354,
			1488,
			36024,
			627,
			30172,
			40412,
			1970,
			6,
			5632,
			102,
			8687,
			1116,
			16941,
			3341,
			530,
			1942,
			26539,
			523,
			3677,
			4,
			2
		],
		"subject": {
			"name": "effect",
			"pos": [
				2,
				3
			],
			"mask": [
				0.0,
				0.0,
				0.5,
				0.5,
				0.0,
				0.0,
				0.0,
				0.0,
				0.0,
				0.0,
				0.0,
				0.0,
				0.0,
				0.0,
				0.0,
				0.0,
				0.0,
				0.0,
				0.0,
				0.0,
				0.0,
				0.0,
				0.0,
				0.0
			],
			"tree": [
				1,
				1,
				1,
				0,
				2,
				1,
				1,
				4,
				4,
				3,
				2,
				2,
				3,
				5,
				4,
				5,
				6,
				6,
				6,
				6,
				6,
				2,
				2,
				2
			]
		},
		"object": {
			"name": "way",
			"pos": [
				8,
				9
			],
			"mask": [
				0.0,
				0.0,
				0.0,
				0.0,
				0.0,
				0.0,
				0.0,
				0.0,
				0.0,
				0.3333333333333333,
				0.3333333333333333,
				0.3333333333333333,
				0.0,
				0.0,
				0.0,
				0.0,
				0.0,
				0.0,
				0.0,
				0.0,
				0.0,
				0.0,
				0.0,
				0.0
			],
			"tree": [
				3,
				3,
				3,
				2,
				2,
				1,
				1,
				2,
				2,
				1,
				0,
				0,
				1,
				3,
				2,
				3,
				4,
				5,
				6,
				6,
				6,
				2,
				2,
				2
			]
		},
		"label": [
			0,
			0,
			0,
			0,
			1,
			0,
			0,
			0,
			0,
			0,
			0,
			0,
			0,
			0,
			0,
			0,
			0,
			0,
			0
		]
	},
	{
		"origin_context": "He has built a formidable reputation writing powerful subject dramas for the stage and screen, based on object real events or socially vital issues.",
		"tokens": [
			"He",
			"has",
			"built",
			"a",
			"form",
			"idable",
			"re",
			"put",
			"ation",
			"writing",
			"powerful",
			"subject",
			"d",
			"ram",
			"as",
			"for",
			"the",
			"stage",
			"and",
			"screen",
			",",
			"based",
			"on",
			"object",
			"real",
			"events",
			"or",
			"s",
			"oci",
			"ally",
			"v",
			"ital",
			"issues",
			"."
		],
		"wp_tokens": [
			[
				"He"
			],
			[
				"has"
			],
			[
				"built"
			],
			[
				"a"
			],
			[
				"form",
				"idable"
			],
			[
				"re",
				"put",
				"ation"
			],
			[
				"writing"
			],
			[
				"powerful"
			],
			[
				"subject"
			],
			[
				"d",
				"ram",
				"as"
			],
			[
				"for"
			],
			[
				"the"
			],
			[
				"stage"
			],
			[
				"and"
			],
			[
				"screen",
				","
			],
			[
				"based"
			],
			[
				"on"
			],
			[
				"object"
			],
			[
				"real"
			],
			[
				"events"
			],
			[
				"or"
			],
			[
				"s",
				"oci",
				"ally"
			],
			[
				"v",
				"ital"
			],
			[
				"issues",
				"."
			]
		],
		"input_ids": [
			0,
			894,
			7333,
			16353,
			102,
			3899,
			47551,
			241,
			9179,
			1258,
			13293,
			35866,
			40747,
			417,
			4040,
			281,
			1990,
			627,
			10850,
			463,
			9806,
			6,
			805,
			261,
			40412,
			8726,
			28615,
			368,
			29,
			17641,
			2368,
			705,
			8632,
			40512,
			4,
			2
		],
		"subject": {
			"name": "dramas",
			"pos": [
				8,
				9
			],
			"mask": [
				0.0,
				0.0,
				0.0,
				0.0,
				0.0,
				0.0,
				0.0,
				0.0,
				0.0,
				0.0,
				0.0,
				0.25,
				0.25,
				0.25,
				0.25,
				0.0,
				0.0,
				0.0,
				0.0,
				0.0,
				0.0,
				0.0,
				0.0,
				0.0,
				0.0,
				0.0,
				0.0,
				0.0,
				0.0,
				0.0,
				0.0,
				0.0,
				0.0,
				0.0
			],
			"tree": [
				4,
				4,
				3,
				3,
				3,
				3,
				2,
				2,
				2,
				1,
				1,
				1,
				0,
				0,
				0,
				1,
				3,
				2,
				3,
				3,
				3,
				4,
				5,
				6,
				6,
				6,
				6,
				6,
				6,
				6,
				6,
				6,
				4,
				4
			]
		},
		"object": {
			"name": "real events",
			"pos": [
				17,
				19
			],
			"mask": [
				0.0,
				0.0,
				0.0,
				0.0,
				0.0,
				0.0,
				0.0,
				0.0,
				0.0,
				0.0,
				0.0,
				0.0,
				0.0,
				0.0,
				0.0,
				0.0,
				0.0,
				0.0,
				0.0,
				0.0,
				0.0,
				0.0,
				0.0,
				0.3333333333333333,
				0.3333333333333333,
				0.3333333333333333,
				0.0,
				0.0,
				0.0,
				0.0,
				0.0,
				0.0,
				0.0,
				0.0
			],
			"tree": [
				4,
				4,
				3,
				5,
				5,
				5,
				4,
				4,
				4,
				5,
				6,
				6,
				6,
				6,
				6,
				6,
				6,
				6,
				6,
				6,
				6,
				2,
				1,
				1,
				1,
				0,
				1,
				2,
				2,
				2,
				1,
				1,
				4,
				4
			]
		},
		"label": [
			1,
			0,
			0,
			0,
			0,
			0,
			0,
			0,
			0,
			0,
			0,
			0,
			0,
			0,
			0,
			0,
			0,
			0,
			0
		]
	},
	{
		"origin_context": "He produces subject drawings and videos that have been shown in object museums in Europe and America.",
		"tokens": [
			"He",
			"produ",
			"ces",
			"subject",
			"draw",
			"ings",
			"and",
			"videos",
			"that",
			"have",
			"been",
			"shown",
			"in",
			"object",
			"m",
			"use",
			"ums",
			"in",
			"Europe",
			"and",
			"America",
			"."
		],
		"wp_tokens": [
			[
				"He"
			],
			[
				"produ",
				"ces"
			],
			[
				"subject"
			],
			[
				"draw",
				"ings"
			],
			[
				"and"
			],
			[
				"videos"
			],
			[
				"that"
			],
			[
				"have"
			],
			[
				"been"
			],
			[
				"shown"
			],
			[
				"in"
			],
			[
				"object"
			],
			[
				"m",
				"use",
				"ums"
			],
			[
				"in"
			],
			[
				"Europe"
			],
			[
				"and"
			],
			[
				"America",
				"."
			]
		],
		"input_ids": [
			0,
			894,
			26790,
			4643,
			40747,
			24686,
			1033,
			463,
			31834,
			6025,
			11990,
			35507,
			44270,
			179,
			40412,
			119,
			3698,
			8014,
			179,
			27000,
			463,
			12580,
			4,
			2
		],
		"subject": {
			"name": "drawings",
			"pos": [
				2,
				3
			],
			"mask": [
				0.0,
				0.0,
				0.0,
				0.3333333333333333,
				0.3333333333333333,
				0.3333333333333333,
				0.0,
				0.0,
				0.0,
				0.0,
				0.0,
				0.0,
				0.0,
				0.0,
				0.0,
				0.0,
				0.0,
				0.0,
				0.0,
				0.0,
				0.0,
				0.0
			],
			"tree": [
				2,
				1,
				1,
				1,
				0,
				0,
				1,
				1,
				3,
				3,
				3,
				2,
				3,
				5,
				4,
				4,
				4,
				5,
				6,
				6,
				6,
				6
			]
		},
		"object": {
			"name": "museums",
			"pos": [
				11,
				12
			],
			"mask": [
				0.0,
				0.0,
				0.0,
				0.0,
				0.0,
				0.0,
				0.0,
				0.0,
				0.0,
				0.0,
				0.0,
				0.0,
				0.0,
				0.25,
				0.25,
				0.25,
				0.25,
				0.0,
				0.0,
				0.0,
				0.0,
				0.0
			],
			"tree": [
				6,
				5,
				5,
				5,
				4,
				4,
				5,
				3,
				3,
				3,
				3,
				2,
				1,
				1,
				0,
				0,
				0,
				1,
				2,
				3,
				3,
				3
			]
		},
		"label": [
			1,
			0,
			0,
			0,
			0,
			0,
			0,
			0,
			0,
			0,
			0,
			0,
			0,
			0,
			0,
			0,
			0,
			0,
			0
		]
	},
	{
		"origin_context": "Therefore, nowadays China is the complex mixture of different subject cultures from various object epochs.",
		"tokens": [
			"Therefore",
			",",
			"now",
			"adays",
			"China",
			"is",
			"the",
			"complex",
			"m",
			"ixture",
			"of",
			"different",
			"subject",
			"cult",
			"ures",
			"from",
			"var",
			"ious",
			"object",
			"ep",
			"och",
			"s",
			"."
		],
		"wp_tokens": [
			[
				"Therefore",
				","
			],
			[
				"now",
				"adays"
			],
			[
				"China"
			],
			[
				"is"
			],
			[
				"the"
			],
			[
				"complex"
			],
			[
				"m",
				"ixture"
			],
			[
				"of"
			],
			[
				"different"
			],
			[
				"subject"
			],
			[
				"cult",
				"ures"
			],
			[
				"from"
			],
			[
				"var",
				"ious"
			],
			[
				"object"
			],
			[
				"ep",
				"och",
				"s",
				"."
			]
		],
		"input_ids": [
			0,
			32730,
			6,
			8310,
			34461,
			8481,
			354,
			627,
			42290,
			119,
			46368,
			1116,
			37251,
			40747,
			38609,
			4123,
			7761,
			10806,
			6514,
			40412,
			2462,
			4306,
			29,
			4,
			2
		],
		"subject": {
			"name": "cultures",
			"pos": [
				9,
				10
			],
			"mask": [
				0.0,
				0.0,
				0.0,
				0.0,
				0.0,
				0.0,
				0.0,
				0.0,
				0.0,
				0.0,
				0.0,
				0.0,
				0.3333333333333333,
				0.3333333333333333,
				0.3333333333333333,
				0.0,
				0.0,
				0.0,
				0.0,
				0.0,
				0.0,
				0.0,
				0.0
			],
			"tree": [
				4,
				4,
				4,
				4,
				4,
				3,
				3,
				3,
				2,
				2,
				1,
				1,
				1,
				0,
				0,
				3,
				5,
				5,
				5,
				4,
				4,
				4,
				4
			]
		},
		"object": {
			"name": "epochs",
			"pos": [
				13,
				14
			],
			"mask": [
				0.0,
				0.0,
				0.0,
				0.0,
				0.0,
				0.0,
				0.0,
				0.0,
				0.0,
				0.0,
				0.0,
				0.0,
				0.0,
				0.0,
				0.0,
				0.0,
				0.0,
				0.0,
				0.2,
				0.2,
				0.2,
				0.2,
				0.2
			],
			"tree": [
				4,
				4,
				4,
				4,
				4,
				3,
				3,
				3,
				2,
				2,
				3,
				5,
				5,
				4,
				4,
				1,
				1,
				1,
				1,
				0,
				0,
				0,
				0
			]
		},
		"label": [
			0,
			0,
			0,
			0,
			0,
			0,
			0,
			0,
			0,
			0,
			1,
			0,
			0,
			0,
			0,
			0,
			0,
			0,
			0
		]
	},
	{
		"origin_context": "Of the hundreds of strains of avian influenza A subject viruses, only four have caused human object infections: H5N1, H7N3, H7N7, and H9N2.",
		"tokens": [
			"Of",
			"the",
			"h",
			"undreds",
			"of",
			"str",
			"ains",
			"of",
			"av",
			"ian",
			"inf",
			"lu",
			"enza",
			"A",
			"subject",
			"vir",
			"uses",
			",",
			"only",
			"four",
			"have",
			"ca",
			"used",
			"human",
			"object",
			"infect",
			"ions",
			":",
			"H",
			"5",
			"N",
			"1",
			",",
			"H",
			"7",
			"N",
			"3",
			",",
			"H",
			"7",
			"N",
			"7",
			",",
			"and",
			"H",
			"9",
			"N",
			"2",
			"."
		],
		"wp_tokens": [
			[
				"Of"
			],
			[
				"the"
			],
			[
				"h",
				"undreds"
			],
			[
				"of"
			],
			[
				"str",
				"ains"
			],
			[
				"of"
			],
			[
				"av",
				"ian"
			],
			[
				"inf",
				"lu",
				"enza"
			],
			[
				"A"
			],
			[
				"subject"
			],
			[
				"vir",
				"uses",
				","
			],
			[
				"only"
			],
			[
				"four"
			],
			[
				"have"
			],
			[
				"ca",
				"used"
			],
			[
				"human"
			],
			[
				"object"
			],
			[
				"infect",
				"ions",
				":"
			],
			[
				"H",
				"5",
				"N",
				"1",
				","
			],
			[
				"H",
				"7",
				"N",
				"3",
				","
			],
			[
				"H",
				"7",
				"N",
				"7",
				","
			],
			[
				"and"
			],
			[
				"H",
				"9",
				"N",
				"2",
				"."
			]
		],
		"input_ids": [
			0,
			10643,
			627,
			298,
			40530,
			1116,
			6031,
			5069,
			1116,
			1469,
			811,
			9433,
			6487,
			26450,
			250,
			40747,
			28641,
			9764,
			6,
			8338,
			10231,
			11990,
			3245,
			6199,
			19003,
			40412,
			37597,
			2485,
			35,
			725,
			245,
			487,
			134,
			6,
			725,
			406,
			487,
			246,
			6,
			725,
			406,
			487,
			406,
			6,
			463,
			725,
			466,
			487,
			176,
			4,
			2
		],
		"subject": {
			"name": "viruses",
			"pos": [
				9,
				10
			],
			"mask": [
				0.0,
				0.0,
				0.0,
				0.0,
				0.0,
				0.0,
				0.0,
				0.0,
				0.0,
				0.0,
				0.0,
				0.0,
				0.0,
				0.0,
				0.25,
				0.25,
				0.25,
				0.25,
				0.0,
				0.0,
				0.0,
				0.0,
				0.0,
				0.0,
				0.0,
				0.0,
				0.0,
				0.0,
				0.0,
				0.0,
				0.0,
				0.0,
				0.0,
				0.0,
				0.0,
				0.0,
				0.0,
				0.0,
				0.0,
				0.0,
				0.0,
				0.0,
				0.0,
				0.0,
				0.0,
				0.0,
				0.0,
				0.0,
				0.0
			],
			"tree": [
				3,
				5,
				4,
				4,
				5,
				6,
				6,
				6,
				6,
				6,
				6,
				6,
				6,
				1,
				1,
				0,
				0,
				0,
				3,
				2,
				2,
				1,
				1,
				3,
				2,
				2,
				2,
				2,
				2,
				2,
				2,
				2,
				2,
				4,
				4,
				4,
				4,
				4,
				3,
				3,
				3,
				3,
				3,
				4,
				4,
				4,
				4,
				4,
				4
			]
		},
		"object": {
			"name": "infections",
			"pos": [
				16,
				17
			],
			"mask": [
				0.0,
				0.0,
				0.0,
				0.0,
				0.0,
				0.0,
				0.0,
				0.0,
				0.0,
				0.0,
				0.0,
				0.0,
				0.0,
				0.0,
				0.0,
				0.0,
				0.0,
				0.0,
				0.0,
				0.0,
				0.0,
				0.0,
				0.0,
				0.0,
				0.25,
				0.25,
				0.25,
				0.25,
				0.0,
				0.0,
				0.0,
				0.0,
				0.0,
				0.0,
				0.0,
				0.0,
				0.0,
				0.0,
				0.0,
				0.0,
				0.0,
				0.0,
				0.0,
				0.0,
				0.0,
				0.0,
				0.0,
				0.0,
				0.0
			],
			"tree": [
				3,
				5,
				4,
				4,
				5,
				6,
				6,
				6,
				6,
				6,
				6,
				6,
				6,
				3,
				3,
				2,
				2,
				2,
				3,
				2,
				2,
				1,
				1,
				3,
				2,
				0,
				0,
				0,
				2,
				2,
				2,
				2,
				2,
				4,
				4,
				4,
				4,
				4,
				3,
				3,
				3,
				3,
				3,
				4,
				4,
				4,
				4,
				4,
				4
			]
		},
		"label": [
			0,
			0,
			0,
			0,
			0,
			0,
			0,
			0,
			0,
			0,
			0,
			1,
			0,
			0,
			0,
			0,
			0,
			0,
			0
		]
	},
	{
		"origin_context": "Many of his literary subject pieces narrate and mention object stories that took place in Lipa.",
		"tokens": [
			"Many",
			"of",
			"his",
			"liter",
			"ary",
			"subject",
			"pieces",
			"n",
			"arr",
			"ate",
			"and",
			"ment",
			"ion",
			"object",
			"stories",
			"that",
			"t",
			"ook",
			"place",
			"in",
			"L",
			"ip",
			"a",
			"."
		],
		"wp_tokens": [
			[
				"Many"
			],
			[
				"of"
			],
			[
				"his"
			],
			[
				"liter",
				"ary"
			],
			[
				"subject"
			],
			[
				"pieces"
			],
			[
				"n",
				"arr",
				"ate"
			],
			[
				"and"
			],
			[
				"ment",
				"ion"
			],
			[
				"object"
			],
			[
				"stories"
			],
			[
				"that"
			],
			[
				"t",
				"ook"
			],
			[
				"place"
			],
			[
				"in"
			],
			[
				"L",
				"ip",
				"a",
				"."
			]
		],
		"input_ids": [
			0,
			10787,
			1116,
			12724,
			19402,
			1766,
			40747,
			26235,
			282,
			6166,
			877,
			463,
			1757,
			1499,
			40412,
			43176,
			6025,
			90,
			6576,
			6406,
			179,
			574,
			1588,
			102,
			4,
			2
		],
		"subject": {
			"name": "pieces",
			"pos": [
				4,
				5
			],
			"mask": [
				0.0,
				0.0,
				0.0,
				0.0,
				0.0,
				0.5,
				0.5,
				0.0,
				0.0,
				0.0,
				0.0,
				0.0,
				0.0,
				0.0,
				0.0,
				0.0,
				0.0,
				0.0,
				0.0,
				0.0,
				0.0,
				0.0,
				0.0,
				0.0
			],
			"tree": [
				2,
				1,
				1,
				1,
				1,
				1,
				0,
				3,
				3,
				3,
				4,
				4,
				4,
				6,
				5,
				6,
				6,
				6,
				6,
				6,
				6,
				6,
				6,
				6
			]
		},
		"object": {
			"name": "stories",
			"pos": [
				9,
				10
			],
			"mask": [
				0.0,
				0.0,
				0.0,
				0.0,
				0.0,
				0.0,
				0.0,
				0.0,
				0.0,
				0.0,
				0.0,
				0.0,
				0.0,
				0.5,
				0.5,
				0.0,
				0.0,
				0.0,
				0.0,
				0.0,
				0.0,
				0.0,
				0.0,
				0.0
			],
			"tree": [
				3,
				4,
				6,
				6,
				6,
				6,
				5,
				2,
				2,
				2,
				3,
				1,
				1,
				1,
				0,
				2,
				1,
				1,
				2,
				2,
				3,
				3,
				3,
				3
			]
		},
		"label": [
			0,
			0,
			0,
			0,
			0,
			0,
			0,
			1,
			0,
			0,
			0,
			0,
			0,
			0,
			0,
			0,
			0,
			0,
			0
		]
	},
	{
		"origin_context": "When I'm walking alone, I count the subject steps of the object stairs, and I also guess approximately how many steps are left till I reach the next street.",
		"tokens": [
			"When",
			"I",
			"'m",
			"walking",
			"alone",
			",",
			"I",
			"count",
			"the",
			"subject",
			"steps",
			"of",
			"the",
			"object",
			"stairs",
			",",
			"and",
			"I",
			"also",
			"gu",
			"ess",
			"approximately",
			"how",
			"many",
			"steps",
			"are",
			"left",
			"t",
			"ill",
			"I",
			"reach",
			"the",
			"next",
			"street",
			"."
		],
		"wp_tokens": [
			[
				"When"
			],
			[
				"I",
				"'m"
			],
			[
				"walking"
			],
			[
				"alone",
				","
			],
			[
				"I"
			],
			[
				"count"
			],
			[
				"the"
			],
			[
				"subject"
			],
			[
				"steps"
			],
			[
				"of"
			],
			[
				"the"
			],
			[
				"object"
			],
			[
				"stairs",
				","
			],
			[
				"and"
			],
			[
				"I"
			],
			[
				"also"
			],
			[
				"gu",
				"ess"
			],
			[
				"approximately"
			],
			[
				"how"
			],
			[
				"many"
			],
			[
				"steps"
			],
			[
				"are"
			],
			[
				"left"
			],
			[
				"t",
				"ill"
			],
			[
				"I"
			],
			[
				"reach"
			],
			[
				"the"
			],
			[
				"next"
			],
			[
				"street",
				"."
			]
		],
		"input_ids": [
			0,
			1779,
			100,
			437,
			36535,
			22446,
			6,
			100,
			11432,
			627,
			40747,
			27091,
			1116,
			627,
			40412,
			40642,
			6,
			463,
			100,
			19726,
			5521,
			3361,
			39073,
			9178,
			19827,
			27091,
			1322,
			6960,
			90,
			1873,
			100,
			18645,
			627,
			25616,
			20521,
			4,
			2
		],
		"subject": {
			"name": "steps",
			"pos": [
				7,
				8
			],
			"mask": [
				0.0,
				0.0,
				0.0,
				0.0,
				0.0,
				0.0,
				0.0,
				0.0,
				0.0,
				0.5,
				0.5,
				0.0,
				0.0,
				0.0,
				0.0,
				0.0,
				0.0,
				0.0,
				0.0,
				0.0,
				0.0,
				0.0,
				0.0,
				0.0,
				0.0,
				0.0,
				0.0,
				0.0,
				0.0,
				0.0,
				0.0,
				0.0,
				0.0,
				0.0,
				0.0
			],
			"tree": [
				4,
				4,
				4,
				3,
				4,
				4,
				2,
				1,
				1,
				1,
				0,
				1,
				3,
				2,
				2,
				2,
				4,
				4,
				4,
				3,
				3,
				5,
				6,
				6,
				5,
				5,
				4,
				6,
				6,
				6,
				5,
				6,
				6,
				6,
				6
			]
		},
		"object": {
			"name": "stairs",
			"pos": [
				11,
				12
			],
			"mask": [
				0.0,
				0.0,
				0.0,
				0.0,
				0.0,
				0.0,
				0.0,
				0.0,
				0.0,
				0.0,
				0.0,
				0.0,
				0.0,
				0.3333333333333333,
				0.3333333333333333,
				0.3333333333333333,
				0.0,
				0.0,
				0.0,
				0.0,
				0.0,
				0.0,
				0.0,
				0.0,
				0.0,
				0.0,
				0.0,
				0.0,
				0.0,
				0.0,
				0.0,
				0.0,
				0.0,
				0.0,
				0.0
			],
			"tree": [
				4,
				4,
				4,
				3,
				4,
				4,
				2,
				1,
				3,
				3,
				2,
				3,
				5,
				4,
				0,
				0,
				4,
				4,
				4,
				3,
				3,
				5,
				6,
				6,
				5,
				5,
				4,
				6,
				6,
				6,
				5,
				6,
				6,
				6,
				6
			]
		},
		"label": [
			0,
			0,
			0,
			0,
			0,
			0,
			0,
			0,
			0,
			0,
			0,
			0,
			1,
			0,
			0,
			0,
			0,
			0,
			0
		]
	},
	{
		"origin_context": "Essentially, the subject blisters that appear in the mouth are caused by the object herpes simplex virus type 1, HSV-1 for short.",
		"tokens": [
			"Ess",
			"entially",
			",",
			"the",
			"subject",
			"bl",
			"isters",
			"that",
			"app",
			"ear",
			"in",
			"the",
			"mouth",
			"are",
			"ca",
			"used",
			"by",
			"the",
			"object",
			"her",
			"pes",
			"sim",
			"plex",
			"v",
			"irus",
			"type",
			"1",
			",",
			"HS",
			"V",
			"-",
			"1",
			"for",
			"short",
			"."
		],
		"wp_tokens": [
			[
				"Ess",
				"entially",
				","
			],
			[
				"the"
			],
			[
				"subject"
			],
			[
				"bl",
				"isters"
			],
			[
				"that"
			],
			[
				"app",
				"ear"
			],
			[
				"in"
			],
			[
				"the"
			],
			[
				"mouth"
			],
			[
				"are"
			],
			[
				"ca",
				"used"
			],
			[
				"by"
			],
			[
				"the"
			],
			[
				"object"
			],
			[
				"her",
				"pes"
			],
			[
				"sim",
				"plex"
			],
			[
				"v",
				"irus"
			],
			[
				"type"
			],
			[
				"1",
				","
			],
			[
				"HS",
				"V",
				"-",
				"1"
			],
			[
				"for"
			],
			[
				"short",
				"."
			]
		],
		"input_ids": [
			0,
			38469,
			16722,
			6,
			627,
			40747,
			3662,
			16729,
			6025,
			3340,
			4352,
			179,
			627,
			13848,
			1322,
			3245,
			6199,
			1409,
			627,
			40412,
			1843,
			29270,
			13092,
			26028,
			705,
			19473,
			12528,
			134,
			6,
			6391,
			846,
			12,
			134,
			1990,
			20263,
			4,
			2
		],
		"subject": {
			"name": "blisters",
			"pos": [
				2,
				3
			],
			"mask": [
				0.0,
				0.0,
				0.0,
				0.0,
				0.3333333333333333,
				0.3333333333333333,
				0.3333333333333333,
				0.0,
				0.0,
				0.0,
				0.0,
				0.0,
				0.0,
				0.0,
				0.0,
				0.0,
				0.0,
				0.0,
				0.0,
				0.0,
				0.0,
				0.0,
				0.0,
				0.0,
				0.0,
				0.0,
				0.0,
				0.0,
				0.0,
				0.0,
				0.0,
				0.0,
				0.0,
				0.0,
				0.0
			],
			"tree": [
				1,
				1,
				1,
				1,
				1,
				0,
				0,
				2,
				1,
				1,
				2,
				4,
				3,
				3,
				2,
				2,
				3,
				5,
				6,
				6,
				6,
				5,
				5,
				4,
				4,
				2,
				4,
				4,
				3,
				3,
				3,
				3,
				3,
				4,
				4
			]
		},
		"object": {
			"name": "herpes simplex virus",
			"pos": [
				13,
				16
			],
			"mask": [
				0.0,
				0.0,
				0.0,
				0.0,
				0.0,
				0.0,
				0.0,
				0.0,
				0.0,
				0.0,
				0.0,
				0.0,
				0.0,
				0.0,
				0.0,
				0.0,
				0.0,
				0.0,
				0.14285714285714285,
				0.14285714285714285,
				0.14285714285714285,
				0.14285714285714285,
				0.14285714285714285,
				0.14285714285714285,
				0.14285714285714285,
				0.0,
				0.0,
				0.0,
				0.0,
				0.0,
				0.0,
				0.0,
				0.0,
				0.0,
				0.0
			],
			"tree": [
				3,
				3,
				3,
				5,
				5,
				4,
				4,
				6,
				5,
				5,
				6,
				6,
				6,
				3,
				2,
				2,
				1,
				1,
				3,
				2,
				2,
				1,
				1,
				0,
				0,
				4,
				6,
				6,
				5,
				5,
				5,
				5,
				5,
				6,
				6
			]
		},
		"label": [
			0,
			0,
			0,
			0,
			0,
			0,
			0,
			0,
			0,
			0,
			0,
			0,
			0,
			0,
			1,
			0,
			0,
			0,
			0
		]
	},
	{
		"origin_context": "The man at the helm was watching the subject luff of the object sail and whistling away gently to himself, and that was the only sound excepting the swish of the sea.",
		"tokens": [
			"The",
			"man",
			"at",
			"the",
			"helm",
			"was",
			"watching",
			"the",
			"subject",
			"l",
			"uff",
			"of",
			"the",
			"object",
			"s",
			"ail",
			"and",
			"wh",
			"ist",
			"ling",
			"away",
			"gently",
			"to",
			"him",
			"self",
			",",
			"and",
			"that",
			"was",
			"the",
			"only",
			"sound",
			"except",
			"ing",
			"the",
			"sw",
			"ish",
			"of",
			"the",
			"sea",
			"."
		],
		"wp_tokens": [
			[
				"The"
			],
			[
				"man"
			],
			[
				"at"
			],
			[
				"the"
			],
			[
				"helm"
			],
			[
				"was"
			],
			[
				"watching"
			],
			[
				"the"
			],
			[
				"subject"
			],
			[
				"l",
				"uff"
			],
			[
				"of"
			],
			[
				"the"
			],
			[
				"object"
			],
			[
				"s",
				"ail"
			],
			[
				"and"
			],
			[
				"wh",
				"ist",
				"ling"
			],
			[
				"away"
			],
			[
				"gently"
			],
			[
				"to"
			],
			[
				"him",
				"self",
				","
			],
			[
				"and"
			],
			[
				"that"
			],
			[
				"was"
			],
			[
				"the"
			],
			[
				"only"
			],
			[
				"sound"
			],
			[
				"except",
				"ing"
			],
			[
				"the"
			],
			[
				"sw",
				"ish"
			],
			[
				"of"
			],
			[
				"the"
			],
			[
				"sea",
				"."
			]
		],
		"input_ids": [
			0,
			133,
			397,
			415,
			627,
			45663,
			7325,
			34464,
			627,
			40747,
			462,
			5865,
			1116,
			627,
			40412,
			29,
			3760,
			463,
			11613,
			661,
			1527,
			4384,
			47818,
			560,
			24770,
			13367,
			6,
			463,
			6025,
			7325,
			627,
			8338,
			38483,
			26837,
			154,
			627,
			4184,
			1173,
			1116,
			627,
			16466,
			4,
			2
		],
		"subject": {
			"name": "luff",
			"pos": [
				8,
				9
			],
			"mask": [
				0.0,
				0.0,
				0.0,
				0.0,
				0.0,
				0.0,
				0.0,
				0.0,
				0.3333333333333333,
				0.3333333333333333,
				0.3333333333333333,
				0.0,
				0.0,
				0.0,
				0.0,
				0.0,
				0.0,
				0.0,
				0.0,
				0.0,
				0.0,
				0.0,
				0.0,
				0.0,
				0.0,
				0.0,
				0.0,
				0.0,
				0.0,
				0.0,
				0.0,
				0.0,
				0.0,
				0.0,
				0.0,
				0.0,
				0.0,
				0.0,
				0.0,
				0.0,
				0.0
			],
			"tree": [
				3,
				2,
				3,
				5,
				4,
				2,
				1,
				1,
				1,
				0,
				0,
				1,
				3,
				3,
				2,
				2,
				2,
				2,
				2,
				2,
				3,
				3,
				3,
				4,
				4,
				4,
				2,
				3,
				2,
				4,
				4,
				3,
				4,
				4,
				6,
				5,
				5,
				6,
				6,
				6,
				6
			]
		},
		"object": {
			"name": "sail",
			"pos": [
				12,
				13
			],
			"mask": [
				0.0,
				0.0,
				0.0,
				0.0,
				0.0,
				0.0,
				0.0,
				0.0,
				0.0,
				0.0,
				0.0,
				0.0,
				0.0,
				0.3333333333333333,
				0.3333333333333333,
				0.3333333333333333,
				0.0,
				0.0,
				0.0,
				0.0,
				0.0,
				0.0,
				0.0,
				0.0,
				0.0,
				0.0,
				0.0,
				0.0,
				0.0,
				0.0,
				0.0,
				0.0,
				0.0,
				0.0,
				0.0,
				0.0,
				0.0,
				0.0,
				0.0,
				0.0,
				0.0
			],
			"tree": [
				5,
				4,
				5,
				6,
				6,
				4,
				3,
				3,
				3,
				2,
				2,
				1,
				1,
				1,
				0,
				0,
				4,
				4,
				4,
				4,
				5,
				5,
				5,
				6,
				6,
				6,
				4,
				5,
				4,
				6,
				6,
				5,
				6,
				6,
				6,
				6,
				6,
				6,
				6,
				6,
				6
			]
		},
		"label": [
			0,
			0,
			0,
			0,
			0,
			0,
			0,
			0,
			0,
			0,
			0,
			0,
			1,
			0,
			0,
			0,
			0,
			0,
			0
		]
	},
	{
		"origin_context": "Still further, the subject circuit comprises a digital adder and an analog-to-digital object converter with an analog input connected to the output of the operational amplifier and a digital output connected to a first input of the digital adder.",
		"tokens": [
			"Still",
			"f",
			"urther",
			",",
			"the",
			"subject",
			"circ",
			"uit",
			"com",
			"prises",
			"a",
			"digital",
			"adder",
			"and",
			"an",
			"an",
			"alog",
			"-",
			"to",
			"-",
			"digital",
			"object",
			"con",
			"ver",
			"ter",
			"with",
			"an",
			"an",
			"alog",
			"input",
			"connected",
			"to",
			"the",
			"output",
			"of",
			"the",
			"oper",
			"ational",
			"am",
			"pl",
			"ifier",
			"and",
			"a",
			"digital",
			"output",
			"connected",
			"to",
			"a",
			"first",
			"input",
			"of",
			"the",
			"digital",
			"adder",
			"."
		],
		"wp_tokens": [
			[
				"Still"
			],
			[
				"f",
				"urther",
				","
			],
			[
				"the"
			],
			[
				"subject"
			],
			[
				"circ",
				"uit"
			],
			[
				"com",
				"prises"
			],
			[
				"a"
			],
			[
				"digital"
			],
			[
				"adder"
			],
			[
				"and"
			],
			[
				"an"
			],
			[
				"an",
				"alog",
				"-",
				"to",
				"-",
				"digital"
			],
			[
				"object"
			],
			[
				"con",
				"ver",
				"ter"
			],
			[
				"with"
			],
			[
				"an"
			],
			[
				"an",
				"alog"
			],
			[
				"input"
			],
			[
				"connected"
			],
			[
				"to"
			],
			[
				"the"
			],
			[
				"output"
			],
			[
				"of"
			],
			[
				"the"
			],
			[
				"oper",
				"ational"
			],
			[
				"am",
				"pl",
				"ifier"
			],
			[
				"and"
			],
			[
				"a"
			],
			[
				"digital"
			],
			[
				"output"
			],
			[
				"connected"
			],
			[
				"to"
			],
			[
				"a"
			],
			[
				"first"
			],
			[
				"input"
			],
			[
				"of"
			],
			[
				"the"
			],
			[
				"digital"
			],
			[
				"adder",
				"."
			]
		],
		"input_ids": [
			0,
			31133,
			506,
			39212,
			6,
			627,
			40747,
			31362,
			6439,
			175,
			37796,
			102,
			29563,
			41027,
			463,
			260,
			260,
			31263,
			12,
			560,
			12,
			29563,
			40412,
			3865,
			2802,
			1334,
			5632,
			260,
			260,
			31263,
			46797,
			21618,
			560,
			627,
			46234,
			1116,
			627,
			8428,
			5033,
			424,
			2911,
			24072,
			463,
			102,
			29563,
			46234,
			21618,
			560,
			102,
			9502,
			46797,
			1116,
			627,
			29563,
			41027,
			4,
			2
		],
		"subject": {
			"name": "circuit",
			"pos": [
				3,
				4
			],
			"mask": [
				0.0,
				0.0,
				0.0,
				0.0,
				0.0,
				0.3333333333333333,
				0.3333333333333333,
				0.3333333333333333,
				0.0,
				0.0,
				0.0,
				0.0,
				0.0,
				0.0,
				0.0,
				0.0,
				0.0,
				0.0,
				0.0,
				0.0,
				0.0,
				0.0,
				0.0,
				0.0,
				0.0,
				0.0,
				0.0,
				0.0,
				0.0,
				0.0,
				0.0,
				0.0,
				0.0,
				0.0,
				0.0,
				0.0,
				0.0,
				0.0,
				0.0,
				0.0,
				0.0,
				0.0,
				0.0,
				0.0,
				0.0,
				0.0,
				0.0,
				0.0,
				0.0,
				0.0,
				0.0,
				0.0,
				0.0,
				0.0,
				0.0
			],
			"tree": [
				3,
				2,
				2,
				2,
				1,
				1,
				0,
				0,
				1,
				1,
				3,
				3,
				2,
				3,
				4,
				4,
				4,
				4,
				4,
				4,
				4,
				4,
				3,
				3,
				3,
				4,
				6,
				6,
				6,
				5,
				6,
				6,
				6,
				6,
				6,
				6,
				6,
				6,
				6,
				6,
				6,
				6,
				6,
				6,
				6,
				6,
				6,
				6,
				6,
				6,
				6,
				6,
				6,
				6,
				6
			]
		},
		"object": {
			"name": "converter",
			"pos": [
				12,
				13
			],
			"mask": [
				0.0,
				0.0,
				0.0,
				0.0,
				0.0,
				0.0,
				0.0,
				0.0,
				0.0,
				0.0,
				0.0,
				0.0,
				0.0,
				0.0,
				0.0,
				0.0,
				0.0,
				0.0,
				0.0,
				0.0,
				0.0,
				0.25,
				0.25,
				0.25,
				0.25,
				0.0,
				0.0,
				0.0,
				0.0,
				0.0,
				0.0,
				0.0,
				0.0,
				0.0,
				0.0,
				0.0,
				0.0,
				0.0,
				0.0,
				0.0,
				0.0,
				0.0,
				0.0,
				0.0,
				0.0,
				0.0,
				0.0,
				0.0,
				0.0,
				0.0,
				0.0,
				0.0,
				0.0,
				0.0,
				0.0
			],
			"tree": [
				4,
				3,
				3,
				3,
				4,
				4,
				3,
				3,
				2,
				2,
				2,
				2,
				1,
				2,
				1,
				1,
				1,
				1,
				1,
				1,
				1,
				1,
				0,
				0,
				0,
				1,
				3,
				3,
				3,
				2,
				3,
				4,
				6,
				5,
				6,
				6,
				6,
				6,
				6,
				6,
				6,
				6,
				6,
				6,
				6,
				6,
				6,
				6,
				6,
				6,
				6,
				6,
				6,
				6,
				6
			]
		},
		"label": [
			0,
			1,
			0,
			0,
			0,
			0,
			0,
			0,
			0,
			0,
			0,
			0,
			0,
			0,
			0,
			0,
			0,
			0,
			0
		]
	},
	{
		"origin_context": "Dolf Oehler, a leader in the leftist subject camp of Heine object champions since the 1970s, gathered a group of likeminded critics for this symposium.",
		"tokens": [
			"D",
			"olf",
			"O",
			"eh",
			"ler",
			",",
			"a",
			"leader",
			"in",
			"the",
			"left",
			"ist",
			"subject",
			"camp",
			"of",
			"He",
			"ine",
			"object",
			"ch",
			"ampions",
			"since",
			"the",
			"1970",
			"s",
			",",
			"g",
			"athered",
			"a",
			"group",
			"of",
			"like",
			"minded",
			"crit",
			"ics",
			"for",
			"this",
			"sym",
			"posium",
			"."
		],
		"wp_tokens": [
			[
				"D",
				"olf"
			],
			[
				"O",
				"eh",
				"ler",
				","
			],
			[
				"a"
			],
			[
				"leader"
			],
			[
				"in"
			],
			[
				"the"
			],
			[
				"left",
				"ist"
			],
			[
				"subject"
			],
			[
				"camp"
			],
			[
				"of"
			],
			[
				"He",
				"ine"
			],
			[
				"object"
			],
			[
				"ch",
				"ampions"
			],
			[
				"since"
			],
			[
				"the"
			],
			[
				"1970",
				"s",
				","
			],
			[
				"g",
				"athered"
			],
			[
				"a"
			],
			[
				"group"
			],
			[
				"of"
			],
			[
				"like",
				"minded"
			],
			[
				"crit",
				"ics"
			],
			[
				"for"
			],
			[
				"this"
			],
			[
				"sym",
				"posium",
				"."
			]
		],
		"input_ids": [
			0,
			495,
			14927,
			673,
			14897,
			1371,
			6,
			102,
			19086,
			179,
			627,
			6960,
			661,
			40747,
			21669,
			1116,
			894,
			833,
			40412,
			611,
			34459,
			30117,
			627,
			38051,
			29,
			6,
			571,
			27694,
			102,
			13839,
			1116,
			3341,
			11261,
			35031,
			2857,
			1990,
			9226,
			45266,
			26036,
			4,
			2
		],
		"subject": {
			"name": "camp",
			"pos": [
				7,
				8
			],
			"mask": [
				0.0,
				0.0,
				0.0,
				0.0,
				0.0,
				0.0,
				0.0,
				0.0,
				0.0,
				0.0,
				0.0,
				0.0,
				0.5,
				0.5,
				0.0,
				0.0,
				0.0,
				0.0,
				0.0,
				0.0,
				0.0,
				0.0,
				0.0,
				0.0,
				0.0,
				0.0,
				0.0,
				0.0,
				0.0,
				0.0,
				0.0,
				0.0,
				0.0,
				0.0,
				0.0,
				0.0,
				0.0,
				0.0,
				0.0
			],
			"tree": [
				4,
				4,
				3,
				3,
				3,
				3,
				3,
				2,
				1,
				1,
				1,
				1,
				1,
				0,
				1,
				3,
				3,
				3,
				2,
				2,
				5,
				6,
				5,
				5,
				5,
				4,
				4,
				6,
				5,
				6,
				6,
				6,
				6,
				6,
				5,
				6,
				6,
				6,
				6
			]
		},
		"object": {
			"name": "champions",
			"pos": [
				11,
				12
			],
			"mask": [
				0.0,
				0.0,
				0.0,
				0.0,
				0.0,
				0.0,
				0.0,
				0.0,
				0.0,
				0.0,
				0.0,
				0.0,
				0.0,
				0.0,
				0.0,
				0.0,
				0.0,
				0.3333333333333333,
				0.3333333333333333,
				0.3333333333333333,
				0.0,
				0.0,
				0.0,
				0.0,
				0.0,
				0.0,
				0.0,
				0.0,
				0.0,
				0.0,
				0.0,
				0.0,
				0.0,
				0.0,
				0.0,
				0.0,
				0.0,
				0.0,
				0.0
			],
			"tree": [
				6,
				6,
				5,
				5,
				5,
				5,
				5,
				4,
				3,
				3,
				3,
				3,
				3,
				2,
				1,
				1,
				1,
				1,
				0,
				0,
				6,
				6,
				6,
				6,
				6,
				6,
				6,
				6,
				6,
				6,
				6,
				6,
				6,
				6,
				6,
				6,
				6,
				6,
				6
			]
		},
		"label": [
			0,
			0,
			0,
			0,
			0,
			0,
			0,
			0,
			0,
			1,
			0,
			0,
			0,
			0,
			0,
			0,
			0,
			0,
			0
		]
	},
	{
		"origin_context": "The subject cartridge was marked as empty, even with object ink in both chambers.",
		"tokens": [
			"The",
			"subject",
			"cart",
			"ridge",
			"was",
			"marked",
			"as",
			"empty",
			",",
			"even",
			"with",
			"object",
			"ink",
			"in",
			"both",
			"ch",
			"ambers",
			"."
		],
		"wp_tokens": [
			[
				"The"
			],
			[
				"subject"
			],
			[
				"cart",
				"ridge"
			],
			[
				"was"
			],
			[
				"marked"
			],
			[
				"as"
			],
			[
				"empty",
				","
			],
			[
				"even"
			],
			[
				"with"
			],
			[
				"object"
			],
			[
				"ink"
			],
			[
				"in"
			],
			[
				"both"
			],
			[
				"ch",
				"ambers",
				"."
			]
		],
		"input_ids": [
			0,
			133,
			40747,
			33663,
			8614,
			7325,
			18584,
			281,
			41486,
			6,
			12963,
			5632,
			40412,
			4291,
			179,
			17143,
			611,
			46877,
			4,
			2
		],
		"subject": {
			"name": "cartridge",
			"pos": [
				1,
				2
			],
			"mask": [
				0.0,
				0.3333333333333333,
				0.3333333333333333,
				0.3333333333333333,
				0.0,
				0.0,
				0.0,
				0.0,
				0.0,
				0.0,
				0.0,
				0.0,
				0.0,
				0.0,
				0.0,
				0.0,
				0.0,
				0.0
			],
			"tree": [
				1,
				1,
				0,
				0,
				2,
				1,
				2,
				3,
				3,
				5,
				4,
				6,
				5,
				2,
				3,
				3,
				3,
				3
			]
		},
		"object": {
			"name": "ink",
			"pos": [
				9,
				10
			],
			"mask": [
				0.0,
				0.0,
				0.0,
				0.0,
				0.0,
				0.0,
				0.0,
				0.0,
				0.0,
				0.0,
				0.0,
				0.5,
				0.5,
				0.0,
				0.0,
				0.0,
				0.0,
				0.0
			],
			"tree": [
				6,
				6,
				5,
				5,
				5,
				4,
				3,
				2,
				2,
				2,
				1,
				1,
				0,
				5,
				6,
				6,
				6,
				6
			]
		},
		"label": [
			0,
			0,
			0,
			0,
			0,
			0,
			0,
			0,
			0,
			0,
			0,
			0,
			0,
			0,
			0,
			0,
			1,
			0,
			0
		]
	},
	{
		"origin_context": "A subject pod of sperm object whales was beached on Italy's southern coast and at least five died in what experts said was a rare and puzzling mass beaching for such a large species.",
		"tokens": [
			"A",
			"subject",
			"pod",
			"of",
			"s",
			"perm",
			"object",
			"wh",
			"ales",
			"was",
			"be",
			"ached",
			"on",
			"Italy",
			"'s",
			"s",
			"outhern",
			"co",
			"ast",
			"and",
			"at",
			"le",
			"ast",
			"five",
			"d",
			"ied",
			"in",
			"what",
			"exper",
			"ts",
			"said",
			"was",
			"a",
			"ra",
			"re",
			"and",
			"p",
			"uzz",
			"ling",
			"mass",
			"be",
			"aching",
			"for",
			"such",
			"a",
			"large",
			"species",
			"."
		],
		"wp_tokens": [
			[
				"A"
			],
			[
				"subject"
			],
			[
				"pod"
			],
			[
				"of"
			],
			[
				"s",
				"perm"
			],
			[
				"object"
			],
			[
				"wh",
				"ales"
			],
			[
				"was"
			],
			[
				"be",
				"ached"
			],
			[
				"on"
			],
			[
				"Italy",
				"'s"
			],
			[
				"s",
				"outhern"
			],
			[
				"co",
				"ast"
			],
			[
				"and"
			],
			[
				"at"
			],
			[
				"le",
				"ast"
			],
			[
				"five"
			],
			[
				"d",
				"ied"
			],
			[
				"in"
			],
			[
				"what"
			],
			[
				"exper",
				"ts"
			],
			[
				"said"
			],
			[
				"was"
			],
			[
				"a"
			],
			[
				"ra",
				"re"
			],
			[
				"and"
			],
			[
				"p",
				"uzz",
				"ling"
			],
			[
				"mass"
			],
			[
				"be",
				"aching"
			],
			[
				"for"
			],
			[
				"such"
			],
			[
				"a"
			],
			[
				"large"
			],
			[
				"species",
				"."
			]
		],
		"input_ids": [
			0,
			250,
			40747,
			40762,
			1116,
			29,
			43983,
			40412,
			11613,
			4575,
			7325,
			1610,
			12552,
			261,
			37248,
			18,
			29,
			45846,
			876,
			1988,
			463,
			415,
			459,
			1988,
			9579,
			417,
			2550,
			179,
			12196,
			26786,
			1872,
			28613,
			7325,
			102,
			763,
			241,
			463,
			642,
			13299,
			1527,
			27289,
			1610,
			13341,
			1990,
			16918,
			102,
			11802,
			42826,
			4,
			2
		],
		"subject": {
			"name": "pod",
			"pos": [
				1,
				2
			],
			"mask": [
				0.0,
				0.5,
				0.5,
				0.0,
				0.0,
				0.0,
				0.0,
				0.0,
				0.0,
				0.0,
				0.0,
				0.0,
				0.0,
				0.0,
				0.0,
				0.0,
				0.0,
				0.0,
				0.0,
				0.0,
				0.0,
				0.0,
				0.0,
				0.0,
				0.0,
				0.0,
				0.0,
				0.0,
				0.0,
				0.0,
				0.0,
				0.0,
				0.0,
				0.0,
				0.0,
				0.0,
				0.0,
				0.0,
				0.0,
				0.0,
				0.0,
				0.0,
				0.0,
				0.0,
				0.0,
				0.0,
				0.0,
				0.0
			],
			"tree": [
				1,
				1,
				0,
				1,
				3,
				3,
				3,
				2,
				2,
				2,
				1,
				1,
				2,
				4,
				4,
				4,
				4,
				3,
				3,
				3,
				5,
				4,
				4,
				3,
				2,
				2,
				3,
				6,
				5,
				5,
				4,
				5,
				6,
				6,
				6,
				6,
				6,
				6,
				6,
				6,
				6,
				6,
				6,
				6,
				6,
				6,
				6,
				6
			]
		},
		"object": {
			"name": "whales",
			"pos": [
				5,
				6
			],
			"mask": [
				0.0,
				0.0,
				0.0,
				0.0,
				0.0,
				0.0,
				0.3333333333333333,
				0.3333333333333333,
				0.3333333333333333,
				0.0,
				0.0,
				0.0,
				0.0,
				0.0,
				0.0,
				0.0,
				0.0,
				0.0,
				0.0,
				0.0,
				0.0,
				0.0,
				0.0,
				0.0,
				0.0,
				0.0,
				0.0,
				0.0,
				0.0,
				0.0,
				0.0,
				0.0,
				0.0,
				0.0,
				0.0,
				0.0,
				0.0,
				0.0,
				0.0,
				0.0,
				0.0,
				0.0,
				0.0,
				0.0,
				0.0,
				0.0,
				0.0,
				0.0
			],
			"tree": [
				3,
				3,
				2,
				1,
				1,
				1,
				1,
				0,
				0,
				4,
				3,
				3,
				4,
				6,
				6,
				6,
				6,
				5,
				5,
				5,
				6,
				6,
				6,
				5,
				4,
				4,
				5,
				6,
				6,
				6,
				6,
				6,
				6,
				6,
				6,
				6,
				6,
				6,
				6,
				6,
				6,
				6,
				6,
				6,
				6,
				6,
				6,
				6
			]
		},
		"label": [
			0,
			0,
			0,
			0,
			0,
			0,
			0,
			0,
			0,
			1,
			0,
			0,
			0,
			0,
			0,
			0,
			0,
			0,
			0
		]
	},
	{
		"origin_context": "subject Roundworms or ascarids are caused by an intestinal object parasite called Toxocara canis.",
		"tokens": [
			"subject",
			"Round",
			"worms",
			"or",
			"ascar",
			"ids",
			"are",
			"ca",
			"used",
			"by",
			"an",
			"intestinal",
			"object",
			"par",
			"as",
			"ite",
			"called",
			"T",
			"ox",
			"oc",
			"ara",
			"can",
			"is",
			"."
		],
		"wp_tokens": [
			[
				"subject"
			],
			[
				"Round",
				"worms"
			],
			[
				"or"
			],
			[
				"ascar",
				"ids"
			],
			[
				"are"
			],
			[
				"ca",
				"used"
			],
			[
				"by"
			],
			[
				"an"
			],
			[
				"intestinal"
			],
			[
				"object"
			],
			[
				"par",
				"as",
				"ite"
			],
			[
				"called"
			],
			[
				"T",
				"ox",
				"oc",
				"ara"
			],
			[
				"can",
				"is",
				"."
			]
		],
		"input_ids": [
			0,
			40747,
			41061,
			40799,
			368,
			45430,
			7823,
			1322,
			3245,
			6199,
			1409,
			260,
			46860,
			40412,
			5489,
			281,
			1459,
			4155,
			565,
			4325,
			1975,
			1742,
			7424,
			354,
			4,
			2
		],
		"subject": {
			"name": "Roundworms",
			"pos": [
				0,
				1
			],
			"mask": [
				0.3333333333333333,
				0.3333333333333333,
				0.3333333333333333,
				0.0,
				0.0,
				0.0,
				0.0,
				0.0,
				0.0,
				0.0,
				0.0,
				0.0,
				0.0,
				0.0,
				0.0,
				0.0,
				0.0,
				0.0,
				0.0,
				0.0,
				0.0,
				0.0,
				0.0,
				0.0
			],
			"tree": [
				1,
				0,
				0,
				1,
				1,
				1,
				2,
				1,
				1,
				2,
				4,
				4,
				4,
				3,
				3,
				3,
				4,
				6,
				6,
				6,
				6,
				5,
				5,
				5
			]
		},
		"object": {
			"name": "parasite",
			"pos": [
				9,
				10
			],
			"mask": [
				0.0,
				0.0,
				0.0,
				0.0,
				0.0,
				0.0,
				0.0,
				0.0,
				0.0,
				0.0,
				0.0,
				0.0,
				0.25,
				0.25,
				0.25,
				0.25,
				0.0,
				0.0,
				0.0,
				0.0,
				0.0,
				0.0,
				0.0,
				0.0
			],
			"tree": [
				4,
				3,
				3,
				4,
				4,
				4,
				3,
				2,
				2,
				1,
				1,
				1,
				1,
				0,
				0,
				0,
				1,
				3,
				3,
				3,
				3,
				2,
				2,
				2
			]
		},
		"label": [
			0,
			0,
			0,
			0,
			0,
			0,
			0,
			0,
			0,
			0,
			0,
			0,
			0,
			0,
			1,
			0,
			0,
			0,
			0
		]
	},
	{
		"origin_context": "The subject subject of \"imply\" is the source of an object implication while the subject of \"infer\" is the recipient of an implication.",
		"tokens": [
			"The",
			"subject",
			"subject",
			"of",
			"\"",
			"im",
			"ply",
			"\"",
			"is",
			"the",
			"source",
			"of",
			"an",
			"object",
			"impl",
			"ication",
			"while",
			"the",
			"subject",
			"of",
			"\"",
			"in",
			"fer",
			"\"",
			"is",
			"the",
			"rec",
			"ipient",
			"of",
			"an",
			"impl",
			"ication",
			"."
		],
		"wp_tokens": [
			[
				"The"
			],
			[
				"subject"
			],
			[
				"subject"
			],
			[
				"of"
			],
			[
				"\"",
				"im",
				"ply",
				"\""
			],
			[
				"is"
			],
			[
				"the"
			],
			[
				"source"
			],
			[
				"of"
			],
			[
				"an"
			],
			[
				"object"
			],
			[
				"impl",
				"ication"
			],
			[
				"while"
			],
			[
				"the"
			],
			[
				"subject"
			],
			[
				"of"
			],
			[
				"\"",
				"in",
				"fer",
				"\""
			],
			[
				"is"
			],
			[
				"the"
			],
			[
				"rec",
				"ipient"
			],
			[
				"of"
			],
			[
				"an"
			],
			[
				"impl",
				"ication",
				"."
			]
		],
		"input_ids": [
			0,
			133,
			40747,
			40747,
			1116,
			113,
			757,
			26308,
			113,
			354,
			627,
			17747,
			1116,
			260,
			40412,
			38731,
			14086,
			20235,
			627,
			40747,
			1116,
			113,
			179,
			6646,
			113,
			354,
			627,
			13139,
			44392,
			1116,
			260,
			38731,
			14086,
			4,
			2
		],
		"subject": {
			"name": "subject",
			"pos": [
				1,
				2
			],
			"mask": [
				0.0,
				0.5,
				0.5,
				0.0,
				0.0,
				0.0,
				0.0,
				0.0,
				0.0,
				0.0,
				0.0,
				0.0,
				0.0,
				0.0,
				0.0,
				0.0,
				0.0,
				0.0,
				0.0,
				0.0,
				0.0,
				0.0,
				0.0,
				0.0,
				0.0,
				0.0,
				0.0,
				0.0,
				0.0,
				0.0,
				0.0,
				0.0,
				0.0
			],
			"tree": [
				1,
				1,
				0,
				1,
				2,
				2,
				2,
				2,
				1,
				3,
				2,
				3,
				5,
				5,
				4,
				4,
				3,
				4,
				3,
				4,
				5,
				5,
				5,
				5,
				2,
				4,
				3,
				3,
				4,
				6,
				5,
				5,
				5
			]
		},
		"object": {
			"name": "implication",
			"pos": [
				10,
				11
			],
			"mask": [
				0.0,
				0.0,
				0.0,
				0.0,
				0.0,
				0.0,
				0.0,
				0.0,
				0.0,
				0.0,
				0.0,
				0.0,
				0.0,
				0.3333333333333333,
				0.3333333333333333,
				0.3333333333333333,
				0.0,
				0.0,
				0.0,
				0.0,
				0.0,
				0.0,
				0.0,
				0.0,
				0.0,
				0.0,
				0.0,
				0.0,
				0.0,
				0.0,
				0.0,
				0.0,
				0.0
			],
			"tree": [
				5,
				5,
				4,
				5,
				6,
				6,
				6,
				6,
				3,
				3,
				2,
				1,
				1,
				1,
				0,
				0,
				5,
				6,
				5,
				6,
				6,
				6,
				6,
				6,
				4,
				6,
				5,
				5,
				6,
				6,
				6,
				6,
				6
			]
		},
		"label": [
			0,
			0,
			0,
			0,
			0,
			0,
			0,
			0,
			0,
			0,
			0,
			1,
			0,
			0,
			0,
			0,
			0,
			0,
			0
		]
	},
	{
		"origin_context": "My subject cat has a problem with his object paw.",
		"tokens": [
			"My",
			"subject",
			"cat",
			"has",
			"a",
			"problem",
			"with",
			"his",
			"object",
			"p",
			"aw",
			"."
		],
		"wp_tokens": [
			[
				"My"
			],
			[
				"subject"
			],
			[
				"cat"
			],
			[
				"has"
			],
			[
				"a"
			],
			[
				"problem"
			],
			[
				"with"
			],
			[
				"his"
			],
			[
				"object"
			],
			[
				"p",
				"aw",
				"."
			]
		],
		"input_ids": [
			0,
			2387,
			40747,
			8729,
			7333,
			102,
			41045,
			5632,
			12724,
			40412,
			642,
			1584,
			4,
			2
		],
		"subject": {
			"name": "cat",
			"pos": [
				1,
				2
			],
			"mask": [
				0.0,
				0.5,
				0.5,
				0.0,
				0.0,
				0.0,
				0.0,
				0.0,
				0.0,
				0.0,
				0.0,
				0.0
			],
			"tree": [
				1,
				1,
				0,
				1,
				3,
				2,
				3,
				5,
				5,
				4,
				4,
				4
			]
		},
		"object": {
			"name": "paw",
			"pos": [
				8,
				9
			],
			"mask": [
				0.0,
				0.0,
				0.0,
				0.0,
				0.0,
				0.0,
				0.0,
				0.0,
				0.25,
				0.25,
				0.25,
				0.25
			],
			"tree": [
				5,
				5,
				4,
				3,
				3,
				2,
				1,
				1,
				1,
				0,
				0,
				0
			]
		},
		"label": [
			0,
			1,
			0,
			0,
			0,
			0,
			0,
			0,
			0,
			0,
			0,
			0,
			0,
			0,
			0,
			0,
			0,
			0,
			0
		]
	},
	{
		"origin_context": "The subject treaty establishes a double majority object rule for Council decisions.",
		"tokens": [
			"The",
			"subject",
			"t",
			"reat",
			"y",
			"est",
			"ab",
			"lishes",
			"a",
			"double",
			"majority",
			"object",
			"rule",
			"for",
			"Council",
			"dec",
			"isions",
			"."
		],
		"wp_tokens": [
			[
				"The"
			],
			[
				"subject"
			],
			[
				"t",
				"reat",
				"y"
			],
			[
				"est",
				"ab",
				"lishes"
			],
			[
				"a"
			],
			[
				"double"
			],
			[
				"majority"
			],
			[
				"object"
			],
			[
				"rule"
			],
			[
				"for"
			],
			[
				"Council"
			],
			[
				"dec",
				"isions",
				"."
			]
		],
		"input_ids": [
			0,
			133,
			40747,
			90,
			12353,
			219,
			990,
			873,
			46808,
			102,
			14582,
			19517,
			40412,
			28523,
			1990,
			38625,
			11127,
			12545,
			4,
			2
		],
		"subject": {
			"name": "treaty",
			"pos": [
				1,
				2
			],
			"mask": [
				0.0,
				0.25,
				0.25,
				0.25,
				0.25,
				0.0,
				0.0,
				0.0,
				0.0,
				0.0,
				0.0,
				0.0,
				0.0,
				0.0,
				0.0,
				0.0,
				0.0,
				0.0
			],
			"tree": [
				1,
				1,
				0,
				0,
				0,
				1,
				1,
				1,
				3,
				3,
				4,
				3,
				2,
				3,
				5,
				4,
				4,
				4
			]
		},
		"object": {
			"name": "rule",
			"pos": [
				7,
				8
			],
			"mask": [
				0.0,
				0.0,
				0.0,
				0.0,
				0.0,
				0.0,
				0.0,
				0.0,
				0.0,
				0.0,
				0.0,
				0.5,
				0.5,
				0.0,
				0.0,
				0.0,
				0.0,
				0.0
			],
			"tree": [
				3,
				3,
				2,
				2,
				2,
				1,
				1,
				1,
				1,
				1,
				2,
				1,
				0,
				1,
				3,
				2,
				2,
				2
			]
		},
		"label": [
			0,
			0,
			0,
			0,
			0,
			0,
			0,
			0,
			0,
			0,
			0,
			1,
			0,
			0,
			0,
			0,
			0,
			0,
			0
		]
	},
	{
		"origin_context": "The accident has spread subject oil into the object ocean.",
		"tokens": [
			"The",
			"acc",
			"ident",
			"has",
			"spread",
			"subject",
			"oil",
			"into",
			"the",
			"object",
			"o",
			"cean",
			"."
		],
		"wp_tokens": [
			[
				"The"
			],
			[
				"acc",
				"ident"
			],
			[
				"has"
			],
			[
				"spread"
			],
			[
				"subject"
			],
			[
				"oil"
			],
			[
				"into"
			],
			[
				"the"
			],
			[
				"object"
			],
			[
				"o",
				"cean",
				"."
			]
		],
		"input_ids": [
			0,
			133,
			7904,
			8009,
			7333,
			41205,
			40747,
			14189,
			12473,
			627,
			40412,
			139,
			35210,
			4,
			2
		],
		"subject": {
			"name": "oil",
			"pos": [
				4,
				5
			],
			"mask": [
				0.0,
				0.0,
				0.0,
				0.0,
				0.0,
				0.5,
				0.5,
				0.0,
				0.0,
				0.0,
				0.0,
				0.0,
				0.0
			],
			"tree": [
				3,
				2,
				2,
				2,
				1,
				1,
				0,
				2,
				4,
				3,
				2,
				2,
				2
			]
		},
		"object": {
			"name": "ocean",
			"pos": [
				8,
				9
			],
			"mask": [
				0.0,
				0.0,
				0.0,
				0.0,
				0.0,
				0.0,
				0.0,
				0.0,
				0.0,
				0.25,
				0.25,
				0.25,
				0.25
			],
			"tree": [
				3,
				2,
				2,
				2,
				1,
				3,
				2,
				2,
				4,
				3,
				0,
				0,
				0
			]
		},
		"label": [
			0,
			0,
			0,
			0,
			0,
			1,
			0,
			0,
			0,
			0,
			0,
			0,
			0,
			0,
			0,
			0,
			0,
			0,
			0
		]
	},
	{
		"origin_context": "A tidal wave of subject talent has emanated from this lush object village.",
		"tokens": [
			"A",
			"t",
			"idal",
			"wave",
			"of",
			"subject",
			"tal",
			"ent",
			"has",
			"eman",
			"ated",
			"from",
			"this",
			"l",
			"ush",
			"object",
			"vill",
			"age",
			"."
		],
		"wp_tokens": [
			[
				"A"
			],
			[
				"t",
				"idal"
			],
			[
				"wave"
			],
			[
				"of"
			],
			[
				"subject"
			],
			[
				"tal",
				"ent"
			],
			[
				"has"
			],
			[
				"eman",
				"ated"
			],
			[
				"from"
			],
			[
				"this"
			],
			[
				"l",
				"ush"
			],
			[
				"object"
			],
			[
				"vill",
				"age",
				"."
			]
		],
		"input_ids": [
			0,
			250,
			90,
			11934,
			20654,
			1116,
			40747,
			29420,
			1342,
			7333,
			5649,
			1070,
			7761,
			9226,
			462,
			3810,
			40412,
			21399,
			1580,
			4,
			2
		],
		"subject": {
			"name": "talent",
			"pos": [
				4,
				5
			],
			"mask": [
				0.0,
				0.0,
				0.0,
				0.0,
				0.0,
				0.3333333333333333,
				0.3333333333333333,
				0.3333333333333333,
				0.0,
				0.0,
				0.0,
				0.0,
				0.0,
				0.0,
				0.0,
				0.0,
				0.0,
				0.0,
				0.0
			],
			"tree": [
				3,
				3,
				3,
				2,
				1,
				1,
				0,
				0,
				4,
				3,
				3,
				4,
				6,
				6,
				6,
				5,
				4,
				4,
				4
			]
		},
		"object": {
			"name": "village",
			"pos": [
				11,
				12
			],
			"mask": [
				0.0,
				0.0,
				0.0,
				0.0,
				0.0,
				0.0,
				0.0,
				0.0,
				0.0,
				0.0,
				0.0,
				0.0,
				0.0,
				0.0,
				0.0,
				0.25,
				0.25,
				0.25,
				0.25
			],
			"tree": [
				3,
				3,
				3,
				2,
				3,
				5,
				4,
				4,
				2,
				1,
				1,
				2,
				4,
				4,
				4,
				3,
				0,
				0,
				0
			]
		},
		"label": [
			0,
			0,
			0,
			0,
			0,
			0,
			0,
			0,
			0,
			0,
			1,
			0,
			0,
			0,
			0,
			0,
			0,
			0,
			0
		]
	},
	{
		"origin_context": "These subject coins are enclosed in a clear hard object plastic case with a blue background that is packaged in a blue box.",
		"tokens": [
			"These",
			"subject",
			"coins",
			"are",
			"en",
			"closed",
			"in",
			"a",
			"clear",
			"hard",
			"object",
			"pl",
			"astic",
			"case",
			"with",
			"a",
			"blue",
			"background",
			"that",
			"is",
			"pack",
			"aged",
			"in",
			"a",
			"blue",
			"box",
			"."
		],
		"wp_tokens": [
			[
				"These"
			],
			[
				"subject"
			],
			[
				"coins"
			],
			[
				"are"
			],
			[
				"en",
				"closed"
			],
			[
				"in"
			],
			[
				"a"
			],
			[
				"clear"
			],
			[
				"hard"
			],
			[
				"object"
			],
			[
				"pl",
				"astic"
			],
			[
				"case"
			],
			[
				"with"
			],
			[
				"a"
			],
			[
				"blue"
			],
			[
				"background"
			],
			[
				"that"
			],
			[
				"is"
			],
			[
				"pack",
				"aged"
			],
			[
				"in"
			],
			[
				"a"
			],
			[
				"blue"
			],
			[
				"box",
				"."
			]
		],
		"input_ids": [
			0,
			4528,
			40747,
			45335,
			1322,
			225,
			25315,
			179,
			102,
			18763,
			9635,
			40412,
			2911,
			11599,
			11173,
			5632,
			102,
			22128,
			46776,
			6025,
			354,
			12486,
			4628,
			179,
			102,
			22128,
			8304,
			4,
			2
		],
		"subject": {
			"name": "coins",
			"pos": [
				1,
				2
			],
			"mask": [
				0.0,
				0.5,
				0.5,
				0.0,
				0.0,
				0.0,
				0.0,
				0.0,
				0.0,
				0.0,
				0.0,
				0.0,
				0.0,
				0.0,
				0.0,
				0.0,
				0.0,
				0.0,
				0.0,
				0.0,
				0.0,
				0.0,
				0.0,
				0.0,
				0.0,
				0.0,
				0.0
			],
			"tree": [
				1,
				1,
				0,
				2,
				1,
				1,
				2,
				4,
				4,
				5,
				4,
				4,
				4,
				3,
				4,
				6,
				6,
				5,
				6,
				6,
				6,
				6,
				6,
				6,
				6,
				6,
				6
			]
		},
		"object": {
			"name": "plastic case",
			"pos": [
				9,
				11
			],
			"mask": [
				0.0,
				0.0,
				0.0,
				0.0,
				0.0,
				0.0,
				0.0,
				0.0,
				0.0,
				0.0,
				0.25,
				0.25,
				0.25,
				0.25,
				0.0,
				0.0,
				0.0,
				0.0,
				0.0,
				0.0,
				0.0,
				0.0,
				0.0,
				0.0,
				0.0,
				0.0,
				0.0
			],
			"tree": [
				4,
				4,
				3,
				3,
				2,
				2,
				1,
				1,
				1,
				2,
				1,
				1,
				1,
				0,
				1,
				3,
				3,
				2,
				4,
				4,
				3,
				3,
				4,
				6,
				6,
				5,
				5
			]
		},
		"label": [
			0,
			0,
			0,
			0,
			0,
			0,
			1,
			0,
			0,
			0,
			0,
			0,
			0,
			0,
			0,
			0,
			0,
			0,
			0
		]
	},
	{
		"origin_context": "By dividing the subject space in a kitchen object drawer where you keep all your cooking utensils, you grouped items by size or purpose.",
		"tokens": [
			"By",
			"d",
			"ivid",
			"ing",
			"the",
			"subject",
			"space",
			"in",
			"a",
			"kit",
			"chen",
			"object",
			"draw",
			"er",
			"where",
			"you",
			"keep",
			"all",
			"your",
			"cook",
			"ing",
			"ut",
			"ens",
			"ils",
			",",
			"you",
			"group",
			"ed",
			"items",
			"by",
			"size",
			"or",
			"purpose",
			"."
		],
		"wp_tokens": [
			[
				"By"
			],
			[
				"d",
				"ivid",
				"ing"
			],
			[
				"the"
			],
			[
				"subject"
			],
			[
				"space"
			],
			[
				"in"
			],
			[
				"a"
			],
			[
				"kit",
				"chen"
			],
			[
				"object"
			],
			[
				"draw",
				"er"
			],
			[
				"where"
			],
			[
				"you"
			],
			[
				"keep"
			],
			[
				"all"
			],
			[
				"your"
			],
			[
				"cook",
				"ing"
			],
			[
				"ut",
				"ens",
				"ils",
				","
			],
			[
				"you"
			],
			[
				"group",
				"ed"
			],
			[
				"items"
			],
			[
				"by"
			],
			[
				"size"
			],
			[
				"or"
			],
			[
				"purpose",
				"."
			]
		],
		"input_ids": [
			0,
			2765,
			417,
			6837,
			154,
			627,
			40747,
			25414,
			179,
			102,
			23199,
			8224,
			40412,
			24686,
			254,
			8569,
			6968,
			27390,
			1250,
			16625,
			35190,
			154,
			1182,
			1290,
			5290,
			6,
			6968,
			13839,
			196,
			46740,
			1409,
			10799,
			368,
			25064,
			4,
			2
		],
		"subject": {
			"name": "space",
			"pos": [
				3,
				4
			],
			"mask": [
				0.0,
				0.0,
				0.0,
				0.0,
				0.0,
				0.5,
				0.5,
				0.0,
				0.0,
				0.0,
				0.0,
				0.0,
				0.0,
				0.0,
				0.0,
				0.0,
				0.0,
				0.0,
				0.0,
				0.0,
				0.0,
				0.0,
				0.0,
				0.0,
				0.0,
				0.0,
				0.0,
				0.0,
				0.0,
				0.0,
				0.0,
				0.0,
				0.0,
				0.0
			],
			"tree": [
				2,
				1,
				1,
				1,
				1,
				1,
				0,
				2,
				4,
				5,
				5,
				4,
				3,
				3,
				5,
				5,
				4,
				6,
				6,
				5,
				5,
				5,
				5,
				5,
				5,
				4,
				3,
				3,
				4,
				4,
				5,
				6,
				6,
				6
			]
		},
		"object": {
			"name": "drawer",
			"pos": [
				8,
				9
			],
			"mask": [
				0.0,
				0.0,
				0.0,
				0.0,
				0.0,
				0.0,
				0.0,
				0.0,
				0.0,
				0.0,
				0.0,
				0.3333333333333333,
				0.3333333333333333,
				0.3333333333333333,
				0.0,
				0.0,
				0.0,
				0.0,
				0.0,
				0.0,
				0.0,
				0.0,
				0.0,
				0.0,
				0.0,
				0.0,
				0.0,
				0.0,
				0.0,
				0.0,
				0.0,
				0.0,
				0.0,
				0.0
			],
			"tree": [
				3,
				2,
				2,
				2,
				4,
				4,
				3,
				1,
				1,
				2,
				2,
				1,
				0,
				0,
				2,
				2,
				1,
				3,
				3,
				2,
				2,
				2,
				2,
				2,
				2,
				5,
				4,
				4,
				5,
				5,
				6,
				6,
				6,
				6
			]
		},
		"label": [
			1,
			0,
			0,
			0,
			0,
			0,
			0,
			0,
			0,
			0,
			0,
			0,
			0,
			0,
			0,
			0,
			0,
			0,
			0
		]
	},
	{
		"origin_context": "Then, the target PET subject bottle was put inside of a metal object container, which was grounded.",
		"tokens": [
			"Then",
			",",
			"the",
			"target",
			"PET",
			"subject",
			"bott",
			"le",
			"was",
			"put",
			"inside",
			"of",
			"a",
			"metal",
			"object",
			"container",
			",",
			"which",
			"was",
			"ground",
			"ed",
			"."
		],
		"wp_tokens": [
			[
				"Then",
				","
			],
			[
				"the"
			],
			[
				"target"
			],
			[
				"PET"
			],
			[
				"subject"
			],
			[
				"bott",
				"le"
			],
			[
				"was"
			],
			[
				"put"
			],
			[
				"inside"
			],
			[
				"of"
			],
			[
				"a"
			],
			[
				"metal"
			],
			[
				"object"
			],
			[
				"container",
				","
			],
			[
				"which"
			],
			[
				"was"
			],
			[
				"ground",
				"ed",
				"."
			]
		],
		"input_ids": [
			0,
			12948,
			6,
			627,
			23976,
			40011,
			40747,
			33840,
			459,
			7325,
			9179,
			36615,
			1116,
			102,
			32961,
			40412,
			46367,
			6,
			5488,
			7325,
			13981,
			196,
			4,
			2
		],
		"subject": {
			"name": "bottle",
			"pos": [
				4,
				5
			],
			"mask": [
				0.0,
				0.0,
				0.0,
				0.0,
				0.0,
				0.3333333333333333,
				0.3333333333333333,
				0.3333333333333333,
				0.0,
				0.0,
				0.0,
				0.0,
				0.0,
				0.0,
				0.0,
				0.0,
				0.0,
				0.0,
				0.0,
				0.0,
				0.0,
				0.0
			],
			"tree": [
				2,
				2,
				1,
				1,
				1,
				1,
				0,
				0,
				2,
				1,
				2,
				2,
				4,
				4,
				3,
				4,
				4,
				4,
				3,
				2,
				2,
				2
			]
		},
		"object": {
			"name": "container",
			"pos": [
				12,
				13
			],
			"mask": [
				0.0,
				0.0,
				0.0,
				0.0,
				0.0,
				0.0,
				0.0,
				0.0,
				0.0,
				0.0,
				0.0,
				0.0,
				0.0,
				0.0,
				0.3333333333333333,
				0.3333333333333333,
				0.3333333333333333,
				0.0,
				0.0,
				0.0,
				0.0,
				0.0
			],
			"tree": [
				4,
				4,
				5,
				5,
				5,
				5,
				4,
				4,
				4,
				3,
				4,
				2,
				2,
				2,
				1,
				0,
				0,
				6,
				5,
				4,
				4,
				4
			]
		},
		"label": [
			0,
			0,
			0,
			0,
			0,
			1,
			0,
			0,
			0,
			0,
			0,
			0,
			0,
			0,
			0,
			0,
			0,
			0,
			0
		]
	},
	{
		"origin_context": "subject News programs commented on the object violence from the game and expressed worries on how it would affect the players' personalities.",
		"tokens": [
			"subject",
			"News",
			"program",
			"s",
			"com",
			"mented",
			"on",
			"the",
			"object",
			"violence",
			"from",
			"the",
			"game",
			"and",
			"exp",
			"ressed",
			"w",
			"or",
			"ries",
			"on",
			"how",
			"it",
			"would",
			"aff",
			"ect",
			"the",
			"players",
			"'",
			"personal",
			"ities",
			"."
		],
		"wp_tokens": [
			[
				"subject"
			],
			[
				"News"
			],
			[
				"program",
				"s"
			],
			[
				"com",
				"mented"
			],
			[
				"on"
			],
			[
				"the"
			],
			[
				"object"
			],
			[
				"violence"
			],
			[
				"from"
			],
			[
				"the"
			],
			[
				"game"
			],
			[
				"and"
			],
			[
				"exp",
				"ressed"
			],
			[
				"w",
				"or",
				"ries"
			],
			[
				"on"
			],
			[
				"how"
			],
			[
				"it"
			],
			[
				"would"
			],
			[
				"aff",
				"ect"
			],
			[
				"the"
			],
			[
				"players",
				"'"
			],
			[
				"personal",
				"ities",
				"."
			]
		],
		"input_ids": [
			0,
			40747,
			5532,
			28644,
			29,
			175,
			19601,
			261,
			627,
			40412,
			32257,
			7761,
			627,
			2670,
			463,
			18793,
			10887,
			605,
			368,
			4458,
			261,
			9178,
			405,
			14656,
			3707,
			9041,
			627,
			35192,
			108,
			26892,
			2192,
			4,
			2
		],
		"subject": {
			"name": "News programs",
			"pos": [
				0,
				2
			],
			"mask": [
				0.25,
				0.25,
				0.25,
				0.25,
				0.0,
				0.0,
				0.0,
				0.0,
				0.0,
				0.0,
				0.0,
				0.0,
				0.0,
				0.0,
				0.0,
				0.0,
				0.0,
				0.0,
				0.0,
				0.0,
				0.0,
				0.0,
				0.0,
				0.0,
				0.0,
				0.0,
				0.0,
				0.0,
				0.0,
				0.0,
				0.0
			],
			"tree": [
				1,
				1,
				0,
				0,
				1,
				1,
				2,
				4,
				4,
				3,
				4,
				6,
				5,
				2,
				2,
				2,
				3,
				3,
				3,
				4,
				6,
				6,
				6,
				5,
				5,
				6,
				6,
				6,
				6,
				6,
				6
			]
		},
		"object": {
			"name": "violence",
			"pos": [
				6,
				7
			],
			"mask": [
				0.0,
				0.0,
				0.0,
				0.0,
				0.0,
				0.0,
				0.0,
				0.0,
				0.5,
				0.5,
				0.0,
				0.0,
				0.0,
				0.0,
				0.0,
				0.0,
				0.0,
				0.0,
				0.0,
				0.0,
				0.0,
				0.0,
				0.0,
				0.0,
				0.0,
				0.0,
				0.0,
				0.0,
				0.0,
				0.0,
				0.0
			],
			"tree": [
				4,
				4,
				3,
				3,
				2,
				2,
				1,
				1,
				1,
				0,
				1,
				3,
				2,
				3,
				3,
				3,
				4,
				4,
				4,
				5,
				6,
				6,
				6,
				6,
				6,
				6,
				6,
				6,
				6,
				6,
				6
			]
		},
		"label": [
			0,
			0,
			0,
			0,
			0,
			0,
			0,
			1,
			0,
			0,
			0,
			0,
			0,
			0,
			0,
			0,
			0,
			0,
			0
		]
	},
	{
		"origin_context": "The subject narrative comprises the object interplay of two themes that are woven together as it criss-crosses back and forth between the life of nineteen year old Greg Kowalski's desire to become a firefighter and his heart-rending life growing up in Saginaw Michigan where he had to endure the physical and verbal abuse handed out by his appalling father.",
		"tokens": [
			"The",
			"subject",
			"n",
			"arr",
			"ative",
			"com",
			"prises",
			"the",
			"object",
			"inter",
			"play",
			"of",
			"two",
			"the",
			"mes",
			"that",
			"are",
			"w",
			"oven",
			"together",
			"as",
			"it",
			"cr",
			"iss",
			"-",
			"cross",
			"es",
			"back",
			"and",
			"forth",
			"between",
			"the",
			"life",
			"of",
			"nin",
			"eteen",
			"year",
			"old",
			"Greg",
			"K",
			"ow",
			"als",
			"ki",
			"'s",
			"des",
			"ire",
			"to",
			"bec",
			"ome",
			"a",
			"fire",
			"fighter",
			"and",
			"his",
			"heart",
			"-",
			"rend",
			"ing",
			"life",
			"growing",
			"up",
			"in",
			"S",
			"agin",
			"aw",
			"Michigan",
			"where",
			"he",
			"had",
			"to",
			"end",
			"ure",
			"the",
			"physical",
			"and",
			"verbal",
			"abuse",
			"handed",
			"out",
			"by",
			"his",
			"app",
			"alling",
			"father",
			"."
		],
		"wp_tokens": [
			[
				"The"
			],
			[
				"subject"
			],
			[
				"n",
				"arr",
				"ative"
			],
			[
				"com",
				"prises"
			],
			[
				"the"
			],
			[
				"object"
			],
			[
				"inter",
				"play"
			],
			[
				"of"
			],
			[
				"two"
			],
			[
				"the",
				"mes"
			],
			[
				"that"
			],
			[
				"are"
			],
			[
				"w",
				"oven"
			],
			[
				"together"
			],
			[
				"as"
			],
			[
				"it"
			],
			[
				"cr",
				"iss",
				"-",
				"cross",
				"es"
			],
			[
				"back"
			],
			[
				"and"
			],
			[
				"forth"
			],
			[
				"between"
			],
			[
				"the"
			],
			[
				"life"
			],
			[
				"of"
			],
			[
				"nin",
				"eteen"
			],
			[
				"year"
			],
			[
				"old"
			],
			[
				"Greg"
			],
			[
				"K",
				"ow",
				"als",
				"ki",
				"'s"
			],
			[
				"des",
				"ire"
			],
			[
				"to"
			],
			[
				"bec",
				"ome"
			],
			[
				"a"
			],
			[
				"fire",
				"fighter"
			],
			[
				"and"
			],
			[
				"his"
			],
			[
				"heart",
				"-",
				"rend",
				"ing"
			],
			[
				"life"
			],
			[
				"growing"
			],
			[
				"up"
			],
			[
				"in"
			],
			[
				"S",
				"agin",
				"aw"
			],
			[
				"Michigan"
			],
			[
				"where"
			],
			[
				"he"
			],
			[
				"had"
			],
			[
				"to"
			],
			[
				"end",
				"ure"
			],
			[
				"the"
			],
			[
				"physical"
			],
			[
				"and"
			],
			[
				"verbal"
			],
			[
				"abuse"
			],
			[
				"handed"
			],
			[
				"out"
			],
			[
				"by"
			],
			[
				"his"
			],
			[
				"app",
				"alling"
			],
			[
				"father",
				"."
			]
		],
		"input_ids": [
			0,
			133,
			40747,
			282,
			6166,
			3693,
			175,
			37796,
			627,
			40412,
			8007,
			5785,
			1116,
			7109,
			627,
			12579,
			6025,
			1322,
			605,
			23733,
			31586,
			281,
			405,
			8344,
			3006,
			12,
			15329,
			293,
			1644,
			463,
			17030,
			25784,
			627,
			5367,
			1116,
			27605,
			39112,
			180,
			279,
			25302,
			530,
			1722,
			1536,
			3144,
			18,
			10067,
			1885,
			560,
			13639,
			4399,
			102,
			7051,
			32096,
			463,
			12724,
			12690,
			12,
			10082,
			154,
			5367,
			11600,
			658,
			179,
			104,
			23065,
			1584,
			34757,
			8569,
			700,
			12186,
			560,
			1397,
			2407,
			627,
			41359,
			463,
			40328,
			33045,
			9267,
			995,
			1409,
			12724,
			3340,
			9391,
			14891,
			4,
			2
		],
		"subject": {
			"name": "narrative",
			"pos": [
				1,
				2
			],
			"mask": [
				0.0,
				0.25,
				0.25,
				0.25,
				0.25,
				0.0,
				0.0,
				0.0,
				0.0,
				0.0,
				0.0,
				0.0,
				0.0,
				0.0,
				0.0,
				0.0,
				0.0,
				0.0,
				0.0,
				0.0,
				0.0,
				0.0,
				0.0,
				0.0,
				0.0,
				0.0,
				0.0,
				0.0,
				0.0,
				0.0,
				0.0,
				0.0,
				0.0,
				0.0,
				0.0,
				0.0,
				0.0,
				0.0,
				0.0,
				0.0,
				0.0,
				0.0,
				0.0,
				0.0,
				0.0,
				0.0,
				0.0,
				0.0,
				0.0,
				0.0,
				0.0,
				0.0,
				0.0,
				0.0,
				0.0,
				0.0,
				0.0,
				0.0,
				0.0,
				0.0,
				0.0,
				0.0,
				0.0,
				0.0,
				0.0,
				0.0,
				0.0,
				0.0,
				0.0,
				0.0,
				0.0,
				0.0,
				0.0,
				0.0,
				0.0,
				0.0,
				0.0,
				0.0,
				0.0,
				0.0,
				0.0,
				0.0,
				0.0,
				0.0,
				0.0
			],
			"tree": [
				1,
				1,
				0,
				0,
				0,
				1,
				1,
				3,
				3,
				2,
				2,
				3,
				5,
				4,
				4,
				6,
				6,
				5,
				5,
				6,
				6,
				6,
				6,
				6,
				6,
				6,
				6,
				6,
				6,
				6,
				6,
				6,
				6,
				6,
				6,
				6,
				6,
				6,
				6,
				6,
				6,
				6,
				6,
				6,
				6,
				6,
				6,
				6,
				6,
				6,
				6,
				6,
				6,
				6,
				6,
				6,
				6,
				6,
				6,
				6,
				6,
				6,
				6,
				6,
				6,
				6,
				6,
				6,
				6,
				6,
				6,
				6,
				6,
				6,
				6,
				6,
				6,
				6,
				6,
				6,
				6,
				6,
				6,
				6,
				6
			]
		},
		"object": {
			"name": "interplay",
			"pos": [
				5,
				6
			],
			"mask": [
				0.0,
				0.0,
				0.0,
				0.0,
				0.0,
				0.0,
				0.0,
				0.0,
				0.3333333333333333,
				0.3333333333333333,
				0.3333333333333333,
				0.0,
				0.0,
				0.0,
				0.0,
				0.0,
				0.0,
				0.0,
				0.0,
				0.0,
				0.0,
				0.0,
				0.0,
				0.0,
				0.0,
				0.0,
				0.0,
				0.0,
				0.0,
				0.0,
				0.0,
				0.0,
				0.0,
				0.0,
				0.0,
				0.0,
				0.0,
				0.0,
				0.0,
				0.0,
				0.0,
				0.0,
				0.0,
				0.0,
				0.0,
				0.0,
				0.0,
				0.0,
				0.0,
				0.0,
				0.0,
				0.0,
				0.0,
				0.0,
				0.0,
				0.0,
				0.0,
				0.0,
				0.0,
				0.0,
				0.0,
				0.0,
				0.0,
				0.0,
				0.0,
				0.0,
				0.0,
				0.0,
				0.0,
				0.0,
				0.0,
				0.0,
				0.0,
				0.0,
				0.0,
				0.0,
				0.0,
				0.0,
				0.0,
				0.0,
				0.0,
				0.0,
				0.0,
				0.0,
				0.0
			],
			"tree": [
				3,
				3,
				2,
				2,
				2,
				1,
				1,
				1,
				1,
				0,
				0,
				1,
				3,
				2,
				2,
				4,
				4,
				3,
				3,
				4,
				5,
				5,
				4,
				4,
				4,
				4,
				4,
				5,
				6,
				6,
				5,
				6,
				6,
				6,
				6,
				6,
				6,
				6,
				6,
				6,
				6,
				6,
				6,
				6,
				6,
				6,
				6,
				6,
				6,
				6,
				6,
				6,
				6,
				6,
				6,
				6,
				6,
				6,
				6,
				6,
				6,
				6,
				6,
				6,
				6,
				6,
				6,
				6,
				6,
				6,
				6,
				6,
				6,
				6,
				6,
				6,
				6,
				6,
				6,
				6,
				6,
				6,
				6,
				6,
				6
			]
		},
		"label": [
			1,
			0,
			0,
			0,
			0,
			0,
			0,
			0,
			0,
			0,
			0,
			0,
			0,
			0,
			0,
			0,
			0,
			0,
			0
		]
	},
	{
		"origin_context": "As Vinay collapsed in pain, the villagers poured subject acid into his object eyes.",
		"tokens": [
			"As",
			"V",
			"in",
			"ay",
			"coll",
			"apsed",
			"in",
			"pain",
			",",
			"the",
			"vill",
			"agers",
			"p",
			"oured",
			"subject",
			"acid",
			"into",
			"his",
			"object",
			"eyes",
			"."
		],
		"wp_tokens": [
			[
				"As"
			],
			[
				"V",
				"in",
				"ay"
			],
			[
				"coll",
				"apsed"
			],
			[
				"in"
			],
			[
				"pain",
				","
			],
			[
				"the"
			],
			[
				"vill",
				"agers"
			],
			[
				"p",
				"oured"
			],
			[
				"subject"
			],
			[
				"acid"
			],
			[
				"into"
			],
			[
				"his"
			],
			[
				"object"
			],
			[
				"eyes",
				"."
			]
		],
		"input_ids": [
			0,
			1620,
			846,
			179,
			857,
			27454,
			40925,
			179,
			32981,
			6,
			627,
			21399,
			14979,
			642,
			8855,
			40747,
			37432,
			12473,
			12724,
			40412,
			36078,
			4,
			2
		],
		"subject": {
			"name": "acid",
			"pos": [
				8,
				9
			],
			"mask": [
				0.0,
				0.0,
				0.0,
				0.0,
				0.0,
				0.0,
				0.0,
				0.0,
				0.0,
				0.0,
				0.0,
				0.0,
				0.0,
				0.0,
				0.5,
				0.5,
				0.0,
				0.0,
				0.0,
				0.0,
				0.0
			],
			"tree": [
				3,
				3,
				3,
				3,
				2,
				2,
				3,
				4,
				4,
				3,
				2,
				2,
				1,
				1,
				1,
				0,
				2,
				4,
				4,
				3,
				3
			]
		},
		"object": {
			"name": "eyes",
			"pos": [
				12,
				13
			],
			"mask": [
				0.0,
				0.0,
				0.0,
				0.0,
				0.0,
				0.0,
				0.0,
				0.0,
				0.0,
				0.0,
				0.0,
				0.0,
				0.0,
				0.0,
				0.0,
				0.0,
				0.0,
				0.0,
				0.3333333333333333,
				0.3333333333333333,
				0.3333333333333333
			],
			"tree": [
				4,
				4,
				4,
				4,
				3,
				3,
				4,
				5,
				5,
				4,
				3,
				3,
				2,
				2,
				4,
				3,
				1,
				1,
				1,
				0,
				0
			]
		},
		"label": [
			0,
			0,
			0,
			0,
			0,
			1,
			0,
			0,
			0,
			0,
			0,
			0,
			0,
			0,
			0,
			0,
			0,
			0,
			0
		]
	},
	{
		"origin_context": "The subject room was filled with huge Jack-the-Dripper object canvases.",
		"tokens": [
			"The",
			"subject",
			"room",
			"was",
			"filled",
			"with",
			"huge",
			"Jack",
			"-",
			"the",
			"-",
			"Dri",
			"pper",
			"object",
			"can",
			"v",
			"ases",
			"."
		],
		"wp_tokens": [
			[
				"The"
			],
			[
				"subject"
			],
			[
				"room"
			],
			[
				"was"
			],
			[
				"filled"
			],
			[
				"with"
			],
			[
				"huge"
			],
			[
				"Jack",
				"-",
				"the",
				"-",
				"Dri",
				"pper"
			],
			[
				"object"
			],
			[
				"can",
				"v",
				"ases",
				"."
			]
		],
		"input_ids": [
			0,
			133,
			40747,
			4294,
			7325,
			13268,
			5632,
			30214,
			20907,
			12,
			627,
			12,
			34002,
			5961,
			40412,
			7424,
			705,
			9354,
			4,
			2
		],
		"subject": {
			"name": "room",
			"pos": [
				1,
				2
			],
			"mask": [
				0.0,
				0.5,
				0.5,
				0.0,
				0.0,
				0.0,
				0.0,
				0.0,
				0.0,
				0.0,
				0.0,
				0.0,
				0.0,
				0.0,
				0.0,
				0.0,
				0.0,
				0.0
			],
			"tree": [
				1,
				1,
				0,
				2,
				1,
				2,
				5,
				5,
				5,
				5,
				5,
				5,
				5,
				4,
				3,
				3,
				3,
				3
			]
		},
		"object": {
			"name": "canvases",
			"pos": [
				8,
				9
			],
			"mask": [
				0.0,
				0.0,
				0.0,
				0.0,
				0.0,
				0.0,
				0.0,
				0.0,
				0.0,
				0.0,
				0.0,
				0.0,
				0.0,
				0.2,
				0.2,
				0.2,
				0.2,
				0.2
			],
			"tree": [
				4,
				4,
				3,
				3,
				2,
				1,
				2,
				2,
				2,
				2,
				2,
				2,
				2,
				1,
				0,
				0,
				0,
				0
			]
		},
		"label": [
			1,
			0,
			0,
			0,
			0,
			0,
			0,
			0,
			0,
			0,
			0,
			0,
			0,
			0,
			0,
			0,
			0,
			0,
			0
		]
	},
	{
		"origin_context": "The subject gulp of object magpies just left after a quick breakfast of peanuts and cookie crumbs.",
		"tokens": [
			"The",
			"subject",
			"g",
			"ulp",
			"of",
			"object",
			"mag",
			"p",
			"ies",
			"just",
			"left",
			"after",
			"a",
			"quick",
			"break",
			"fast",
			"of",
			"pe",
			"anuts",
			"and",
			"cookie",
			"cr",
			"umbs",
			"."
		],
		"wp_tokens": [
			[
				"The"
			],
			[
				"subject"
			],
			[
				"g",
				"ulp"
			],
			[
				"of"
			],
			[
				"object"
			],
			[
				"mag",
				"p",
				"ies"
			],
			[
				"just"
			],
			[
				"left"
			],
			[
				"after"
			],
			[
				"a"
			],
			[
				"quick"
			],
			[
				"break",
				"fast"
			],
			[
				"of"
			],
			[
				"pe",
				"anuts"
			],
			[
				"and"
			],
			[
				"cookie"
			],
			[
				"cr",
				"umbs",
				"."
			]
		],
		"input_ids": [
			0,
			133,
			40747,
			571,
			31777,
			1116,
			40412,
			16266,
			642,
			918,
			8987,
			6960,
			10669,
			102,
			35356,
			10339,
			16963,
			1116,
			2379,
			43931,
			463,
			47884,
			8344,
			29123,
			4,
			2
		],
		"subject": {
			"name": "gulp",
			"pos": [
				1,
				2
			],
			"mask": [
				0.0,
				0.3333333333333333,
				0.3333333333333333,
				0.3333333333333333,
				0.0,
				0.0,
				0.0,
				0.0,
				0.0,
				0.0,
				0.0,
				0.0,
				0.0,
				0.0,
				0.0,
				0.0,
				0.0,
				0.0,
				0.0,
				0.0,
				0.0,
				0.0,
				0.0,
				0.0
			],
			"tree": [
				1,
				1,
				0,
				0,
				1,
				3,
				2,
				2,
				2,
				2,
				1,
				2,
				4,
				4,
				3,
				3,
				4,
				5,
				5,
				6,
				6,
				2,
				2,
				2
			]
		},
		"object": {
			"name": "magpies",
			"pos": [
				4,
				5
			],
			"mask": [
				0.0,
				0.0,
				0.0,
				0.0,
				0.0,
				0.25,
				0.25,
				0.25,
				0.25,
				0.0,
				0.0,
				0.0,
				0.0,
				0.0,
				0.0,
				0.0,
				0.0,
				0.0,
				0.0,
				0.0,
				0.0,
				0.0,
				0.0,
				0.0
			],
			"tree": [
				3,
				3,
				2,
				2,
				1,
				1,
				0,
				0,
				0,
				4,
				3,
				4,
				6,
				6,
				5,
				5,
				6,
				6,
				6,
				6,
				6,
				4,
				4,
				4
			]
		},
		"label": [
			0,
			0,
			0,
			0,
			0,
			0,
			0,
			0,
			0,
			1,
			0,
			0,
			0,
			0,
			0,
			0,
			0,
			0,
			0
		]
	},
	{
		"origin_context": "The proposal was debated and enthusiastically endorsed in 2002 by a subject convocation of international object scholars that included many prominent academics, among them scientists of the stature of the late H. Curien, H. Varmus, P. Crutzen and J. Sachs.",
		"tokens": [
			"The",
			"pro",
			"posal",
			"was",
			"deb",
			"ated",
			"and",
			"ent",
			"hus",
			"i",
			"astically",
			"end",
			"ors",
			"ed",
			"in",
			"2002",
			"by",
			"a",
			"subject",
			"conv",
			"ocation",
			"of",
			"international",
			"object",
			"sch",
			"olars",
			"that",
			"in",
			"cluded",
			"many",
			"prom",
			"inent",
			"ac",
			"adem",
			"ics",
			",",
			"among",
			"them",
			"scient",
			"ists",
			"of",
			"the",
			"st",
			"ature",
			"of",
			"the",
			"late",
			"H",
			".",
			"Cur",
			"ien",
			",",
			"H",
			".",
			"V",
			"arm",
			"us",
			",",
			"P",
			".",
			"Cr",
			"ut",
			"zen",
			"and",
			"J",
			".",
			"S",
			"ach",
			"s",
			"."
		],
		"wp_tokens": [
			[
				"The"
			],
			[
				"pro",
				"posal"
			],
			[
				"was"
			],
			[
				"deb",
				"ated"
			],
			[
				"and"
			],
			[
				"ent",
				"hus",
				"i",
				"astically"
			],
			[
				"end",
				"ors",
				"ed"
			],
			[
				"in"
			],
			[
				"2002"
			],
			[
				"by"
			],
			[
				"a"
			],
			[
				"subject"
			],
			[
				"conv",
				"ocation"
			],
			[
				"of"
			],
			[
				"international"
			],
			[
				"object"
			],
			[
				"sch",
				"olars"
			],
			[
				"that"
			],
			[
				"in",
				"cluded"
			],
			[
				"many"
			],
			[
				"prom",
				"inent"
			],
			[
				"ac",
				"adem",
				"ics",
				","
			],
			[
				"among"
			],
			[
				"them"
			],
			[
				"scient",
				"ists"
			],
			[
				"of"
			],
			[
				"the"
			],
			[
				"st",
				"ature"
			],
			[
				"of"
			],
			[
				"the"
			],
			[
				"late"
			],
			[
				"H",
				"."
			],
			[
				"Cur",
				"ien",
				","
			],
			[
				"H",
				"."
			],
			[
				"V",
				"arm",
				"us",
				","
			],
			[
				"P",
				"."
			],
			[
				"Cr",
				"ut",
				"zen"
			],
			[
				"and"
			],
			[
				"J",
				"."
			],
			[
				"S",
				"ach",
				"s",
				"."
			]
		],
		"input_ids": [
			0,
			133,
			4892,
			30999,
			7325,
			25607,
			1070,
			463,
			1342,
			25134,
			118,
			41936,
			1397,
			994,
			196,
			179,
			31099,
			1409,
			102,
			40747,
			40474,
			15644,
			1116,
			30877,
			40412,
			12265,
			43018,
			6025,
			179,
			26441,
			19827,
			12501,
			19336,
			1043,
			33059,
			2857,
			6,
			31636,
			35369,
			38957,
			1952,
			1116,
			627,
			620,
			18830,
			1116,
			627,
			19593,
			725,
			4,
			42090,
			2495,
			6,
			725,
			4,
			846,
			4526,
			687,
			6,
			510,
			4,
			29792,
			1182,
			7889,
			463,
			863,
			4,
			104,
			1488,
			29,
			4,
			2
		],
		"subject": {
			"name": "convocation",
			"pos": [
				11,
				12
			],
			"mask": [
				0.0,
				0.0,
				0.0,
				0.0,
				0.0,
				0.0,
				0.0,
				0.0,
				0.0,
				0.0,
				0.0,
				0.0,
				0.0,
				0.0,
				0.0,
				0.0,
				0.0,
				0.0,
				0.3333333333333333,
				0.3333333333333333,
				0.3333333333333333,
				0.0,
				0.0,
				0.0,
				0.0,
				0.0,
				0.0,
				0.0,
				0.0,
				0.0,
				0.0,
				0.0,
				0.0,
				0.0,
				0.0,
				0.0,
				0.0,
				0.0,
				0.0,
				0.0,
				0.0,
				0.0,
				0.0,
				0.0,
				0.0,
				0.0,
				0.0,
				0.0,
				0.0,
				0.0,
				0.0,
				0.0,
				0.0,
				0.0,
				0.0,
				0.0,
				0.0,
				0.0,
				0.0,
				0.0,
				0.0,
				0.0,
				0.0,
				0.0,
				0.0,
				0.0,
				0.0,
				0.0,
				0.0,
				0.0
			],
			"tree": [
				5,
				4,
				4,
				4,
				3,
				3,
				4,
				3,
				3,
				3,
				3,
				2,
				2,
				2,
				3,
				4,
				1,
				1,
				1,
				0,
				0,
				1,
				3,
				3,
				2,
				2,
				4,
				3,
				3,
				5,
				5,
				5,
				4,
				4,
				4,
				4,
				5,
				6,
				5,
				5,
				6,
				6,
				6,
				6,
				6,
				6,
				6,
				6,
				6,
				6,
				6,
				6,
				6,
				6,
				6,
				6,
				6,
				6,
				6,
				6,
				6,
				6,
				6,
				6,
				6,
				6,
				5,
				5,
				5,
				5
			]
		},
		"object": {
			"name": "scholars",
			"pos": [
				15,
				16
			],
			"mask": [
				0.0,
				0.0,
				0.0,
				0.0,
				0.0,
				0.0,
				0.0,
				0.0,
				0.0,
				0.0,
				0.0,
				0.0,
				0.0,
				0.0,
				0.0,
				0.0,
				0.0,
				0.0,
				0.0,
				0.0,
				0.0,
				0.0,
				0.0,
				0.3333333333333333,
				0.3333333333333333,
				0.3333333333333333,
				0.0,
				0.0,
				0.0,
				0.0,
				0.0,
				0.0,
				0.0,
				0.0,
				0.0,
				0.0,
				0.0,
				0.0,
				0.0,
				0.0,
				0.0,
				0.0,
				0.0,
				0.0,
				0.0,
				0.0,
				0.0,
				0.0,
				0.0,
				0.0,
				0.0,
				0.0,
				0.0,
				0.0,
				0.0,
				0.0,
				0.0,
				0.0,
				0.0,
				0.0,
				0.0,
				0.0,
				0.0,
				0.0,
				0.0,
				0.0,
				0.0,
				0.0,
				0.0,
				0.0
			],
			"tree": [
				6,
				6,
				6,
				6,
				5,
				5,
				6,
				5,
				5,
				5,
				5,
				4,
				4,
				4,
				5,
				6,
				3,
				3,
				3,
				2,
				2,
				1,
				1,
				1,
				0,
				0,
				2,
				1,
				1,
				3,
				3,
				3,
				2,
				2,
				2,
				2,
				3,
				4,
				3,
				3,
				4,
				6,
				5,
				5,
				6,
				6,
				6,
				6,
				6,
				6,
				6,
				6,
				6,
				6,
				6,
				6,
				6,
				6,
				6,
				6,
				6,
				6,
				6,
				6,
				6,
				6,
				6,
				6,
				6,
				6
			]
		},
		"label": [
			1,
			0,
			0,
			0,
			0,
			0,
			0,
			0,
			0,
			0,
			0,
			0,
			0,
			0,
			0,
			0,
			0,
			0,
			0
		]
	},
	{
		"origin_context": "In South Africa, which has one of the best police to public ratios on the continent, the share of subject murders that result in a object conviction is about 18%, compared to 56% in the US and 61% in the UK.",
		"tokens": [
			"In",
			"South",
			"Af",
			"rica",
			",",
			"which",
			"has",
			"one",
			"of",
			"the",
			"best",
			"police",
			"to",
			"public",
			"rat",
			"ios",
			"on",
			"the",
			"cont",
			"inent",
			",",
			"the",
			"share",
			"of",
			"subject",
			"m",
			"urd",
			"ers",
			"that",
			"result",
			"in",
			"a",
			"object",
			"conv",
			"iction",
			"is",
			"about",
			"18",
			"%,",
			"comp",
			"ared",
			"to",
			"56",
			"%",
			"in",
			"the",
			"US",
			"and",
			"61",
			"%",
			"in",
			"the",
			"UK",
			"."
		],
		"wp_tokens": [
			[
				"In"
			],
			[
				"South"
			],
			[
				"Af",
				"rica",
				","
			],
			[
				"which"
			],
			[
				"has"
			],
			[
				"one"
			],
			[
				"of"
			],
			[
				"the"
			],
			[
				"best"
			],
			[
				"police"
			],
			[
				"to"
			],
			[
				"public"
			],
			[
				"rat",
				"ios"
			],
			[
				"on"
			],
			[
				"the"
			],
			[
				"cont",
				"inent",
				","
			],
			[
				"the"
			],
			[
				"share"
			],
			[
				"of"
			],
			[
				"subject"
			],
			[
				"m",
				"urd",
				"ers"
			],
			[
				"that"
			],
			[
				"result"
			],
			[
				"in"
			],
			[
				"a"
			],
			[
				"object"
			],
			[
				"conv",
				"iction"
			],
			[
				"is"
			],
			[
				"about"
			],
			[
				"18",
				"%,"
			],
			[
				"comp",
				"ared"
			],
			[
				"to"
			],
			[
				"56",
				"%"
			],
			[
				"in"
			],
			[
				"the"
			],
			[
				"US"
			],
			[
				"and"
			],
			[
				"61",
				"%"
			],
			[
				"in"
			],
			[
				"the"
			],
			[
				"UK",
				"."
			]
		],
		"input_ids": [
			0,
			1121,
			10050,
			15426,
			14962,
			6,
			5488,
			7333,
			1264,
			1116,
			627,
			7885,
			24848,
			560,
			15110,
			6528,
			4544,
			261,
			627,
			10800,
			19336,
			6,
			627,
			12689,
			1116,
			40747,
			119,
			6831,
			268,
			6025,
			43155,
			179,
			102,
			40412,
			40474,
			26579,
			354,
			9006,
			1366,
			4234,
			11828,
			6537,
			560,
			4419,
			207,
			179,
			627,
			3048,
			463,
			5606,
			207,
			179,
			627,
			10494,
			4,
			2
		],
		"subject": {
			"name": "murders",
			"pos": [
				19,
				20
			],
			"mask": [
				0.0,
				0.0,
				0.0,
				0.0,
				0.0,
				0.0,
				0.0,
				0.0,
				0.0,
				0.0,
				0.0,
				0.0,
				0.0,
				0.0,
				0.0,
				0.0,
				0.0,
				0.0,
				0.0,
				0.0,
				0.0,
				0.0,
				0.0,
				0.0,
				0.25,
				0.25,
				0.25,
				0.25,
				0.0,
				0.0,
				0.0,
				0.0,
				0.0,
				0.0,
				0.0,
				0.0,
				0.0,
				0.0,
				0.0,
				0.0,
				0.0,
				0.0,
				0.0,
				0.0,
				0.0,
				0.0,
				0.0,
				0.0,
				0.0,
				0.0,
				0.0,
				0.0,
				0.0,
				0.0
			],
			"tree": [
				6,
				6,
				5,
				5,
				5,
				5,
				4,
				3,
				4,
				6,
				6,
				5,
				6,
				6,
				6,
				6,
				6,
				6,
				6,
				6,
				6,
				3,
				2,
				1,
				1,
				0,
				0,
				0,
				2,
				1,
				2,
				4,
				4,
				3,
				3,
				6,
				6,
				6,
				6,
				6,
				6,
				6,
				6,
				6,
				6,
				6,
				6,
				6,
				6,
				6,
				6,
				6,
				6,
				6
			]
		},
		"object": {
			"name": "conviction",
			"pos": [
				25,
				26
			],
			"mask": [
				0.0,
				0.0,
				0.0,
				0.0,
				0.0,
				0.0,
				0.0,
				0.0,
				0.0,
				0.0,
				0.0,
				0.0,
				0.0,
				0.0,
				0.0,
				0.0,
				0.0,
				0.0,
				0.0,
				0.0,
				0.0,
				0.0,
				0.0,
				0.0,
				0.0,
				0.0,
				0.0,
				0.0,
				0.0,
				0.0,
				0.0,
				0.0,
				0.3333333333333333,
				0.3333333333333333,
				0.3333333333333333,
				0.0,
				0.0,
				0.0,
				0.0,
				0.0,
				0.0,
				0.0,
				0.0,
				0.0,
				0.0,
				0.0,
				0.0,
				0.0,
				0.0,
				0.0,
				0.0,
				0.0,
				0.0,
				0.0
			],
			"tree": [
				6,
				6,
				6,
				6,
				6,
				6,
				6,
				6,
				6,
				6,
				6,
				6,
				6,
				6,
				6,
				6,
				6,
				6,
				6,
				6,
				6,
				6,
				5,
				4,
				4,
				3,
				3,
				3,
				3,
				2,
				1,
				1,
				1,
				0,
				0,
				6,
				6,
				6,
				6,
				6,
				6,
				6,
				6,
				6,
				6,
				6,
				6,
				6,
				6,
				6,
				6,
				6,
				6,
				6
			]
		},
		"label": [
			0,
			0,
			0,
			0,
			0,
			0,
			0,
			0,
			0,
			0,
			0,
			1,
			0,
			0,
			0,
			0,
			0,
			0,
			0
		]
	},
	{
		"origin_context": "A group of subject monkeys who escaped from an object enclosure at Edinburgh Zoo are one step from being caught.",
		"tokens": [
			"A",
			"group",
			"of",
			"subject",
			"mon",
			"keys",
			"who",
			"esc",
			"aped",
			"from",
			"an",
			"object",
			"en",
			"closure",
			"at",
			"Ed",
			"inburgh",
			"Z",
			"oo",
			"are",
			"one",
			"step",
			"from",
			"being",
			"c",
			"aught",
			"."
		],
		"wp_tokens": [
			[
				"A"
			],
			[
				"group"
			],
			[
				"of"
			],
			[
				"subject"
			],
			[
				"mon",
				"keys"
			],
			[
				"who"
			],
			[
				"esc",
				"aped"
			],
			[
				"from"
			],
			[
				"an"
			],
			[
				"object"
			],
			[
				"en",
				"closure"
			],
			[
				"at"
			],
			[
				"Ed",
				"inburgh"
			],
			[
				"Z",
				"oo"
			],
			[
				"are"
			],
			[
				"one"
			],
			[
				"step"
			],
			[
				"from"
			],
			[
				"being"
			],
			[
				"c",
				"aught",
				"."
			]
		],
		"input_ids": [
			0,
			250,
			13839,
			1116,
			40747,
			5806,
			18161,
			8155,
			10338,
			14677,
			7761,
			260,
			40412,
			225,
			26085,
			415,
			5404,
			44765,
			1301,
			3036,
			1322,
			1264,
			13975,
			7761,
			9442,
			438,
			19906,
			4,
			2
		],
		"subject": {
			"name": "monkeys",
			"pos": [
				3,
				4
			],
			"mask": [
				0.0,
				0.0,
				0.0,
				0.3333333333333333,
				0.3333333333333333,
				0.3333333333333333,
				0.0,
				0.0,
				0.0,
				0.0,
				0.0,
				0.0,
				0.0,
				0.0,
				0.0,
				0.0,
				0.0,
				0.0,
				0.0,
				0.0,
				0.0,
				0.0,
				0.0,
				0.0,
				0.0,
				0.0,
				0.0
			],
			"tree": [
				3,
				2,
				1,
				1,
				0,
				0,
				4,
				3,
				3,
				4,
				6,
				6,
				5,
				5,
				6,
				6,
				6,
				6,
				6,
				3,
				5,
				4,
				5,
				6,
				6,
				6,
				6
			]
		},
		"object": {
			"name": "enclosure",
			"pos": [
				9,
				10
			],
			"mask": [
				0.0,
				0.0,
				0.0,
				0.0,
				0.0,
				0.0,
				0.0,
				0.0,
				0.0,
				0.0,
				0.0,
				0.3333333333333333,
				0.3333333333333333,
				0.3333333333333333,
				0.0,
				0.0,
				0.0,
				0.0,
				0.0,
				0.0,
				0.0,
				0.0,
				0.0,
				0.0,
				0.0,
				0.0,
				0.0
			],
			"tree": [
				4,
				3,
				4,
				6,
				5,
				5,
				3,
				2,
				2,
				1,
				1,
				1,
				0,
				0,
				1,
				3,
				3,
				2,
				2,
				4,
				6,
				5,
				6,
				6,
				6,
				6,
				6
			]
		},
		"label": [
			0,
			0,
			0,
			0,
			0,
			0,
			0,
			0,
			0,
			0,
			1,
			0,
			0,
			0,
			0,
			0,
			0,
			0,
			0
		]
	},
	{
		"origin_context": "People now post their subject opinions to this object blog.",
		"tokens": [
			"People",
			"now",
			"post",
			"their",
			"subject",
			"op",
			"in",
			"ions",
			"to",
			"this",
			"object",
			"blog",
			"."
		],
		"wp_tokens": [
			[
				"People"
			],
			[
				"now"
			],
			[
				"post"
			],
			[
				"their"
			],
			[
				"subject"
			],
			[
				"op",
				"in",
				"ions"
			],
			[
				"to"
			],
			[
				"this"
			],
			[
				"object"
			],
			[
				"blog",
				"."
			]
		],
		"input_ids": [
			0,
			4763,
			8310,
			7049,
			25017,
			40747,
			1517,
			179,
			2485,
			560,
			9226,
			40412,
			24635,
			4,
			2
		],
		"subject": {
			"name": "opinions",
			"pos": [
				4,
				5
			],
			"mask": [
				0.0,
				0.0,
				0.0,
				0.0,
				0.25,
				0.25,
				0.25,
				0.25,
				0.0,
				0.0,
				0.0,
				0.0,
				0.0
			],
			"tree": [
				2,
				2,
				1,
				1,
				1,
				0,
				0,
				0,
				2,
				4,
				3,
				2,
				2
			]
		},
		"object": {
			"name": "blog",
			"pos": [
				8,
				9
			],
			"mask": [
				0.0,
				0.0,
				0.0,
				0.0,
				0.0,
				0.0,
				0.0,
				0.0,
				0.0,
				0.0,
				0.3333333333333333,
				0.3333333333333333,
				0.3333333333333333
			],
			"tree": [
				2,
				2,
				1,
				3,
				3,
				2,
				2,
				2,
				2,
				4,
				3,
				0,
				0
			]
		},
		"label": [
			1,
			0,
			0,
			0,
			0,
			0,
			0,
			0,
			0,
			0,
			0,
			0,
			0,
			0,
			0,
			0,
			0,
			0,
			0
		]
	},
	{
		"origin_context": "Traffic subject vibrations on the street outside had caused the object movement of the light.",
		"tokens": [
			"Tra",
			"ffic",
			"subject",
			"v",
			"ibr",
			"ations",
			"on",
			"the",
			"street",
			"outside",
			"had",
			"ca",
			"used",
			"the",
			"object",
			"move",
			"ment",
			"of",
			"the",
			"light",
			"."
		],
		"wp_tokens": [
			[
				"Tra",
				"ffic"
			],
			[
				"subject"
			],
			[
				"v",
				"ibr",
				"ations"
			],
			[
				"on"
			],
			[
				"the"
			],
			[
				"street"
			],
			[
				"outside"
			],
			[
				"had"
			],
			[
				"ca",
				"used"
			],
			[
				"the"
			],
			[
				"object"
			],
			[
				"move",
				"ment"
			],
			[
				"of"
			],
			[
				"the"
			],
			[
				"light",
				"."
			]
		],
		"input_ids": [
			0,
			24523,
			22968,
			40747,
			705,
			11804,
			1635,
			261,
			627,
			20521,
			35301,
			12186,
			3245,
			6199,
			627,
			40412,
			30191,
			1757,
			1116,
			627,
			6991,
			4,
			2
		],
		"subject": {
			"name": "vibrations",
			"pos": [
				1,
				2
			],
			"mask": [
				0.0,
				0.0,
				0.25,
				0.25,
				0.25,
				0.25,
				0.0,
				0.0,
				0.0,
				0.0,
				0.0,
				0.0,
				0.0,
				0.0,
				0.0,
				0.0,
				0.0,
				0.0,
				0.0,
				0.0,
				0.0
			],
			"tree": [
				1,
				1,
				1,
				0,
				0,
				0,
				1,
				3,
				2,
				3,
				3,
				2,
				2,
				4,
				4,
				3,
				3,
				4,
				6,
				5,
				5
			]
		},
		"object": {
			"name": "movement",
			"pos": [
				10,
				11
			],
			"mask": [
				0.0,
				0.0,
				0.0,
				0.0,
				0.0,
				0.0,
				0.0,
				0.0,
				0.0,
				0.0,
				0.0,
				0.0,
				0.0,
				0.0,
				0.3333333333333333,
				0.3333333333333333,
				0.3333333333333333,
				0.0,
				0.0,
				0.0,
				0.0
			],
			"tree": [
				2,
				2,
				4,
				3,
				3,
				3,
				4,
				6,
				5,
				6,
				2,
				1,
				1,
				1,
				1,
				0,
				0,
				1,
				3,
				2,
				2
			]
		},
		"label": [
			0,
			0,
			0,
			0,
			0,
			0,
			0,
			0,
			0,
			0,
			0,
			1,
			0,
			0,
			0,
			0,
			0,
			0,
			0
		]
	},
	{
		"origin_context": "Poodles of all types were the ideal circus dogs when not dyed pink and wearing subject diamond object colliers in Via Veneto or Maxim's.",
		"tokens": [
			"P",
			"ood",
			"les",
			"of",
			"all",
			"types",
			"were",
			"the",
			"ide",
			"al",
			"circ",
			"us",
			"dogs",
			"when",
			"not",
			"dy",
			"ed",
			"p",
			"ink",
			"and",
			"w",
			"earing",
			"subject",
			"d",
			"iamond",
			"object",
			"coll",
			"iers",
			"in",
			"Via",
			"Ven",
			"eto",
			"or",
			"Max",
			"im",
			"'s",
			"."
		],
		"wp_tokens": [
			[
				"P",
				"ood",
				"les"
			],
			[
				"of"
			],
			[
				"all"
			],
			[
				"types"
			],
			[
				"were"
			],
			[
				"the"
			],
			[
				"ide",
				"al"
			],
			[
				"circ",
				"us"
			],
			[
				"dogs"
			],
			[
				"when"
			],
			[
				"not"
			],
			[
				"dy",
				"ed"
			],
			[
				"p",
				"ink"
			],
			[
				"and"
			],
			[
				"w",
				"earing"
			],
			[
				"subject"
			],
			[
				"d",
				"iamond"
			],
			[
				"object"
			],
			[
				"coll",
				"iers"
			],
			[
				"in"
			],
			[
				"Via"
			],
			[
				"Ven",
				"eto"
			],
			[
				"or"
			],
			[
				"Max",
				"im",
				"'s",
				"."
			]
		],
		"input_ids": [
			0,
			510,
			5715,
			1634,
			1116,
			1250,
			41817,
			17341,
			627,
			1949,
			337,
			31362,
			687,
			20226,
			14746,
			3654,
			7180,
			196,
			642,
			4291,
			463,
			605,
			10852,
			40747,
			417,
			44318,
			40412,
			27454,
			4733,
			179,
			42567,
			39043,
			15758,
			368,
			19854,
			757,
			18,
			4,
			2
		],
		"subject": {
			"name": "diamond",
			"pos": [
				15,
				16
			],
			"mask": [
				0.0,
				0.0,
				0.0,
				0.0,
				0.0,
				0.0,
				0.0,
				0.0,
				0.0,
				0.0,
				0.0,
				0.0,
				0.0,
				0.0,
				0.0,
				0.0,
				0.0,
				0.0,
				0.0,
				0.0,
				0.0,
				0.0,
				0.3333333333333333,
				0.3333333333333333,
				0.3333333333333333,
				0.0,
				0.0,
				0.0,
				0.0,
				0.0,
				0.0,
				0.0,
				0.0,
				0.0,
				0.0,
				0.0,
				0.0
			],
			"tree": [
				5,
				5,
				5,
				6,
				6,
				6,
				4,
				6,
				6,
				6,
				6,
				6,
				5,
				4,
				4,
				3,
				3,
				4,
				4,
				4,
				2,
				2,
				2,
				0,
				0,
				2,
				1,
				1,
				2,
				4,
				3,
				3,
				4,
				5,
				5,
				5,
				5
			]
		},
		"object": {
			"name": "colliers",
			"pos": [
				17,
				18
			],
			"mask": [
				0.0,
				0.0,
				0.0,
				0.0,
				0.0,
				0.0,
				0.0,
				0.0,
				0.0,
				0.0,
				0.0,
				0.0,
				0.0,
				0.0,
				0.0,
				0.0,
				0.0,
				0.0,
				0.0,
				0.0,
				0.0,
				0.0,
				0.0,
				0.0,
				0.0,
				0.3333333333333333,
				0.3333333333333333,
				0.3333333333333333,
				0.0,
				0.0,
				0.0,
				0.0,
				0.0,
				0.0,
				0.0,
				0.0,
				0.0
			],
			"tree": [
				4,
				4,
				4,
				5,
				6,
				6,
				3,
				5,
				5,
				5,
				5,
				5,
				4,
				3,
				3,
				2,
				2,
				3,
				3,
				3,
				1,
				1,
				1,
				1,
				1,
				1,
				0,
				0,
				1,
				3,
				2,
				2,
				3,
				4,
				4,
				4,
				4
			]
		},
		"label": [
			1,
			0,
			0,
			0,
			0,
			0,
			0,
			0,
			0,
			0,
			0,
			0,
			0,
			0,
			0,
			0,
			0,
			0,
			0
		]
	},
	{
		"origin_context": "A digital subject door object lock is an electronic lock for residential applications such as front doors on apartments and single-family houses.",
		"tokens": [
			"A",
			"digital",
			"subject",
			"door",
			"object",
			"lock",
			"is",
			"an",
			"elect",
			"ronic",
			"lock",
			"for",
			"resident",
			"ial",
			"app",
			"lic",
			"ations",
			"such",
			"as",
			"front",
			"doors",
			"on",
			"ap",
			"artments",
			"and",
			"single",
			"-",
			"family",
			"houses",
			"."
		],
		"wp_tokens": [
			[
				"A"
			],
			[
				"digital"
			],
			[
				"subject"
			],
			[
				"door"
			],
			[
				"object"
			],
			[
				"lock"
			],
			[
				"is"
			],
			[
				"an"
			],
			[
				"elect",
				"ronic"
			],
			[
				"lock"
			],
			[
				"for"
			],
			[
				"resident",
				"ial"
			],
			[
				"app",
				"lic",
				"ations"
			],
			[
				"such"
			],
			[
				"as"
			],
			[
				"front"
			],
			[
				"doors"
			],
			[
				"on"
			],
			[
				"ap",
				"artments"
			],
			[
				"and"
			],
			[
				"single",
				"-",
				"family"
			],
			[
				"houses",
				"."
			]
		],
		"input_ids": [
			0,
			250,
			29563,
			40747,
			11219,
			40412,
			8292,
			354,
			260,
			6930,
			18731,
			8292,
			1990,
			27516,
			2617,
			3340,
			5895,
			1635,
			16918,
			281,
			9289,
			31618,
			261,
			1115,
			27101,
			463,
			25382,
			12,
			12368,
			18917,
			4,
			2
		],
		"subject": {
			"name": "door",
			"pos": [
				2,
				3
			],
			"mask": [
				0.0,
				0.0,
				0.5,
				0.5,
				0.0,
				0.0,
				0.0,
				0.0,
				0.0,
				0.0,
				0.0,
				0.0,
				0.0,
				0.0,
				0.0,
				0.0,
				0.0,
				0.0,
				0.0,
				0.0,
				0.0,
				0.0,
				0.0,
				0.0,
				0.0,
				0.0,
				0.0,
				0.0,
				0.0,
				0.0
			],
			"tree": [
				2,
				2,
				1,
				0,
				2,
				1,
				2,
				4,
				4,
				4,
				3,
				4,
				6,
				6,
				5,
				5,
				5,
				6,
				6,
				6,
				6,
				6,
				6,
				6,
				6,
				3,
				3,
				3,
				3,
				3
			]
		},
		"object": {
			"name": "lock",
			"pos": [
				4,
				5
			],
			"mask": [
				0.0,
				0.0,
				0.0,
				0.0,
				0.5,
				0.5,
				0.0,
				0.0,
				0.0,
				0.0,
				0.0,
				0.0,
				0.0,
				0.0,
				0.0,
				0.0,
				0.0,
				0.0,
				0.0,
				0.0,
				0.0,
				0.0,
				0.0,
				0.0,
				0.0,
				0.0,
				0.0,
				0.0,
				0.0,
				0.0
			],
			"tree": [
				1,
				1,
				2,
				1,
				1,
				0,
				1,
				3,
				3,
				3,
				2,
				3,
				5,
				5,
				4,
				4,
				4,
				6,
				5,
				6,
				6,
				6,
				6,
				6,
				6,
				2,
				2,
				2,
				2,
				2
			]
		},
		"label": [
			0,
			1,
			0,
			0,
			0,
			0,
			0,
			0,
			0,
			0,
			0,
			0,
			0,
			0,
			0,
			0,
			0,
			0,
			0
		]
	},
	{
		"origin_context": "subject Red grape object wine is an alcoholic fruit drink of between 10 and 14% alcoholic strength.",
		"tokens": [
			"subject",
			"Red",
			"g",
			"rape",
			"object",
			"wine",
			"is",
			"an",
			"alcohol",
			"ic",
			"fruit",
			"dr",
			"ink",
			"of",
			"between",
			"10",
			"and",
			"14",
			"%",
			"alcohol",
			"ic",
			"strength",
			"."
		],
		"wp_tokens": [
			[
				"subject"
			],
			[
				"Red"
			],
			[
				"g",
				"rape"
			],
			[
				"object"
			],
			[
				"wine"
			],
			[
				"is"
			],
			[
				"an"
			],
			[
				"alcohol",
				"ic"
			],
			[
				"fruit"
			],
			[
				"dr",
				"ink"
			],
			[
				"of"
			],
			[
				"between"
			],
			[
				"10"
			],
			[
				"and"
			],
			[
				"14",
				"%"
			],
			[
				"alcohol",
				"ic"
			],
			[
				"strength",
				"."
			]
		],
		"input_ids": [
			0,
			40747,
			15638,
			571,
			31766,
			40412,
			29544,
			354,
			260,
			28574,
			636,
			30929,
			10232,
			4291,
			1116,
			25784,
			698,
			463,
			1570,
			207,
			28574,
			636,
			33687,
			4,
			2
		],
		"subject": {
			"name": "Red grape",
			"pos": [
				0,
				2
			],
			"mask": [
				0.25,
				0.25,
				0.25,
				0.25,
				0.0,
				0.0,
				0.0,
				0.0,
				0.0,
				0.0,
				0.0,
				0.0,
				0.0,
				0.0,
				0.0,
				0.0,
				0.0,
				0.0,
				0.0,
				0.0,
				0.0,
				0.0,
				0.0
			],
			"tree": [
				3,
				1,
				0,
				0,
				1,
				2,
				3,
				5,
				5,
				5,
				5,
				4,
				4,
				5,
				6,
				6,
				6,
				6,
				6,
				6,
				6,
				4,
				4
			]
		},
		"object": {
			"name": "wine",
			"pos": [
				3,
				4
			],
			"mask": [
				0.0,
				0.0,
				0.0,
				0.0,
				0.5,
				0.5,
				0.0,
				0.0,
				0.0,
				0.0,
				0.0,
				0.0,
				0.0,
				0.0,
				0.0,
				0.0,
				0.0,
				0.0,
				0.0,
				0.0,
				0.0,
				0.0,
				0.0
			],
			"tree": [
				1,
				3,
				2,
				2,
				1,
				0,
				1,
				3,
				3,
				3,
				3,
				2,
				2,
				3,
				6,
				5,
				6,
				6,
				6,
				4,
				4,
				2,
				2
			]
		},
		"label": [
			0,
			0,
			0,
			0,
			0,
			0,
			0,
			0,
			0,
			0,
			0,
			0,
			0,
			0,
			0,
			1,
			0,
			0,
			0
		]
	},
	{
		"origin_context": "The text also exists in a subject transcript by a professional object scribe, which was prepared for Sir Dudley Carleton.",
		"tokens": [
			"The",
			"text",
			"also",
			"ex",
			"ists",
			"in",
			"a",
			"subject",
			"trans",
			"cript",
			"by",
			"a",
			"professional",
			"object",
			"scribe",
			",",
			"which",
			"was",
			"pre",
			"pared",
			"for",
			"Sir",
			"D",
			"ud",
			"ley",
			"Car",
			"leton",
			"."
		],
		"wp_tokens": [
			[
				"The"
			],
			[
				"text"
			],
			[
				"also"
			],
			[
				"ex",
				"ists"
			],
			[
				"in"
			],
			[
				"a"
			],
			[
				"subject"
			],
			[
				"trans",
				"cript"
			],
			[
				"by"
			],
			[
				"a"
			],
			[
				"professional"
			],
			[
				"object"
			],
			[
				"scribe",
				","
			],
			[
				"which"
			],
			[
				"was"
			],
			[
				"pre",
				"pared"
			],
			[
				"for"
			],
			[
				"Sir"
			],
			[
				"D",
				"ud",
				"ley"
			],
			[
				"Car",
				"leton",
				"."
			]
		],
		"input_ids": [
			0,
			133,
			29015,
			19726,
			3463,
			1952,
			179,
			102,
			40747,
			9981,
			26083,
			1409,
			102,
			23878,
			40412,
			36037,
			6,
			5488,
			7325,
			5234,
			33160,
			1990,
			33049,
			495,
			1906,
			607,
			9518,
			9991,
			4,
			2
		],
		"subject": {
			"name": "transcript",
			"pos": [
				6,
				7
			],
			"mask": [
				0.0,
				0.0,
				0.0,
				0.0,
				0.0,
				0.0,
				0.0,
				0.3333333333333333,
				0.3333333333333333,
				0.3333333333333333,
				0.0,
				0.0,
				0.0,
				0.0,
				0.0,
				0.0,
				0.0,
				0.0,
				0.0,
				0.0,
				0.0,
				0.0,
				0.0,
				0.0,
				0.0,
				0.0,
				0.0,
				0.0
			],
			"tree": [
				4,
				3,
				3,
				2,
				2,
				1,
				1,
				1,
				0,
				0,
				1,
				3,
				3,
				2,
				3,
				3,
				4,
				4,
				3,
				3,
				4,
				6,
				6,
				6,
				6,
				5,
				5,
				5
			]
		},
		"object": {
			"name": "scribe",
			"pos": [
				11,
				12
			],
			"mask": [
				0.0,
				0.0,
				0.0,
				0.0,
				0.0,
				0.0,
				0.0,
				0.0,
				0.0,
				0.0,
				0.0,
				0.0,
				0.0,
				0.3333333333333333,
				0.3333333333333333,
				0.3333333333333333,
				0.0,
				0.0,
				0.0,
				0.0,
				0.0,
				0.0,
				0.0,
				0.0,
				0.0,
				0.0,
				0.0,
				0.0
			],
			"tree": [
				6,
				6,
				6,
				5,
				5,
				4,
				4,
				4,
				3,
				3,
				2,
				2,
				2,
				1,
				0,
				0,
				3,
				3,
				2,
				2,
				3,
				5,
				5,
				5,
				5,
				4,
				4,
				4
			]
		},
		"label": [
			0,
			0,
			0,
			0,
			0,
			0,
			0,
			0,
			0,
			0,
			0,
			0,
			0,
			0,
			1,
			0,
			0,
			0,
			0
		]
	},
	{
		"origin_context": "A subject witch is able to change events by using object magic.",
		"tokens": [
			"A",
			"subject",
			"witch",
			"is",
			"able",
			"to",
			"change",
			"events",
			"by",
			"using",
			"object",
			"magic",
			"."
		],
		"wp_tokens": [
			[
				"A"
			],
			[
				"subject"
			],
			[
				"witch"
			],
			[
				"is"
			],
			[
				"able"
			],
			[
				"to"
			],
			[
				"change"
			],
			[
				"events"
			],
			[
				"by"
			],
			[
				"using"
			],
			[
				"object"
			],
			[
				"magic",
				"."
			]
		],
		"input_ids": [
			0,
			250,
			40747,
			32984,
			354,
			868,
			560,
			14035,
			28615,
			1409,
			10928,
			40412,
			40481,
			4,
			2
		],
		"subject": {
			"name": "witch",
			"pos": [
				1,
				2
			],
			"mask": [
				0.0,
				0.5,
				0.5,
				0.0,
				0.0,
				0.0,
				0.0,
				0.0,
				0.0,
				0.0,
				0.0,
				0.0,
				0.0
			],
			"tree": [
				1,
				1,
				0,
				1,
				2,
				4,
				3,
				4,
				4,
				5,
				6,
				6,
				6
			]
		},
		"object": {
			"name": "magic",
			"pos": [
				10,
				11
			],
			"mask": [
				0.0,
				0.0,
				0.0,
				0.0,
				0.0,
				0.0,
				0.0,
				0.0,
				0.0,
				0.0,
				0.3333333333333333,
				0.3333333333333333,
				0.3333333333333333
			],
			"tree": [
				6,
				6,
				6,
				5,
				4,
				4,
				3,
				4,
				2,
				1,
				1,
				0,
				0
			]
		},
		"label": [
			0,
			0,
			1,
			0,
			0,
			0,
			0,
			0,
			0,
			0,
			0,
			0,
			0,
			0,
			0,
			0,
			0,
			0,
			0
		]
	},
	{
		"origin_context": "The subject committee is an integral part of our object organisation.",
		"tokens": [
			"The",
			"subject",
			"committee",
			"is",
			"an",
			"integ",
			"ral",
			"part",
			"of",
			"our",
			"object",
			"organ",
			"isation",
			"."
		],
		"wp_tokens": [
			[
				"The"
			],
			[
				"subject"
			],
			[
				"committee"
			],
			[
				"is"
			],
			[
				"an"
			],
			[
				"integ",
				"ral"
			],
			[
				"part"
			],
			[
				"of"
			],
			[
				"our"
			],
			[
				"object"
			],
			[
				"organ",
				"isation",
				"."
			]
		],
		"input_ids": [
			0,
			133,
			40747,
			41328,
			354,
			260,
			24894,
			7085,
			7755,
			1116,
			2126,
			40412,
			17247,
			3258,
			4,
			2
		],
		"subject": {
			"name": "committee",
			"pos": [
				1,
				2
			],
			"mask": [
				0.0,
				0.5,
				0.5,
				0.0,
				0.0,
				0.0,
				0.0,
				0.0,
				0.0,
				0.0,
				0.0,
				0.0,
				0.0,
				0.0
			],
			"tree": [
				1,
				1,
				0,
				1,
				3,
				3,
				3,
				2,
				3,
				5,
				4,
				2,
				2,
				2
			]
		},
		"object": {
			"name": "organisation",
			"pos": [
				9,
				10
			],
			"mask": [
				0.0,
				0.0,
				0.0,
				0.0,
				0.0,
				0.0,
				0.0,
				0.0,
				0.0,
				0.0,
				0.25,
				0.25,
				0.25,
				0.25
			],
			"tree": [
				3,
				3,
				2,
				1,
				3,
				3,
				3,
				2,
				3,
				5,
				4,
				0,
				0,
				0
			]
		},
		"label": [
			0,
			0,
			0,
			0,
			0,
			0,
			0,
			0,
			0,
			0,
			0,
			0,
			1,
			0,
			0,
			0,
			0,
			0,
			0
		]
	},
	{
		"origin_context": "I have inserted a subject clock into the object presentations.",
		"tokens": [
			"I",
			"have",
			"insert",
			"ed",
			"a",
			"subject",
			"clock",
			"into",
			"the",
			"object",
			"present",
			"ations",
			"."
		],
		"wp_tokens": [
			[
				"I"
			],
			[
				"have"
			],
			[
				"insert",
				"ed"
			],
			[
				"a"
			],
			[
				"subject"
			],
			[
				"clock"
			],
			[
				"into"
			],
			[
				"the"
			],
			[
				"object"
			],
			[
				"present",
				"ations",
				"."
			]
		],
		"input_ids": [
			0,
			100,
			11990,
			43675,
			196,
			102,
			40747,
			17036,
			12473,
			627,
			40412,
			25870,
			1635,
			4,
			2
		],
		"subject": {
			"name": "clock",
			"pos": [
				4,
				5
			],
			"mask": [
				0.0,
				0.0,
				0.0,
				0.0,
				0.0,
				0.5,
				0.5,
				0.0,
				0.0,
				0.0,
				0.0,
				0.0,
				0.0
			],
			"tree": [
				2,
				2,
				1,
				1,
				1,
				1,
				0,
				2,
				4,
				3,
				2,
				2,
				2
			]
		},
		"object": {
			"name": "presentations",
			"pos": [
				8,
				9
			],
			"mask": [
				0.0,
				0.0,
				0.0,
				0.0,
				0.0,
				0.0,
				0.0,
				0.0,
				0.0,
				0.25,
				0.25,
				0.25,
				0.25
			],
			"tree": [
				2,
				2,
				1,
				1,
				3,
				3,
				2,
				2,
				4,
				3,
				0,
				0,
				0
			]
		},
		"label": [
			0,
			0,
			0,
			0,
			0,
			1,
			0,
			0,
			0,
			0,
			0,
			0,
			0,
			0,
			0,
			0,
			0,
			0,
			0
		]
	},
	{
		"origin_context": "The subject family constructed some TCU Horned Frog supporting snow object features as well as just a really nice picture of an old fashioned light post.",
		"tokens": [
			"The",
			"subject",
			"family",
			"con",
			"structed",
			"some",
			"TC",
			"U",
			"H",
			"orned",
			"F",
			"rog",
			"support",
			"ing",
			"s",
			"now",
			"object",
			"features",
			"as",
			"well",
			"as",
			"just",
			"a",
			"really",
			"nice",
			"picture",
			"of",
			"an",
			"old",
			"fashioned",
			"light",
			"post",
			"."
		],
		"wp_tokens": [
			[
				"The"
			],
			[
				"subject"
			],
			[
				"family"
			],
			[
				"con",
				"structed"
			],
			[
				"some"
			],
			[
				"TC",
				"U"
			],
			[
				"H",
				"orned"
			],
			[
				"F",
				"rog"
			],
			[
				"support",
				"ing"
			],
			[
				"s",
				"now"
			],
			[
				"object"
			],
			[
				"features"
			],
			[
				"as"
			],
			[
				"well"
			],
			[
				"as"
			],
			[
				"just"
			],
			[
				"a"
			],
			[
				"really"
			],
			[
				"nice"
			],
			[
				"picture"
			],
			[
				"of"
			],
			[
				"an"
			],
			[
				"old"
			],
			[
				"fashioned"
			],
			[
				"light"
			],
			[
				"post",
				"."
			]
		],
		"input_ids": [
			0,
			133,
			40747,
			12368,
			3865,
			28354,
			12465,
			6078,
			791,
			725,
			39606,
			597,
			10191,
			22930,
			154,
			29,
			8310,
			40412,
			46076,
			281,
			3056,
			281,
			8987,
			102,
			20982,
			34033,
			37587,
			1116,
			260,
			279,
			22950,
			6991,
			7049,
			4,
			2
		],
		"subject": {
			"name": "family",
			"pos": [
				1,
				2
			],
			"mask": [
				0.0,
				0.5,
				0.5,
				0.0,
				0.0,
				0.0,
				0.0,
				0.0,
				0.0,
				0.0,
				0.0,
				0.0,
				0.0,
				0.0,
				0.0,
				0.0,
				0.0,
				0.0,
				0.0,
				0.0,
				0.0,
				0.0,
				0.0,
				0.0,
				0.0,
				0.0,
				0.0,
				0.0,
				0.0,
				0.0,
				0.0,
				0.0,
				0.0
			],
			"tree": [
				1,
				1,
				0,
				1,
				1,
				4,
				4,
				4,
				6,
				6,
				5,
				5,
				4,
				4,
				4,
				4,
				3,
				2,
				4,
				4,
				3,
				4,
				4,
				5,
				4,
				3,
				4,
				6,
				6,
				6,
				6,
				5,
				5
			]
		},
		"object": {
			"name": "features",
			"pos": [
				10,
				11
			],
			"mask": [
				0.0,
				0.0,
				0.0,
				0.0,
				0.0,
				0.0,
				0.0,
				0.0,
				0.0,
				0.0,
				0.0,
				0.0,
				0.0,
				0.0,
				0.0,
				0.0,
				0.5,
				0.5,
				0.0,
				0.0,
				0.0,
				0.0,
				0.0,
				0.0,
				0.0,
				0.0,
				0.0,
				0.0,
				0.0,
				0.0,
				0.0,
				0.0,
				0.0
			],
			"tree": [
				3,
				3,
				2,
				1,
				1,
				2,
				2,
				2,
				4,
				4,
				3,
				3,
				2,
				2,
				2,
				2,
				1,
				0,
				2,
				2,
				1,
				2,
				2,
				3,
				2,
				1,
				2,
				4,
				4,
				4,
				4,
				3,
				3
			]
		},
		"label": [
			0,
			0,
			0,
			0,
			0,
			0,
			0,
			0,
			1,
			0,
			0,
			0,
			0,
			0,
			0,
			0,
			0,
			0,
			0
		]
	},
	{
		"origin_context": "One simple subject method for clearing small clogs is to use a tried-and-true object combination of baking soda and vinegar.",
		"tokens": [
			"One",
			"simple",
			"subject",
			"method",
			"for",
			"cle",
			"aring",
			"small",
			"cl",
			"ogs",
			"is",
			"to",
			"use",
			"a",
			"t",
			"ried",
			"-",
			"and",
			"-",
			"true",
			"object",
			"comb",
			"ination",
			"of",
			"b",
			"aking",
			"s",
			"oda",
			"and",
			"vine",
			"gar",
			"."
		],
		"wp_tokens": [
			[
				"One"
			],
			[
				"simple"
			],
			[
				"subject"
			],
			[
				"method"
			],
			[
				"for"
			],
			[
				"cle",
				"aring"
			],
			[
				"small"
			],
			[
				"cl",
				"ogs"
			],
			[
				"is"
			],
			[
				"to"
			],
			[
				"use"
			],
			[
				"a"
			],
			[
				"t",
				"ried",
				"-",
				"and",
				"-",
				"true"
			],
			[
				"object"
			],
			[
				"comb",
				"ination"
			],
			[
				"of"
			],
			[
				"b",
				"aking"
			],
			[
				"s",
				"oda"
			],
			[
				"and"
			],
			[
				"vine",
				"gar",
				"."
			]
		],
		"input_ids": [
			0,
			3762,
			41918,
			40747,
			45416,
			1990,
			16008,
			5867,
			23115,
			3998,
			17821,
			354,
			560,
			3698,
			102,
			90,
			10382,
			12,
			463,
			12,
			29225,
			40412,
			15302,
			8111,
			1116,
			428,
			7520,
			29,
			11939,
			463,
			28022,
			6276,
			4,
			2
		],
		"subject": {
			"name": "method",
			"pos": [
				2,
				3
			],
			"mask": [
				0.0,
				0.0,
				0.5,
				0.5,
				0.0,
				0.0,
				0.0,
				0.0,
				0.0,
				0.0,
				0.0,
				0.0,
				0.0,
				0.0,
				0.0,
				0.0,
				0.0,
				0.0,
				0.0,
				0.0,
				0.0,
				0.0,
				0.0,
				0.0,
				0.0,
				0.0,
				0.0,
				0.0,
				0.0,
				0.0,
				0.0,
				0.0
			],
			"tree": [
				1,
				1,
				1,
				0,
				1,
				2,
				2,
				4,
				3,
				3,
				1,
				3,
				2,
				4,
				4,
				4,
				4,
				4,
				4,
				4,
				4,
				3,
				3,
				4,
				6,
				6,
				5,
				5,
				6,
				6,
				6,
				6
			]
		},
		"object": {
			"name": "combination",
			"pos": [
				13,
				14
			],
			"mask": [
				0.0,
				0.0,
				0.0,
				0.0,
				0.0,
				0.0,
				0.0,
				0.0,
				0.0,
				0.0,
				0.0,
				0.0,
				0.0,
				0.0,
				0.0,
				0.0,
				0.0,
				0.0,
				0.0,
				0.0,
				0.3333333333333333,
				0.3333333333333333,
				0.3333333333333333,
				0.0,
				0.0,
				0.0,
				0.0,
				0.0,
				0.0,
				0.0,
				0.0,
				0.0
			],
			"tree": [
				4,
				4,
				4,
				3,
				4,
				5,
				5,
				6,
				6,
				6,
				2,
				2,
				1,
				1,
				1,
				1,
				1,
				1,
				1,
				1,
				1,
				0,
				0,
				1,
				3,
				3,
				2,
				2,
				3,
				3,
				3,
				3
			]
		},
		"label": [
			1,
			0,
			0,
			0,
			0,
			0,
			0,
			0,
			0,
			0,
			0,
			0,
			0,
			0,
			0,
			0,
			0,
			0,
			0
		]
	},
	{
		"origin_context": "The complete subject statue, topped by an imposing object head, was originally nearly five metres high.",
		"tokens": [
			"The",
			"complete",
			"subject",
			"stat",
			"ue",
			",",
			"to",
			"pped",
			"by",
			"an",
			"im",
			"posing",
			"object",
			"head",
			",",
			"was",
			"orig",
			"inally",
			"n",
			"early",
			"five",
			"met",
			"res",
			"high",
			"."
		],
		"wp_tokens": [
			[
				"The"
			],
			[
				"complete"
			],
			[
				"subject"
			],
			[
				"stat",
				"ue",
				","
			],
			[
				"to",
				"pped"
			],
			[
				"by"
			],
			[
				"an"
			],
			[
				"im",
				"posing"
			],
			[
				"object"
			],
			[
				"head",
				","
			],
			[
				"was"
			],
			[
				"orig",
				"inally"
			],
			[
				"n",
				"early"
			],
			[
				"five"
			],
			[
				"met",
				"res"
			],
			[
				"high",
				"."
			]
		],
		"input_ids": [
			0,
			133,
			27527,
			40747,
			24344,
			1780,
			6,
			560,
			5686,
			1409,
			260,
			757,
			29105,
			40412,
			3628,
			6,
			7325,
			34188,
			30672,
			282,
			23099,
			9579,
			5646,
			1535,
			3530,
			4,
			2
		],
		"subject": {
			"name": "statue",
			"pos": [
				2,
				3
			],
			"mask": [
				0.0,
				0.0,
				0.25,
				0.25,
				0.25,
				0.25,
				0.0,
				0.0,
				0.0,
				0.0,
				0.0,
				0.0,
				0.0,
				0.0,
				0.0,
				0.0,
				0.0,
				0.0,
				0.0,
				0.0,
				0.0,
				0.0,
				0.0,
				0.0,
				0.0
			],
			"tree": [
				1,
				1,
				1,
				0,
				0,
				0,
				1,
				1,
				2,
				5,
				5,
				5,
				4,
				3,
				3,
				1,
				2,
				2,
				5,
				5,
				4,
				3,
				3,
				2,
				2
			]
		},
		"object": {
			"name": "head",
			"pos": [
				8,
				9
			],
			"mask": [
				0.0,
				0.0,
				0.0,
				0.0,
				0.0,
				0.0,
				0.0,
				0.0,
				0.0,
				0.0,
				0.0,
				0.0,
				0.3333333333333333,
				0.3333333333333333,
				0.3333333333333333,
				0.0,
				0.0,
				0.0,
				0.0,
				0.0,
				0.0,
				0.0,
				0.0,
				0.0,
				0.0
			],
			"tree": [
				4,
				4,
				4,
				3,
				3,
				3,
				2,
				2,
				1,
				2,
				2,
				2,
				1,
				0,
				0,
				4,
				5,
				5,
				6,
				6,
				6,
				6,
				6,
				5,
				5
			]
		},
		"label": [
			1,
			0,
			0,
			0,
			0,
			0,
			0,
			0,
			0,
			0,
			0,
			0,
			0,
			0,
			0,
			0,
			0,
			0,
			0
		]
	},
	{
		"origin_context": "In the subject article, the authors explore the object use of technology in small pharmacy chains.",
		"tokens": [
			"In",
			"the",
			"subject",
			"article",
			",",
			"the",
			"authors",
			"expl",
			"ore",
			"the",
			"object",
			"use",
			"of",
			"technology",
			"in",
			"small",
			"ph",
			"arm",
			"acy",
			"chains",
			"."
		],
		"wp_tokens": [
			[
				"In"
			],
			[
				"the"
			],
			[
				"subject"
			],
			[
				"article",
				","
			],
			[
				"the"
			],
			[
				"authors"
			],
			[
				"expl",
				"ore"
			],
			[
				"the"
			],
			[
				"object"
			],
			[
				"use"
			],
			[
				"of"
			],
			[
				"technology"
			],
			[
				"in"
			],
			[
				"small"
			],
			[
				"ph",
				"arm",
				"acy"
			],
			[
				"chains",
				"."
			]
		],
		"input_ids": [
			0,
			1121,
			627,
			40747,
			31154,
			6,
			627,
			35827,
			23242,
			1688,
			627,
			40412,
			3698,
			1116,
			31007,
			179,
			23115,
			3792,
			4526,
			5073,
			42433,
			4,
			2
		],
		"subject": {
			"name": "article",
			"pos": [
				2,
				3
			],
			"mask": [
				0.0,
				0.0,
				0.3333333333333333,
				0.3333333333333333,
				0.3333333333333333,
				0.0,
				0.0,
				0.0,
				0.0,
				0.0,
				0.0,
				0.0,
				0.0,
				0.0,
				0.0,
				0.0,
				0.0,
				0.0,
				0.0,
				0.0,
				0.0
			],
			"tree": [
				1,
				3,
				2,
				0,
				0,
				4,
				3,
				2,
				2,
				4,
				4,
				3,
				4,
				5,
				4,
				6,
				6,
				6,
				6,
				5,
				5
			]
		},
		"object": {
			"name": "use",
			"pos": [
				8,
				9
			],
			"mask": [
				0.0,
				0.0,
				0.0,
				0.0,
				0.0,
				0.0,
				0.0,
				0.0,
				0.0,
				0.0,
				0.5,
				0.5,
				0.0,
				0.0,
				0.0,
				0.0,
				0.0,
				0.0,
				0.0,
				0.0,
				0.0
			],
			"tree": [
				2,
				4,
				3,
				3,
				3,
				3,
				2,
				1,
				1,
				1,
				1,
				0,
				1,
				2,
				1,
				3,
				3,
				3,
				3,
				2,
				2
			]
		},
		"label": [
			0,
			0,
			0,
			0,
			0,
			0,
			0,
			1,
			0,
			0,
			0,
			0,
			0,
			0,
			0,
			0,
			0,
			0,
			0
		]
	},
	{
		"origin_context": "The following subject comments are provided by object readers and are the sole responsiblity of the authors.",
		"tokens": [
			"The",
			"follow",
			"ing",
			"subject",
			"comments",
			"are",
			"provided",
			"by",
			"object",
			"read",
			"ers",
			"and",
			"are",
			"the",
			"sole",
			"respons",
			"ibl",
			"ity",
			"of",
			"the",
			"authors",
			"."
		],
		"wp_tokens": [
			[
				"The"
			],
			[
				"follow",
				"ing"
			],
			[
				"subject"
			],
			[
				"comments"
			],
			[
				"are"
			],
			[
				"provided"
			],
			[
				"by"
			],
			[
				"object"
			],
			[
				"read",
				"ers"
			],
			[
				"and"
			],
			[
				"are"
			],
			[
				"the"
			],
			[
				"sole"
			],
			[
				"respons",
				"ibl",
				"ity"
			],
			[
				"of"
			],
			[
				"the"
			],
			[
				"authors",
				"."
			]
		],
		"input_ids": [
			0,
			133,
			28481,
			154,
			40747,
			46788,
			1322,
			39355,
			1409,
			40412,
			12745,
			268,
			463,
			1322,
			627,
			37870,
			36515,
			41074,
			1571,
			1116,
			627,
			35827,
			4,
			2
		],
		"subject": {
			"name": "comments",
			"pos": [
				2,
				3
			],
			"mask": [
				0.0,
				0.0,
				0.0,
				0.5,
				0.5,
				0.0,
				0.0,
				0.0,
				0.0,
				0.0,
				0.0,
				0.0,
				0.0,
				0.0,
				0.0,
				0.0,
				0.0,
				0.0,
				0.0,
				0.0,
				0.0,
				0.0
			],
			"tree": [
				1,
				1,
				1,
				1,
				0,
				2,
				1,
				2,
				4,
				3,
				3,
				2,
				2,
				4,
				4,
				3,
				3,
				3,
				4,
				6,
				5,
				5
			]
		},
		"object": {
			"name": "readers",
			"pos": [
				7,
				8
			],
			"mask": [
				0.0,
				0.0,
				0.0,
				0.0,
				0.0,
				0.0,
				0.0,
				0.0,
				0.3333333333333333,
				0.3333333333333333,
				0.3333333333333333,
				0.0,
				0.0,
				0.0,
				0.0,
				0.0,
				0.0,
				0.0,
				0.0,
				0.0,
				0.0,
				0.0
			],
			"tree": [
				4,
				4,
				4,
				4,
				3,
				3,
				2,
				1,
				1,
				0,
				0,
				3,
				3,
				5,
				5,
				4,
				4,
				4,
				5,
				6,
				6,
				6
			]
		},
		"label": [
			0,
			0,
			0,
			0,
			0,
			0,
			0,
			0,
			0,
			0,
			0,
			0,
			0,
			0,
			1,
			0,
			0,
			0,
			0
		]
	},
	{
		"origin_context": "The Organic Act of 1868 made several specific references to the powers and duties of the subject president of the object university after stating that he be elected to office by the Board of Regents.",
		"tokens": [
			"The",
			"Organ",
			"ic",
			"Act",
			"of",
			"18",
			"68",
			"made",
			"sever",
			"al",
			"specific",
			"ref",
			"erences",
			"to",
			"the",
			"powers",
			"and",
			"d",
			"uties",
			"of",
			"the",
			"subject",
			"president",
			"of",
			"the",
			"object",
			"un",
			"iversity",
			"after",
			"st",
			"ating",
			"that",
			"he",
			"be",
			"elected",
			"to",
			"office",
			"by",
			"the",
			"Board",
			"of",
			"Reg",
			"ents",
			"."
		],
		"wp_tokens": [
			[
				"The"
			],
			[
				"Organ",
				"ic"
			],
			[
				"Act"
			],
			[
				"of"
			],
			[
				"18",
				"68"
			],
			[
				"made"
			],
			[
				"sever",
				"al"
			],
			[
				"specific"
			],
			[
				"ref",
				"erences"
			],
			[
				"to"
			],
			[
				"the"
			],
			[
				"powers"
			],
			[
				"and"
			],
			[
				"d",
				"uties"
			],
			[
				"of"
			],
			[
				"the"
			],
			[
				"subject"
			],
			[
				"president"
			],
			[
				"of"
			],
			[
				"the"
			],
			[
				"object"
			],
			[
				"un",
				"iversity"
			],
			[
				"after"
			],
			[
				"st",
				"ating"
			],
			[
				"that"
			],
			[
				"he"
			],
			[
				"be"
			],
			[
				"elected"
			],
			[
				"to"
			],
			[
				"office"
			],
			[
				"by"
			],
			[
				"the"
			],
			[
				"Board"
			],
			[
				"of"
			],
			[
				"Reg",
				"ents",
				"."
			]
		],
		"input_ids": [
			0,
			133,
			37034,
			636,
			26880,
			1116,
			1366,
			4671,
			7078,
			30453,
			337,
			14175,
			13043,
			36806,
			560,
			627,
			24367,
			463,
			417,
			13472,
			1116,
			627,
			40747,
			10443,
			1116,
			627,
			40412,
			879,
			31104,
			10669,
			620,
			1295,
			6025,
			700,
			1610,
			15672,
			560,
			23252,
			1409,
			627,
			40546,
			1116,
			23007,
			4189,
			4,
			2
		],
		"subject": {
			"name": "president",
			"pos": [
				16,
				17
			],
			"mask": [
				0.0,
				0.0,
				0.0,
				0.0,
				0.0,
				0.0,
				0.0,
				0.0,
				0.0,
				0.0,
				0.0,
				0.0,
				0.0,
				0.0,
				0.0,
				0.0,
				0.0,
				0.0,
				0.0,
				0.0,
				0.0,
				0.5,
				0.5,
				0.0,
				0.0,
				0.0,
				0.0,
				0.0,
				0.0,
				0.0,
				0.0,
				0.0,
				0.0,
				0.0,
				0.0,
				0.0,
				0.0,
				0.0,
				0.0,
				0.0,
				0.0,
				0.0,
				0.0,
				0.0
			],
			"tree": [
				6,
				6,
				6,
				6,
				6,
				6,
				6,
				5,
				5,
				5,
				5,
				4,
				4,
				3,
				3,
				2,
				3,
				3,
				3,
				1,
				1,
				1,
				0,
				1,
				3,
				3,
				2,
				2,
				6,
				6,
				6,
				6,
				6,
				6,
				6,
				6,
				6,
				6,
				6,
				6,
				6,
				6,
				6,
				6
			]
		},
		"object": {
			"name": "university",
			"pos": [
				20,
				21
			],
			"mask": [
				0.0,
				0.0,
				0.0,
				0.0,
				0.0,
				0.0,
				0.0,
				0.0,
				0.0,
				0.0,
				0.0,
				0.0,
				0.0,
				0.0,
				0.0,
				0.0,
				0.0,
				0.0,
				0.0,
				0.0,
				0.0,
				0.0,
				0.0,
				0.0,
				0.0,
				0.3333333333333333,
				0.3333333333333333,
				0.3333333333333333,
				0.0,
				0.0,
				0.0,
				0.0,
				0.0,
				0.0,
				0.0,
				0.0,
				0.0,
				0.0,
				0.0,
				0.0,
				0.0,
				0.0,
				0.0,
				0.0
			],
			"tree": [
				6,
				6,
				6,
				6,
				6,
				6,
				6,
				6,
				6,
				6,
				6,
				6,
				6,
				5,
				5,
				4,
				5,
				5,
				5,
				3,
				3,
				3,
				2,
				1,
				1,
				1,
				0,
				0,
				6,
				6,
				6,
				6,
				6,
				6,
				6,
				6,
				6,
				6,
				6,
				6,
				6,
				6,
				6,
				6
			]
		},
		"label": [
			1,
			0,
			0,
			0,
			0,
			0,
			0,
			0,
			0,
			0,
			0,
			0,
			0,
			0,
			0,
			0,
			0,
			0,
			0
		]
	},
	{
		"origin_context": "This grand cru subject wine is made from Pinot Noir object grapes and is medium to full-bodied in style.",
		"tokens": [
			"This",
			"grand",
			"cru",
			"subject",
			"wine",
			"is",
			"made",
			"from",
			"Pin",
			"ot",
			"No",
			"ir",
			"object",
			"g",
			"rap",
			"es",
			"and",
			"is",
			"medium",
			"to",
			"full",
			"-",
			"bodied",
			"in",
			"style",
			"."
		],
		"wp_tokens": [
			[
				"This"
			],
			[
				"grand"
			],
			[
				"cru"
			],
			[
				"subject"
			],
			[
				"wine"
			],
			[
				"is"
			],
			[
				"made"
			],
			[
				"from"
			],
			[
				"Pin",
				"ot"
			],
			[
				"No",
				"ir"
			],
			[
				"object"
			],
			[
				"g",
				"rap",
				"es"
			],
			[
				"and"
			],
			[
				"is"
			],
			[
				"medium"
			],
			[
				"to"
			],
			[
				"full",
				"-",
				"bodied"
			],
			[
				"in"
			],
			[
				"style",
				"."
			]
		],
		"input_ids": [
			0,
			713,
			11377,
			32023,
			40747,
			29544,
			354,
			7078,
			7761,
			44670,
			1242,
			3084,
			853,
			40412,
			571,
			8645,
			293,
			463,
			354,
			37661,
			560,
			16320,
			12,
			34104,
			179,
			5827,
			4,
			2
		],
		"subject": {
			"name": "wine",
			"pos": [
				3,
				4
			],
			"mask": [
				0.0,
				0.0,
				0.0,
				0.5,
				0.5,
				0.0,
				0.0,
				0.0,
				0.0,
				0.0,
				0.0,
				0.0,
				0.0,
				0.0,
				0.0,
				0.0,
				0.0,
				0.0,
				0.0,
				0.0,
				0.0,
				0.0,
				0.0,
				0.0,
				0.0,
				0.0
			],
			"tree": [
				1,
				2,
				1,
				1,
				0,
				2,
				1,
				2,
				5,
				5,
				4,
				4,
				4,
				3,
				3,
				3,
				2,
				2,
				3,
				4,
				3,
				3,
				3,
				4,
				2,
				2
			]
		},
		"object": {
			"name": "grapes",
			"pos": [
				10,
				11
			],
			"mask": [
				0.0,
				0.0,
				0.0,
				0.0,
				0.0,
				0.0,
				0.0,
				0.0,
				0.0,
				0.0,
				0.0,
				0.0,
				0.25,
				0.25,
				0.25,
				0.25,
				0.0,
				0.0,
				0.0,
				0.0,
				0.0,
				0.0,
				0.0,
				0.0,
				0.0,
				0.0
			],
			"tree": [
				4,
				5,
				4,
				4,
				3,
				3,
				2,
				1,
				2,
				2,
				1,
				1,
				1,
				0,
				0,
				0,
				3,
				3,
				4,
				5,
				4,
				4,
				4,
				5,
				3,
				3
			]
		},
		"label": [
			0,
			0,
			0,
			0,
			0,
			0,
			0,
			0,
			0,
			0,
			1,
			0,
			0,
			0,
			0,
			0,
			0,
			0,
			0
		]
	},
	{
		"origin_context": "The subject slide, which was triggered by an avalanche-control object crew, damaged one home and blocked the road for most of the day.",
		"tokens": [
			"The",
			"subject",
			"sl",
			"ide",
			",",
			"which",
			"was",
			"tr",
			"ig",
			"gered",
			"by",
			"an",
			"aval",
			"anche",
			"-",
			"control",
			"object",
			"crew",
			",",
			"dam",
			"aged",
			"one",
			"home",
			"and",
			"bl",
			"ocked",
			"the",
			"road",
			"for",
			"most",
			"of",
			"the",
			"day",
			"."
		],
		"wp_tokens": [
			[
				"The"
			],
			[
				"subject"
			],
			[
				"sl",
				"ide",
				","
			],
			[
				"which"
			],
			[
				"was"
			],
			[
				"tr",
				"ig",
				"gered"
			],
			[
				"by"
			],
			[
				"an"
			],
			[
				"aval",
				"anche",
				"-",
				"control"
			],
			[
				"object"
			],
			[
				"crew",
				","
			],
			[
				"dam",
				"aged"
			],
			[
				"one"
			],
			[
				"home"
			],
			[
				"and"
			],
			[
				"bl",
				"ocked"
			],
			[
				"the"
			],
			[
				"road"
			],
			[
				"for"
			],
			[
				"most"
			],
			[
				"of"
			],
			[
				"the"
			],
			[
				"day",
				"."
			]
		],
		"input_ids": [
			0,
			133,
			40747,
			9996,
			1949,
			6,
			5488,
			7325,
			4328,
			1023,
			40927,
			1409,
			260,
			19339,
			13706,
			12,
			17665,
			40412,
			38774,
			6,
			15177,
			4628,
			1264,
			8361,
			463,
			3662,
			9596,
			627,
			14288,
			1990,
			7877,
			1116,
			627,
			1208,
			4,
			2
		],
		"subject": {
			"name": "slide",
			"pos": [
				1,
				2
			],
			"mask": [
				0.0,
				0.25,
				0.25,
				0.25,
				0.25,
				0.0,
				0.0,
				0.0,
				0.0,
				0.0,
				0.0,
				0.0,
				0.0,
				0.0,
				0.0,
				0.0,
				0.0,
				0.0,
				0.0,
				0.0,
				0.0,
				0.0,
				0.0,
				0.0,
				0.0,
				0.0,
				0.0,
				0.0,
				0.0,
				0.0,
				0.0,
				0.0,
				0.0,
				0.0
			],
			"tree": [
				1,
				1,
				0,
				0,
				0,
				2,
				2,
				1,
				1,
				1,
				2,
				4,
				4,
				4,
				4,
				4,
				3,
				5,
				5,
				4,
				4,
				6,
				5,
				5,
				5,
				5,
				6,
				6,
				6,
				6,
				6,
				6,
				6,
				6
			]
		},
		"object": {
			"name": "crew",
			"pos": [
				9,
				10
			],
			"mask": [
				0.0,
				0.0,
				0.0,
				0.0,
				0.0,
				0.0,
				0.0,
				0.0,
				0.0,
				0.0,
				0.0,
				0.0,
				0.0,
				0.0,
				0.0,
				0.0,
				0.3333333333333333,
				0.3333333333333333,
				0.3333333333333333,
				0.0,
				0.0,
				0.0,
				0.0,
				0.0,
				0.0,
				0.0,
				0.0,
				0.0,
				0.0,
				0.0,
				0.0,
				0.0,
				0.0,
				0.0
			],
			"tree": [
				6,
				6,
				5,
				5,
				5,
				5,
				5,
				4,
				4,
				4,
				3,
				3,
				3,
				3,
				3,
				3,
				2,
				0,
				0,
				1,
				1,
				3,
				2,
				2,
				2,
				2,
				4,
				3,
				3,
				4,
				5,
				6,
				6,
				6
			]
		},
		"label": [
			0,
			0,
			0,
			0,
			1,
			0,
			0,
			0,
			0,
			0,
			0,
			0,
			0,
			0,
			0,
			0,
			0,
			0,
			0
		]
	},
	{
		"origin_context": "Since the subject inspector had left the object yard, early that morning, he had disappeared.",
		"tokens": [
			"Since",
			"the",
			"subject",
			"ins",
			"pect",
			"or",
			"had",
			"left",
			"the",
			"object",
			"yard",
			",",
			"early",
			"that",
			"morning",
			",",
			"he",
			"had",
			"dis",
			"app",
			"eared",
			"."
		],
		"wp_tokens": [
			[
				"Since"
			],
			[
				"the"
			],
			[
				"subject"
			],
			[
				"ins",
				"pect",
				"or"
			],
			[
				"had"
			],
			[
				"left"
			],
			[
				"the"
			],
			[
				"object"
			],
			[
				"yard",
				","
			],
			[
				"early"
			],
			[
				"that"
			],
			[
				"morning",
				","
			],
			[
				"he"
			],
			[
				"had"
			],
			[
				"dis",
				"app",
				"eared",
				"."
			]
		],
		"input_ids": [
			0,
			11321,
			627,
			40747,
			1344,
			13771,
			368,
			12186,
			6960,
			627,
			40412,
			2675,
			6,
			23099,
			6025,
			24863,
			6,
			700,
			12186,
			7779,
			3340,
			24845,
			4,
			2
		],
		"subject": {
			"name": "inspector",
			"pos": [
				2,
				3
			],
			"mask": [
				0.0,
				0.0,
				0.25,
				0.25,
				0.25,
				0.25,
				0.0,
				0.0,
				0.0,
				0.0,
				0.0,
				0.0,
				0.0,
				0.0,
				0.0,
				0.0,
				0.0,
				0.0,
				0.0,
				0.0,
				0.0,
				0.0
			],
			"tree": [
				2,
				1,
				1,
				0,
				0,
				0,
				2,
				1,
				3,
				2,
				2,
				2,
				2,
				3,
				4,
				4,
				4,
				4,
				3,
				3,
				3,
				3
			]
		},
		"object": {
			"name": "yard",
			"pos": [
				7,
				8
			],
			"mask": [
				0.0,
				0.0,
				0.0,
				0.0,
				0.0,
				0.0,
				0.0,
				0.0,
				0.0,
				0.3333333333333333,
				0.3333333333333333,
				0.3333333333333333,
				0.0,
				0.0,
				0.0,
				0.0,
				0.0,
				0.0,
				0.0,
				0.0,
				0.0,
				0.0
			],
			"tree": [
				2,
				3,
				3,
				2,
				2,
				2,
				2,
				1,
				3,
				2,
				0,
				0,
				2,
				3,
				4,
				4,
				4,
				4,
				3,
				3,
				3,
				3
			]
		},
		"label": [
			0,
			0,
			0,
			0,
			0,
			0,
			0,
			0,
			0,
			0,
			1,
			0,
			0,
			0,
			0,
			0,
			0,
			0,
			0
		]
	},
	{
		"origin_context": "International ship sewage subject regulations have entered into object force.",
		"tokens": [
			"International",
			"ship",
			"se",
			"wage",
			"subject",
			"reg",
			"ulations",
			"have",
			"ent",
			"ered",
			"into",
			"object",
			"force",
			"."
		],
		"wp_tokens": [
			[
				"International"
			],
			[
				"ship"
			],
			[
				"se",
				"wage"
			],
			[
				"subject"
			],
			[
				"reg",
				"ulations"
			],
			[
				"have"
			],
			[
				"ent",
				"ered"
			],
			[
				"into"
			],
			[
				"object"
			],
			[
				"force",
				"."
			]
		],
		"input_ids": [
			0,
			29743,
			24754,
			1090,
			31881,
			40747,
			4950,
			16685,
			11990,
			1342,
			3215,
			12473,
			40412,
			9091,
			4,
			2
		],
		"subject": {
			"name": "regulations",
			"pos": [
				3,
				4
			],
			"mask": [
				0.0,
				0.0,
				0.0,
				0.0,
				0.3333333333333333,
				0.3333333333333333,
				0.3333333333333333,
				0.0,
				0.0,
				0.0,
				0.0,
				0.0,
				0.0,
				0.0
			],
			"tree": [
				1,
				2,
				1,
				1,
				1,
				0,
				0,
				2,
				1,
				1,
				2,
				3,
				2,
				2
			]
		},
		"object": {
			"name": "force",
			"pos": [
				8,
				9
			],
			"mask": [
				0.0,
				0.0,
				0.0,
				0.0,
				0.0,
				0.0,
				0.0,
				0.0,
				0.0,
				0.0,
				0.0,
				0.3333333333333333,
				0.3333333333333333,
				0.3333333333333333
			],
			"tree": [
				3,
				4,
				3,
				3,
				3,
				2,
				2,
				2,
				1,
				1,
				2,
				3,
				0,
				0
			]
		},
		"label": [
			1,
			0,
			0,
			0,
			0,
			0,
			0,
			0,
			0,
			0,
			0,
			0,
			0,
			0,
			0,
			0,
			0,
			0,
			0
		]
	},
	{
		"origin_context": "Ambassador SUN Shuzhong answered the subject questions from the local object press after his visit to the Memorial Center in Kigali on Dec. 28, 2007.",
		"tokens": [
			"Amb",
			"assador",
			"S",
			"UN",
			"Sh",
			"uz",
			"h",
			"ong",
			"answered",
			"the",
			"subject",
			"quest",
			"ions",
			"from",
			"the",
			"local",
			"object",
			"press",
			"after",
			"his",
			"vis",
			"it",
			"to",
			"the",
			"Mem",
			"orial",
			"Center",
			"in",
			"K",
			"ig",
			"ali",
			"on",
			"Dec",
			".",
			"28",
			",",
			"2007",
			"."
		],
		"wp_tokens": [
			[
				"Amb",
				"assador"
			],
			[
				"S",
				"UN"
			],
			[
				"Sh",
				"uz",
				"h",
				"ong"
			],
			[
				"answered"
			],
			[
				"the"
			],
			[
				"subject"
			],
			[
				"quest",
				"ions"
			],
			[
				"from"
			],
			[
				"the"
			],
			[
				"local"
			],
			[
				"object"
			],
			[
				"press"
			],
			[
				"after"
			],
			[
				"his"
			],
			[
				"vis",
				"it"
			],
			[
				"to"
			],
			[
				"the"
			],
			[
				"Mem",
				"orial"
			],
			[
				"Center"
			],
			[
				"in"
			],
			[
				"K",
				"ig",
				"ali"
			],
			[
				"on"
			],
			[
				"Dec",
				"."
			],
			[
				"28",
				","
			],
			[
				"2007",
				"."
			]
		],
		"input_ids": [
			0,
			36376,
			45690,
			104,
			4154,
			3609,
			4987,
			298,
			1657,
			47774,
			627,
			40747,
			23627,
			2485,
			7761,
			627,
			18076,
			40412,
			13447,
			10669,
			12724,
			9578,
			405,
			560,
			627,
			35038,
			17707,
			25636,
			179,
			530,
			1023,
			3644,
			261,
			15953,
			4,
			2517,
			6,
			30741,
			4,
			2
		],
		"subject": {
			"name": "questions",
			"pos": [
				5,
				6
			],
			"mask": [
				0.0,
				0.0,
				0.0,
				0.0,
				0.0,
				0.0,
				0.0,
				0.0,
				0.0,
				0.0,
				0.3333333333333333,
				0.3333333333333333,
				0.3333333333333333,
				0.0,
				0.0,
				0.0,
				0.0,
				0.0,
				0.0,
				0.0,
				0.0,
				0.0,
				0.0,
				0.0,
				0.0,
				0.0,
				0.0,
				0.0,
				0.0,
				0.0,
				0.0,
				0.0,
				0.0,
				0.0,
				0.0,
				0.0,
				0.0,
				0.0
			],
			"tree": [
				3,
				3,
				3,
				3,
				2,
				2,
				2,
				2,
				1,
				1,
				1,
				0,
				0,
				1,
				3,
				3,
				3,
				2,
				2,
				4,
				3,
				3,
				4,
				6,
				6,
				6,
				5,
				6,
				6,
				6,
				6,
				4,
				5,
				5,
				6,
				6,
				2,
				2
			]
		},
		"object": {
			"name": "press",
			"pos": [
				10,
				11
			],
			"mask": [
				0.0,
				0.0,
				0.0,
				0.0,
				0.0,
				0.0,
				0.0,
				0.0,
				0.0,
				0.0,
				0.0,
				0.0,
				0.0,
				0.0,
				0.0,
				0.0,
				0.5,
				0.5,
				0.0,
				0.0,
				0.0,
				0.0,
				0.0,
				0.0,
				0.0,
				0.0,
				0.0,
				0.0,
				0.0,
				0.0,
				0.0,
				0.0,
				0.0,
				0.0,
				0.0,
				0.0,
				0.0,
				0.0
			],
			"tree": [
				5,
				5,
				5,
				5,
				4,
				4,
				4,
				4,
				3,
				3,
				3,
				2,
				2,
				1,
				1,
				1,
				1,
				0,
				4,
				6,
				5,
				5,
				6,
				6,
				6,
				6,
				6,
				6,
				6,
				6,
				6,
				6,
				6,
				6,
				6,
				6,
				4,
				4
			]
		},
		"label": [
			0,
			0,
			0,
			0,
			0,
			0,
			0,
			0,
			0,
			0,
			0,
			0,
			0,
			0,
			1,
			0,
			0,
			0,
			0
		]
	},
	{
		"origin_context": "Her subject children have gone into object exile.",
		"tokens": [
			"Her",
			"subject",
			"children",
			"have",
			"gone",
			"into",
			"object",
			"ex",
			"ile",
			"."
		],
		"wp_tokens": [
			[
				"Her"
			],
			[
				"subject"
			],
			[
				"children"
			],
			[
				"have"
			],
			[
				"gone"
			],
			[
				"into"
			],
			[
				"object"
			],
			[
				"ex",
				"ile",
				"."
			]
		],
		"input_ids": [
			0,
			13584,
			40747,
			15097,
			11990,
			28636,
			12473,
			40412,
			3463,
			1848,
			4,
			2
		],
		"subject": {
			"name": "children",
			"pos": [
				1,
				2
			],
			"mask": [
				0.0,
				0.5,
				0.5,
				0.0,
				0.0,
				0.0,
				0.0,
				0.0,
				0.0,
				0.0
			],
			"tree": [
				1,
				1,
				0,
				2,
				1,
				2,
				3,
				2,
				2,
				2
			]
		},
		"object": {
			"name": "exile",
			"pos": [
				6,
				7
			],
			"mask": [
				0.0,
				0.0,
				0.0,
				0.0,
				0.0,
				0.0,
				0.25,
				0.25,
				0.25,
				0.25
			],
			"tree": [
				3,
				3,
				2,
				2,
				1,
				2,
				3,
				0,
				0,
				0
			]
		},
		"label": [
			1,
			0,
			0,
			0,
			0,
			0,
			0,
			0,
			0,
			0,
			0,
			0,
			0,
			0,
			0,
			0,
			0,
			0,
			0
		]
	},
	{
		"origin_context": "A Bedouin mediator again returned her when her father promised not to hurt her, and then her subject father killed her with an iron object bar.",
		"tokens": [
			"A",
			"Bed",
			"ou",
			"in",
			"medi",
			"ator",
			"again",
			"return",
			"ed",
			"her",
			"when",
			"her",
			"father",
			"prom",
			"ised",
			"not",
			"to",
			"h",
			"urt",
			"her",
			",",
			"and",
			"then",
			"her",
			"subject",
			"father",
			"killed",
			"her",
			"with",
			"an",
			"iron",
			"object",
			"bar",
			"."
		],
		"wp_tokens": [
			[
				"A"
			],
			[
				"Bed",
				"ou",
				"in"
			],
			[
				"medi",
				"ator"
			],
			[
				"again"
			],
			[
				"return",
				"ed"
			],
			[
				"her"
			],
			[
				"when"
			],
			[
				"her"
			],
			[
				"father"
			],
			[
				"prom",
				"ised"
			],
			[
				"not"
			],
			[
				"to"
			],
			[
				"h",
				"urt"
			],
			[
				"her",
				","
			],
			[
				"and"
			],
			[
				"then"
			],
			[
				"her"
			],
			[
				"subject"
			],
			[
				"father"
			],
			[
				"killed"
			],
			[
				"her"
			],
			[
				"with"
			],
			[
				"an"
			],
			[
				"iron"
			],
			[
				"object"
			],
			[
				"bar",
				"."
			]
		],
		"input_ids": [
			0,
			250,
			44391,
			1438,
			179,
			34658,
			2630,
			23201,
			30921,
			196,
			1843,
			14746,
			1843,
			14891,
			12501,
			1720,
			3654,
			560,
			298,
			7363,
			1843,
			6,
			463,
			13040,
			1843,
			40747,
			14891,
			39132,
			1843,
			5632,
			260,
			11680,
			40412,
			4901,
			4,
			2
		],
		"subject": {
			"name": "father",
			"pos": [
				17,
				18
			],
			"mask": [
				0.0,
				0.0,
				0.0,
				0.0,
				0.0,
				0.0,
				0.0,
				0.0,
				0.0,
				0.0,
				0.0,
				0.0,
				0.0,
				0.0,
				0.0,
				0.0,
				0.0,
				0.0,
				0.0,
				0.0,
				0.0,
				0.0,
				0.0,
				0.0,
				0.5,
				0.5,
				0.0,
				0.0,
				0.0,
				0.0,
				0.0,
				0.0,
				0.0,
				0.0
			],
			"tree": [
				4,
				4,
				4,
				4,
				3,
				3,
				3,
				2,
				2,
				3,
				4,
				5,
				4,
				3,
				3,
				5,
				5,
				4,
				4,
				5,
				5,
				3,
				2,
				1,
				1,
				0,
				1,
				2,
				2,
				4,
				4,
				3,
				3,
				3
			]
		},
		"object": {
			"name": "bar",
			"pos": [
				24,
				25
			],
			"mask": [
				0.0,
				0.0,
				0.0,
				0.0,
				0.0,
				0.0,
				0.0,
				0.0,
				0.0,
				0.0,
				0.0,
				0.0,
				0.0,
				0.0,
				0.0,
				0.0,
				0.0,
				0.0,
				0.0,
				0.0,
				0.0,
				0.0,
				0.0,
				0.0,
				0.0,
				0.0,
				0.0,
				0.0,
				0.0,
				0.0,
				0.0,
				0.3333333333333333,
				0.3333333333333333,
				0.3333333333333333
			],
			"tree": [
				3,
				3,
				3,
				3,
				2,
				2,
				2,
				1,
				1,
				2,
				3,
				4,
				3,
				2,
				2,
				4,
				4,
				3,
				3,
				4,
				4,
				2,
				3,
				4,
				4,
				3,
				2,
				3,
				3,
				5,
				5,
				4,
				0,
				0
			]
		},
		"label": [
			0,
			0,
			1,
			0,
			0,
			0,
			0,
			0,
			0,
			0,
			0,
			0,
			0,
			0,
			0,
			0,
			0,
			0,
			0
		]
	},
	{
		"origin_context": "He put a subject rebound into an open object net for his eighth goal.",
		"tokens": [
			"He",
			"put",
			"a",
			"subject",
			"re",
			"bound",
			"into",
			"an",
			"open",
			"object",
			"net",
			"for",
			"his",
			"e",
			"ighth",
			"goal",
			"."
		],
		"wp_tokens": [
			[
				"He"
			],
			[
				"put"
			],
			[
				"a"
			],
			[
				"subject"
			],
			[
				"re",
				"bound"
			],
			[
				"into"
			],
			[
				"an"
			],
			[
				"open"
			],
			[
				"object"
			],
			[
				"net"
			],
			[
				"for"
			],
			[
				"his"
			],
			[
				"e",
				"ighth"
			],
			[
				"goal",
				"."
			]
		],
		"input_ids": [
			0,
			894,
			9179,
			102,
			40747,
			241,
			4092,
			12473,
			260,
			12592,
			40412,
			4135,
			1990,
			12724,
			242,
			19447,
			12697,
			4,
			2
		],
		"subject": {
			"name": "rebound",
			"pos": [
				3,
				4
			],
			"mask": [
				0.0,
				0.0,
				0.0,
				0.3333333333333333,
				0.3333333333333333,
				0.3333333333333333,
				0.0,
				0.0,
				0.0,
				0.0,
				0.0,
				0.0,
				0.0,
				0.0,
				0.0,
				0.0,
				0.0
			],
			"tree": [
				2,
				1,
				1,
				1,
				0,
				0,
				2,
				4,
				5,
				4,
				3,
				2,
				4,
				4,
				4,
				3,
				3
			]
		},
		"object": {
			"name": "net",
			"pos": [
				8,
				9
			],
			"mask": [
				0.0,
				0.0,
				0.0,
				0.0,
				0.0,
				0.0,
				0.0,
				0.0,
				0.0,
				0.5,
				0.5,
				0.0,
				0.0,
				0.0,
				0.0,
				0.0,
				0.0
			],
			"tree": [
				3,
				2,
				4,
				4,
				3,
				3,
				1,
				1,
				2,
				1,
				0,
				3,
				5,
				5,
				5,
				4,
				4
			]
		},
		"label": [
			0,
			0,
			0,
			0,
			0,
			1,
			0,
			0,
			0,
			0,
			0,
			0,
			0,
			0,
			0,
			0,
			0,
			0,
			0
		]
	},
	{
		"origin_context": "The UBC graduate subject student spent his free time creating an object application called ColorSplash that lets people play with the colour in their digital photos.",
		"tokens": [
			"The",
			"U",
			"BC",
			"graduate",
			"subject",
			"student",
			"sp",
			"ent",
			"his",
			"free",
			"time",
			"creat",
			"ing",
			"an",
			"object",
			"application",
			"called",
			"Color",
			"Spl",
			"ash",
			"that",
			"lets",
			"people",
			"play",
			"with",
			"the",
			"colour",
			"in",
			"their",
			"digital",
			"photos",
			"."
		],
		"wp_tokens": [
			[
				"The"
			],
			[
				"U",
				"BC"
			],
			[
				"graduate"
			],
			[
				"subject"
			],
			[
				"student"
			],
			[
				"sp",
				"ent"
			],
			[
				"his"
			],
			[
				"free"
			],
			[
				"time"
			],
			[
				"creat",
				"ing"
			],
			[
				"an"
			],
			[
				"object"
			],
			[
				"application"
			],
			[
				"called"
			],
			[
				"Color",
				"Spl",
				"ash"
			],
			[
				"that"
			],
			[
				"lets"
			],
			[
				"people"
			],
			[
				"play"
			],
			[
				"with"
			],
			[
				"the"
			],
			[
				"colour"
			],
			[
				"in"
			],
			[
				"their"
			],
			[
				"digital"
			],
			[
				"photos",
				"."
			]
		],
		"input_ids": [
			0,
			133,
			791,
			3573,
			30434,
			40747,
			34935,
			4182,
			1342,
			12724,
			3743,
			958,
			25761,
			154,
			260,
			40412,
			40545,
			4155,
			44287,
			43899,
			1671,
			6025,
			10219,
			11970,
			5785,
			5632,
			627,
			42082,
			179,
			25017,
			29563,
			40259,
			4,
			2
		],
		"subject": {
			"name": "student",
			"pos": [
				3,
				4
			],
			"mask": [
				0.0,
				0.0,
				0.0,
				0.0,
				0.5,
				0.5,
				0.0,
				0.0,
				0.0,
				0.0,
				0.0,
				0.0,
				0.0,
				0.0,
				0.0,
				0.0,
				0.0,
				0.0,
				0.0,
				0.0,
				0.0,
				0.0,
				0.0,
				0.0,
				0.0,
				0.0,
				0.0,
				0.0,
				0.0,
				0.0,
				0.0,
				0.0
			],
			"tree": [
				1,
				1,
				1,
				1,
				1,
				0,
				1,
				1,
				3,
				3,
				2,
				2,
				2,
				4,
				4,
				3,
				4,
				5,
				5,
				5,
				5,
				4,
				6,
				5,
				6,
				6,
				6,
				6,
				6,
				6,
				6,
				6
			]
		},
		"object": {
			"name": "application",
			"pos": [
				11,
				12
			],
			"mask": [
				0.0,
				0.0,
				0.0,
				0.0,
				0.0,
				0.0,
				0.0,
				0.0,
				0.0,
				0.0,
				0.0,
				0.0,
				0.0,
				0.0,
				0.5,
				0.5,
				0.0,
				0.0,
				0.0,
				0.0,
				0.0,
				0.0,
				0.0,
				0.0,
				0.0,
				0.0,
				0.0,
				0.0,
				0.0,
				0.0,
				0.0,
				0.0
			],
			"tree": [
				4,
				4,
				4,
				4,
				4,
				3,
				2,
				2,
				4,
				4,
				3,
				1,
				1,
				1,
				1,
				0,
				1,
				2,
				2,
				2,
				2,
				1,
				3,
				2,
				3,
				5,
				4,
				3,
				5,
				5,
				4,
				4
			]
		},
		"label": [
			0,
			0,
			0,
			0,
			0,
			0,
			0,
			0,
			1,
			0,
			0,
			0,
			0,
			0,
			0,
			0,
			0,
			0,
			0
		]
	},
	{
		"origin_context": "The safety subject bar of the object seats has to be folded down by the passenger and it has to be kept closed during the journey.",
		"tokens": [
			"The",
			"safety",
			"subject",
			"bar",
			"of",
			"the",
			"object",
			"se",
			"ats",
			"has",
			"to",
			"be",
			"fold",
			"ed",
			"down",
			"by",
			"the",
			"pass",
			"enger",
			"and",
			"it",
			"has",
			"to",
			"be",
			"kept",
			"closed",
			"during",
			"the",
			"j",
			"ourney",
			"."
		],
		"wp_tokens": [
			[
				"The"
			],
			[
				"safety"
			],
			[
				"subject"
			],
			[
				"bar"
			],
			[
				"of"
			],
			[
				"the"
			],
			[
				"object"
			],
			[
				"se",
				"ats"
			],
			[
				"has"
			],
			[
				"to"
			],
			[
				"be"
			],
			[
				"fold",
				"ed"
			],
			[
				"down"
			],
			[
				"by"
			],
			[
				"the"
			],
			[
				"pass",
				"enger"
			],
			[
				"and"
			],
			[
				"it"
			],
			[
				"has"
			],
			[
				"to"
			],
			[
				"be"
			],
			[
				"kept"
			],
			[
				"closed"
			],
			[
				"during"
			],
			[
				"the"
			],
			[
				"j",
				"ourney",
				"."
			]
		],
		"input_ids": [
			0,
			133,
			29926,
			40747,
			4901,
			1116,
			627,
			40412,
			1090,
			2923,
			7333,
			560,
			1610,
			12851,
			196,
			3955,
			1409,
			627,
			10212,
			24290,
			463,
			405,
			7333,
			560,
			1610,
			38584,
			25315,
			37460,
			627,
			267,
			37786,
			4,
			2
		],
		"subject": {
			"name": "bar",
			"pos": [
				2,
				3
			],
			"mask": [
				0.0,
				0.0,
				0.5,
				0.5,
				0.0,
				0.0,
				0.0,
				0.0,
				0.0,
				0.0,
				0.0,
				0.0,
				0.0,
				0.0,
				0.0,
				0.0,
				0.0,
				0.0,
				0.0,
				0.0,
				0.0,
				0.0,
				0.0,
				0.0,
				0.0,
				0.0,
				0.0,
				0.0,
				0.0,
				0.0,
				0.0
			],
			"tree": [
				1,
				1,
				1,
				0,
				1,
				3,
				3,
				2,
				2,
				1,
				3,
				3,
				2,
				2,
				3,
				3,
				5,
				4,
				4,
				2,
				3,
				2,
				4,
				4,
				3,
				4,
				5,
				6,
				6,
				6,
				6
			]
		},
		"object": {
			"name": "seats",
			"pos": [
				6,
				7
			],
			"mask": [
				0.0,
				0.0,
				0.0,
				0.0,
				0.0,
				0.0,
				0.3333333333333333,
				0.3333333333333333,
				0.3333333333333333,
				0.0,
				0.0,
				0.0,
				0.0,
				0.0,
				0.0,
				0.0,
				0.0,
				0.0,
				0.0,
				0.0,
				0.0,
				0.0,
				0.0,
				0.0,
				0.0,
				0.0,
				0.0,
				0.0,
				0.0,
				0.0,
				0.0
			],
			"tree": [
				3,
				3,
				3,
				2,
				1,
				1,
				1,
				0,
				0,
				3,
				5,
				5,
				4,
				4,
				5,
				5,
				6,
				6,
				6,
				4,
				5,
				4,
				6,
				6,
				5,
				6,
				6,
				6,
				6,
				6,
				6
			]
		},
		"label": [
			0,
			0,
			0,
			0,
			0,
			0,
			0,
			0,
			0,
			0,
			0,
			0,
			1,
			0,
			0,
			0,
			0,
			0,
			0
		]
	},
	{
		"origin_context": "By 1715 the cabriole leg was in general use, and the subject back of the object chair had started to become square in shape: no longer was it the characteristic tall and narrow feature of the previous century.",
		"tokens": [
			"By",
			"17",
			"15",
			"the",
			"c",
			"ab",
			"ri",
			"ole",
			"leg",
			"was",
			"in",
			"general",
			"use",
			",",
			"and",
			"the",
			"subject",
			"back",
			"of",
			"the",
			"object",
			"chair",
			"had",
			"started",
			"to",
			"bec",
			"ome",
			"square",
			"in",
			"shape",
			":",
			"no",
			"long",
			"er",
			"was",
			"it",
			"the",
			"character",
			"istic",
			"tall",
			"and",
			"n",
			"arrow",
			"feature",
			"of",
			"the",
			"pre",
			"vious",
			"century",
			"."
		],
		"wp_tokens": [
			[
				"By"
			],
			[
				"17",
				"15"
			],
			[
				"the"
			],
			[
				"c",
				"ab",
				"ri",
				"ole"
			],
			[
				"leg"
			],
			[
				"was"
			],
			[
				"in"
			],
			[
				"general"
			],
			[
				"use",
				","
			],
			[
				"and"
			],
			[
				"the"
			],
			[
				"subject"
			],
			[
				"back"
			],
			[
				"of"
			],
			[
				"the"
			],
			[
				"object"
			],
			[
				"chair"
			],
			[
				"had"
			],
			[
				"started"
			],
			[
				"to"
			],
			[
				"bec",
				"ome"
			],
			[
				"square"
			],
			[
				"in"
			],
			[
				"shape",
				":"
			],
			[
				"no"
			],
			[
				"long",
				"er"
			],
			[
				"was"
			],
			[
				"it"
			],
			[
				"the"
			],
			[
				"character",
				"istic"
			],
			[
				"tall"
			],
			[
				"and"
			],
			[
				"n",
				"arrow"
			],
			[
				"feature"
			],
			[
				"of"
			],
			[
				"the"
			],
			[
				"pre",
				"vious"
			],
			[
				"century",
				"."
			]
		],
		"input_ids": [
			0,
			2765,
			1360,
			996,
			627,
			438,
			873,
			1069,
			4104,
			4308,
			7325,
			179,
			15841,
			3698,
			6,
			463,
			627,
			40747,
			1644,
			1116,
			627,
			40412,
			13599,
			12186,
			33437,
			560,
			13639,
			4399,
			11636,
			179,
			43882,
			35,
			2362,
			3479,
			254,
			7325,
			405,
			627,
			23375,
			5580,
			27924,
			463,
			282,
			17214,
			44565,
			1116,
			627,
			5234,
			24963,
			11046,
			4,
			2
		],
		"subject": {
			"name": "back",
			"pos": [
				11,
				12
			],
			"mask": [
				0.0,
				0.0,
				0.0,
				0.0,
				0.0,
				0.0,
				0.0,
				0.0,
				0.0,
				0.0,
				0.0,
				0.0,
				0.0,
				0.0,
				0.0,
				0.0,
				0.5,
				0.5,
				0.0,
				0.0,
				0.0,
				0.0,
				0.0,
				0.0,
				0.0,
				0.0,
				0.0,
				0.0,
				0.0,
				0.0,
				0.0,
				0.0,
				0.0,
				0.0,
				0.0,
				0.0,
				0.0,
				0.0,
				0.0,
				0.0,
				0.0,
				0.0,
				0.0,
				0.0,
				0.0,
				0.0,
				0.0,
				0.0,
				0.0,
				0.0
			],
			"tree": [
				4,
				5,
				5,
				5,
				5,
				5,
				5,
				5,
				4,
				3,
				4,
				6,
				5,
				5,
				4,
				2,
				1,
				0,
				1,
				3,
				3,
				2,
				3,
				2,
				4,
				3,
				3,
				4,
				5,
				6,
				6,
				6,
				5,
				5,
				4,
				5,
				6,
				6,
				6,
				6,
				6,
				6,
				6,
				5,
				6,
				6,
				6,
				6,
				6,
				6
			]
		},
		"object": {
			"name": "chair",
			"pos": [
				15,
				16
			],
			"mask": [
				0.0,
				0.0,
				0.0,
				0.0,
				0.0,
				0.0,
				0.0,
				0.0,
				0.0,
				0.0,
				0.0,
				0.0,
				0.0,
				0.0,
				0.0,
				0.0,
				0.0,
				0.0,
				0.0,
				0.0,
				0.5,
				0.5,
				0.0,
				0.0,
				0.0,
				0.0,
				0.0,
				0.0,
				0.0,
				0.0,
				0.0,
				0.0,
				0.0,
				0.0,
				0.0,
				0.0,
				0.0,
				0.0,
				0.0,
				0.0,
				0.0,
				0.0,
				0.0,
				0.0,
				0.0,
				0.0,
				0.0,
				0.0,
				0.0,
				0.0
			],
			"tree": [
				6,
				6,
				6,
				6,
				6,
				6,
				6,
				6,
				6,
				5,
				6,
				6,
				6,
				6,
				6,
				4,
				3,
				2,
				1,
				1,
				1,
				0,
				5,
				4,
				6,
				5,
				5,
				6,
				6,
				6,
				6,
				6,
				6,
				6,
				6,
				6,
				6,
				6,
				6,
				6,
				6,
				6,
				6,
				6,
				6,
				6,
				6,
				6,
				6,
				6
			]
		},
		"label": [
			0,
			0,
			0,
			0,
			0,
			0,
			0,
			0,
			0,
			0,
			0,
			0,
			1,
			0,
			0,
			0,
			0,
			0,
			0
		]
	},
	{
		"origin_context": "Muscle subject fatigue is the number one cause of arm muscle object pain.",
		"tokens": [
			"Mus",
			"cle",
			"subject",
			"fat",
			"igue",
			"is",
			"the",
			"number",
			"one",
			"cause",
			"of",
			"arm",
			"mus",
			"cle",
			"object",
			"pain",
			"."
		],
		"wp_tokens": [
			[
				"Mus",
				"cle"
			],
			[
				"subject"
			],
			[
				"fat",
				"igue"
			],
			[
				"is"
			],
			[
				"the"
			],
			[
				"number"
			],
			[
				"one"
			],
			[
				"cause"
			],
			[
				"of"
			],
			[
				"arm"
			],
			[
				"mus",
				"cle"
			],
			[
				"object"
			],
			[
				"pain",
				"."
			]
		],
		"input_ids": [
			0,
			35136,
			16008,
			40747,
			19987,
			18351,
			354,
			627,
			30695,
			1264,
			27037,
			1116,
			4526,
			13792,
			16008,
			40412,
			32981,
			4,
			2
		],
		"subject": {
			"name": "fatigue",
			"pos": [
				1,
				2
			],
			"mask": [
				0.0,
				0.0,
				0.3333333333333333,
				0.3333333333333333,
				0.3333333333333333,
				0.0,
				0.0,
				0.0,
				0.0,
				0.0,
				0.0,
				0.0,
				0.0,
				0.0,
				0.0,
				0.0,
				0.0
			],
			"tree": [
				1,
				1,
				1,
				0,
				0,
				1,
				3,
				3,
				4,
				2,
				3,
				5,
				4,
				4,
				3,
				2,
				2
			]
		},
		"object": {
			"name": "pain",
			"pos": [
				11,
				12
			],
			"mask": [
				0.0,
				0.0,
				0.0,
				0.0,
				0.0,
				0.0,
				0.0,
				0.0,
				0.0,
				0.0,
				0.0,
				0.0,
				0.0,
				0.0,
				0.3333333333333333,
				0.3333333333333333,
				0.3333333333333333
			],
			"tree": [
				3,
				3,
				3,
				2,
				2,
				1,
				3,
				3,
				4,
				2,
				3,
				3,
				2,
				2,
				1,
				0,
				0
			]
		},
		"label": [
			0,
			0,
			0,
			0,
			0,
			0,
			0,
			0,
			0,
			0,
			0,
			1,
			0,
			0,
			0,
			0,
			0,
			0,
			0
		]
	},
	{
		"origin_context": "Lawhammer coat: A slang term for a man's formal evening coat, because split tails resemble the subject claw of a object hammer.",
		"tokens": [
			"Law",
			"hammer",
			"coat",
			":",
			"A",
			"sl",
			"ang",
			"term",
			"for",
			"a",
			"man",
			"'s",
			"form",
			"al",
			"even",
			"ing",
			"coat",
			",",
			"because",
			"split",
			"tails",
			"re",
			"semble",
			"the",
			"subject",
			"claw",
			"of",
			"a",
			"object",
			"hammer",
			"."
		],
		"wp_tokens": [
			[
				"Law",
				"hammer"
			],
			[
				"coat",
				":"
			],
			[
				"A"
			],
			[
				"sl",
				"ang"
			],
			[
				"term"
			],
			[
				"for"
			],
			[
				"a"
			],
			[
				"man",
				"'s"
			],
			[
				"form",
				"al"
			],
			[
				"even",
				"ing"
			],
			[
				"coat",
				","
			],
			[
				"because"
			],
			[
				"split"
			],
			[
				"tails"
			],
			[
				"re",
				"semble"
			],
			[
				"the"
			],
			[
				"subject"
			],
			[
				"claw"
			],
			[
				"of"
			],
			[
				"a"
			],
			[
				"object"
			],
			[
				"hammer",
				"."
			]
		],
		"input_ids": [
			0,
			22532,
			32404,
			29582,
			35,
			250,
			9996,
			1097,
			1279,
			1990,
			102,
			397,
			18,
			3899,
			337,
			12963,
			154,
			29582,
			6,
			13437,
			44154,
			36784,
			241,
			26381,
			627,
			40747,
			43385,
			1116,
			102,
			40412,
			32404,
			4,
			2
		],
		"subject": {
			"name": "claw",
			"pos": [
				16,
				17
			],
			"mask": [
				0.0,
				0.0,
				0.0,
				0.0,
				0.0,
				0.0,
				0.0,
				0.0,
				0.0,
				0.0,
				0.0,
				0.0,
				0.0,
				0.0,
				0.0,
				0.0,
				0.0,
				0.0,
				0.0,
				0.0,
				0.0,
				0.0,
				0.0,
				0.0,
				0.5,
				0.5,
				0.0,
				0.0,
				0.0,
				0.0,
				0.0
			],
			"tree": [
				4,
				4,
				5,
				5,
				3,
				3,
				3,
				2,
				3,
				5,
				6,
				6,
				6,
				6,
				5,
				5,
				4,
				4,
				2,
				3,
				2,
				1,
				1,
				1,
				1,
				0,
				1,
				3,
				2,
				3,
				3
			]
		},
		"object": {
			"name": "hammer",
			"pos": [
				20,
				21
			],
			"mask": [
				0.0,
				0.0,
				0.0,
				0.0,
				0.0,
				0.0,
				0.0,
				0.0,
				0.0,
				0.0,
				0.0,
				0.0,
				0.0,
				0.0,
				0.0,
				0.0,
				0.0,
				0.0,
				0.0,
				0.0,
				0.0,
				0.0,
				0.0,
				0.0,
				0.0,
				0.0,
				0.0,
				0.0,
				0.3333333333333333,
				0.3333333333333333,
				0.3333333333333333
			],
			"tree": [
				3,
				3,
				4,
				4,
				2,
				2,
				2,
				1,
				2,
				4,
				5,
				5,
				5,
				5,
				4,
				4,
				3,
				3,
				3,
				4,
				3,
				2,
				2,
				4,
				4,
				3,
				4,
				6,
				5,
				0,
				0
			]
		},
		"label": [
			0,
			0,
			0,
			0,
			0,
			0,
			0,
			0,
			0,
			0,
			0,
			0,
			1,
			0,
			0,
			0,
			0,
			0,
			0
		]
	},
	{
		"origin_context": "The subject magazine was founded in order to keep athletes serving as soldiers informed about their object sport back home.",
		"tokens": [
			"The",
			"subject",
			"mag",
			"azine",
			"was",
			"founded",
			"in",
			"order",
			"to",
			"keep",
			"ath",
			"letes",
			"serving",
			"as",
			"sold",
			"iers",
			"informed",
			"about",
			"their",
			"object",
			"s",
			"port",
			"back",
			"home",
			"."
		],
		"wp_tokens": [
			[
				"The"
			],
			[
				"subject"
			],
			[
				"mag",
				"azine"
			],
			[
				"was"
			],
			[
				"founded"
			],
			[
				"in"
			],
			[
				"order"
			],
			[
				"to"
			],
			[
				"keep"
			],
			[
				"ath",
				"letes"
			],
			[
				"serving"
			],
			[
				"as"
			],
			[
				"sold",
				"iers"
			],
			[
				"informed"
			],
			[
				"about"
			],
			[
				"their"
			],
			[
				"object"
			],
			[
				"s",
				"port"
			],
			[
				"back"
			],
			[
				"home",
				"."
			]
		],
		"input_ids": [
			0,
			133,
			40747,
			16266,
			37855,
			7325,
			17724,
			179,
			10337,
			560,
			27390,
			2681,
			25773,
			20017,
			281,
			14908,
			4733,
			29068,
			9006,
			25017,
			40412,
			29,
			3427,
			1644,
			8361,
			4,
			2
		],
		"subject": {
			"name": "magazine",
			"pos": [
				1,
				2
			],
			"mask": [
				0.0,
				0.3333333333333333,
				0.3333333333333333,
				0.3333333333333333,
				0.0,
				0.0,
				0.0,
				0.0,
				0.0,
				0.0,
				0.0,
				0.0,
				0.0,
				0.0,
				0.0,
				0.0,
				0.0,
				0.0,
				0.0,
				0.0,
				0.0,
				0.0,
				0.0,
				0.0,
				0.0
			],
			"tree": [
				1,
				1,
				0,
				0,
				2,
				1,
				2,
				3,
				5,
				4,
				5,
				5,
				6,
				6,
				6,
				6,
				6,
				6,
				6,
				6,
				6,
				6,
				6,
				5,
				5
			]
		},
		"object": {
			"name": "sport",
			"pos": [
				16,
				17
			],
			"mask": [
				0.0,
				0.0,
				0.0,
				0.0,
				0.0,
				0.0,
				0.0,
				0.0,
				0.0,
				0.0,
				0.0,
				0.0,
				0.0,
				0.0,
				0.0,
				0.0,
				0.0,
				0.0,
				0.0,
				0.3333333333333333,
				0.3333333333333333,
				0.3333333333333333,
				0.0,
				0.0,
				0.0
			],
			"tree": [
				6,
				6,
				6,
				6,
				6,
				6,
				6,
				6,
				6,
				5,
				4,
				4,
				3,
				3,
				3,
				3,
				2,
				1,
				1,
				1,
				0,
				0,
				3,
				6,
				6
			]
		},
		"label": [
			0,
			0,
			0,
			0,
			0,
			0,
			0,
			1,
			0,
			0,
			0,
			0,
			0,
			0,
			0,
			0,
			0,
			0,
			0
		]
	},
	{
		"origin_context": "Many professional subject cartomancers use a regular deck of playing object cards for divination.",
		"tokens": [
			"Many",
			"professional",
			"subject",
			"cart",
			"om",
			"ancers",
			"use",
			"a",
			"regular",
			"deck",
			"of",
			"playing",
			"object",
			"cards",
			"for",
			"div",
			"ination",
			"."
		],
		"wp_tokens": [
			[
				"Many"
			],
			[
				"professional"
			],
			[
				"subject"
			],
			[
				"cart",
				"om",
				"ancers"
			],
			[
				"use"
			],
			[
				"a"
			],
			[
				"regular"
			],
			[
				"deck"
			],
			[
				"of"
			],
			[
				"playing"
			],
			[
				"object"
			],
			[
				"cards"
			],
			[
				"for"
			],
			[
				"div",
				"ination",
				"."
			]
		],
		"input_ids": [
			0,
			10787,
			23878,
			40747,
			33663,
			1075,
			19859,
			3698,
			102,
			32786,
			38106,
			1116,
			20180,
			40412,
			29162,
			1990,
			26037,
			8111,
			4,
			2
		],
		"subject": {
			"name": "cartomancers",
			"pos": [
				2,
				3
			],
			"mask": [
				0.0,
				0.0,
				0.25,
				0.25,
				0.25,
				0.25,
				0.0,
				0.0,
				0.0,
				0.0,
				0.0,
				0.0,
				0.0,
				0.0,
				0.0,
				0.0,
				0.0,
				0.0
			],
			"tree": [
				1,
				1,
				1,
				0,
				0,
				0,
				1,
				3,
				3,
				2,
				3,
				4,
				6,
				5,
				5,
				6,
				6,
				6
			]
		},
		"object": {
			"name": "cards",
			"pos": [
				10,
				11
			],
			"mask": [
				0.0,
				0.0,
				0.0,
				0.0,
				0.0,
				0.0,
				0.0,
				0.0,
				0.0,
				0.0,
				0.0,
				0.0,
				0.5,
				0.5,
				0.0,
				0.0,
				0.0,
				0.0
			],
			"tree": [
				6,
				6,
				6,
				5,
				5,
				5,
				4,
				4,
				4,
				3,
				2,
				1,
				1,
				0,
				2,
				3,
				3,
				3
			]
		},
		"label": [
			0,
			0,
			1,
			0,
			0,
			0,
			0,
			0,
			0,
			0,
			0,
			0,
			0,
			0,
			0,
			0,
			0,
			0,
			0
		]
	},
	{
		"origin_context": "Many subject films have portrayed object mental illness or used it as a backdrop for other themes.",
		"tokens": [
			"Many",
			"subject",
			"fil",
			"ms",
			"have",
			"port",
			"ray",
			"ed",
			"object",
			"mental",
			"ill",
			"ness",
			"or",
			"used",
			"it",
			"as",
			"a",
			"back",
			"drop",
			"for",
			"other",
			"the",
			"mes",
			"."
		],
		"wp_tokens": [
			[
				"Many"
			],
			[
				"subject"
			],
			[
				"fil",
				"ms"
			],
			[
				"have"
			],
			[
				"port",
				"ray",
				"ed"
			],
			[
				"object"
			],
			[
				"mental"
			],
			[
				"ill",
				"ness"
			],
			[
				"or"
			],
			[
				"used"
			],
			[
				"it"
			],
			[
				"as"
			],
			[
				"a"
			],
			[
				"back",
				"drop"
			],
			[
				"for"
			],
			[
				"other"
			],
			[
				"the",
				"mes",
				"."
			]
		],
		"input_ids": [
			0,
			10787,
			40747,
			18419,
			4339,
			11990,
			3427,
			5022,
			196,
			40412,
			36203,
			1873,
			1825,
			368,
			6199,
			405,
			281,
			102,
			1644,
			32597,
			1990,
			7443,
			627,
			12579,
			4,
			2
		],
		"subject": {
			"name": "films",
			"pos": [
				1,
				2
			],
			"mask": [
				0.0,
				0.3333333333333333,
				0.3333333333333333,
				0.3333333333333333,
				0.0,
				0.0,
				0.0,
				0.0,
				0.0,
				0.0,
				0.0,
				0.0,
				0.0,
				0.0,
				0.0,
				0.0,
				0.0,
				0.0,
				0.0,
				0.0,
				0.0,
				0.0,
				0.0,
				0.0
			],
			"tree": [
				1,
				1,
				0,
				0,
				2,
				1,
				1,
				1,
				3,
				3,
				2,
				2,
				2,
				2,
				3,
				3,
				5,
				4,
				4,
				5,
				6,
				6,
				6,
				6
			]
		},
		"object": {
			"name": "mental illness",
			"pos": [
				5,
				7
			],
			"mask": [
				0.0,
				0.0,
				0.0,
				0.0,
				0.0,
				0.0,
				0.0,
				0.0,
				0.25,
				0.25,
				0.25,
				0.25,
				0.0,
				0.0,
				0.0,
				0.0,
				0.0,
				0.0,
				0.0,
				0.0,
				0.0,
				0.0,
				0.0,
				0.0
			],
			"tree": [
				3,
				3,
				2,
				2,
				2,
				1,
				1,
				1,
				1,
				1,
				0,
				0,
				2,
				2,
				3,
				3,
				5,
				4,
				4,
				5,
				6,
				6,
				6,
				6
			]
		},
		"label": [
			0,
			0,
			0,
			0,
			0,
			0,
			0,
			1,
			0,
			0,
			0,
			0,
			0,
			0,
			0,
			0,
			0,
			0,
			0
		]
	},
	{
		"origin_context": "The software subject company addressed the problem with the object publication of a fix on Saturday.",
		"tokens": [
			"The",
			"software",
			"subject",
			"company",
			"add",
			"ressed",
			"the",
			"problem",
			"with",
			"the",
			"object",
			"public",
			"ation",
			"of",
			"a",
			"fix",
			"on",
			"Saturday",
			"."
		],
		"wp_tokens": [
			[
				"The"
			],
			[
				"software"
			],
			[
				"subject"
			],
			[
				"company"
			],
			[
				"add",
				"ressed"
			],
			[
				"the"
			],
			[
				"problem"
			],
			[
				"with"
			],
			[
				"the"
			],
			[
				"object"
			],
			[
				"public",
				"ation"
			],
			[
				"of"
			],
			[
				"a"
			],
			[
				"fix"
			],
			[
				"on"
			],
			[
				"Saturday",
				"."
			]
		],
		"input_ids": [
			0,
			133,
			41038,
			40747,
			24233,
			4917,
			10887,
			627,
			41045,
			5632,
			627,
			40412,
			15110,
			1258,
			1116,
			102,
			23032,
			261,
			17643,
			4,
			2
		],
		"subject": {
			"name": "company",
			"pos": [
				2,
				3
			],
			"mask": [
				0.0,
				0.0,
				0.5,
				0.5,
				0.0,
				0.0,
				0.0,
				0.0,
				0.0,
				0.0,
				0.0,
				0.0,
				0.0,
				0.0,
				0.0,
				0.0,
				0.0,
				0.0,
				0.0
			],
			"tree": [
				1,
				2,
				1,
				0,
				1,
				1,
				3,
				2,
				2,
				4,
				4,
				3,
				3,
				4,
				6,
				5,
				6,
				6,
				6
			]
		},
		"object": {
			"name": "publication",
			"pos": [
				9,
				10
			],
			"mask": [
				0.0,
				0.0,
				0.0,
				0.0,
				0.0,
				0.0,
				0.0,
				0.0,
				0.0,
				0.0,
				0.3333333333333333,
				0.3333333333333333,
				0.3333333333333333,
				0.0,
				0.0,
				0.0,
				0.0,
				0.0,
				0.0
			],
			"tree": [
				4,
				5,
				4,
				3,
				2,
				2,
				4,
				3,
				1,
				1,
				1,
				0,
				0,
				1,
				3,
				2,
				3,
				4,
				4
			]
		},
		"label": [
			0,
			0,
			0,
			0,
			0,
			0,
			0,
			0,
			1,
			0,
			0,
			0,
			0,
			0,
			0,
			0,
			0,
			0,
			0
		]
	},
	{
		"origin_context": "Drinking down the rest of his subject papaya object nectar, and wiping his mouth he turned and hurried away throwing a goodbye and wave over his shoulder madly dashing thorough the crowds.",
		"tokens": [
			"Dr",
			"inking",
			"down",
			"the",
			"rest",
			"of",
			"his",
			"subject",
			"p",
			"ap",
			"aya",
			"object",
			"nect",
			"ar",
			",",
			"and",
			"w",
			"iping",
			"his",
			"mouth",
			"he",
			"turned",
			"and",
			"hur",
			"ried",
			"away",
			"th",
			"rowing",
			"a",
			"good",
			"bye",
			"and",
			"wave",
			"over",
			"his",
			"sh",
			"oulder",
			"mad",
			"ly",
			"d",
			"ashing",
			"th",
			"orough",
			"the",
			"c",
			"rowd",
			"s",
			"."
		],
		"wp_tokens": [
			[
				"Dr",
				"inking"
			],
			[
				"down"
			],
			[
				"the"
			],
			[
				"rest"
			],
			[
				"of"
			],
			[
				"his"
			],
			[
				"subject"
			],
			[
				"p",
				"ap",
				"aya"
			],
			[
				"object"
			],
			[
				"nect",
				"ar",
				","
			],
			[
				"and"
			],
			[
				"w",
				"iping"
			],
			[
				"his"
			],
			[
				"mouth"
			],
			[
				"he"
			],
			[
				"turned"
			],
			[
				"and"
			],
			[
				"hur",
				"ried"
			],
			[
				"away"
			],
			[
				"th",
				"rowing"
			],
			[
				"a"
			],
			[
				"good",
				"bye"
			],
			[
				"and"
			],
			[
				"wave"
			],
			[
				"over"
			],
			[
				"his"
			],
			[
				"sh",
				"oulder"
			],
			[
				"mad",
				"ly"
			],
			[
				"d",
				"ashing"
			],
			[
				"th",
				"orough"
			],
			[
				"the"
			],
			[
				"c",
				"rowd",
				"s",
				"."
			]
		],
		"input_ids": [
			0,
			14043,
			18957,
			3955,
			627,
			7110,
			1116,
			12724,
			40747,
			642,
			1115,
			5210,
			40412,
			45114,
			271,
			6,
			463,
			605,
			31401,
			12724,
			13848,
			700,
			18255,
			463,
			14898,
			10382,
			4384,
			212,
			23512,
			102,
			8396,
			33542,
			463,
			20654,
			2137,
			12724,
			1193,
			21337,
			17497,
			352,
			417,
			8141,
			212,
			33123,
			627,
			438,
			34298,
			29,
			4,
			2
		],
		"subject": {
			"name": "papaya",
			"pos": [
				6,
				7
			],
			"mask": [
				0.0,
				0.0,
				0.0,
				0.0,
				0.0,
				0.0,
				0.0,
				0.25,
				0.25,
				0.25,
				0.25,
				0.0,
				0.0,
				0.0,
				0.0,
				0.0,
				0.0,
				0.0,
				0.0,
				0.0,
				0.0,
				0.0,
				0.0,
				0.0,
				0.0,
				0.0,
				0.0,
				0.0,
				0.0,
				0.0,
				0.0,
				0.0,
				0.0,
				0.0,
				0.0,
				0.0,
				0.0,
				0.0,
				0.0,
				0.0,
				0.0,
				0.0,
				0.0,
				0.0,
				0.0,
				0.0,
				0.0,
				0.0
			],
			"tree": [
				4,
				4,
				5,
				4,
				3,
				2,
				2,
				2,
				0,
				0,
				0,
				1,
				5,
				5,
				5,
				6,
				6,
				6,
				6,
				6,
				6,
				5,
				6,
				6,
				6,
				6,
				6,
				6,
				6,
				6,
				6,
				6,
				6,
				6,
				6,
				6,
				6,
				6,
				6,
				6,
				6,
				6,
				6,
				6,
				6,
				6,
				6,
				6
			]
		},
		"object": {
			"name": "nectar",
			"pos": [
				8,
				9
			],
			"mask": [
				0.0,
				0.0,
				0.0,
				0.0,
				0.0,
				0.0,
				0.0,
				0.0,
				0.0,
				0.0,
				0.0,
				0.25,
				0.25,
				0.25,
				0.25,
				0.0,
				0.0,
				0.0,
				0.0,
				0.0,
				0.0,
				0.0,
				0.0,
				0.0,
				0.0,
				0.0,
				0.0,
				0.0,
				0.0,
				0.0,
				0.0,
				0.0,
				0.0,
				0.0,
				0.0,
				0.0,
				0.0,
				0.0,
				0.0,
				0.0,
				0.0,
				0.0,
				0.0,
				0.0,
				0.0,
				0.0,
				0.0,
				0.0
			],
			"tree": [
				1,
				1,
				2,
				3,
				2,
				3,
				5,
				5,
				5,
				5,
				5,
				4,
				0,
				0,
				0,
				1,
				1,
				1,
				3,
				2,
				3,
				2,
				3,
				3,
				3,
				4,
				4,
				4,
				6,
				5,
				5,
				5,
				5,
				6,
				6,
				6,
				6,
				6,
				6,
				6,
				6,
				6,
				6,
				4,
				3,
				3,
				3,
				3
			]
		},
		"label": [
			0,
			0,
			0,
			0,
			0,
			0,
			0,
			0,
			0,
			0,
			0,
			0,
			0,
			0,
			0,
			1,
			0,
			0,
			0
		]
	},
	{
		"origin_context": "This subject volume analyzes central object concepts of the contemporary political debate.",
		"tokens": [
			"This",
			"subject",
			"volume",
			"analy",
			"zes",
			"central",
			"object",
			"concept",
			"s",
			"of",
			"the",
			"cont",
			"emporary",
			"political",
			"deb",
			"ate",
			"."
		],
		"wp_tokens": [
			[
				"This"
			],
			[
				"subject"
			],
			[
				"volume"
			],
			[
				"analy",
				"zes"
			],
			[
				"central"
			],
			[
				"object"
			],
			[
				"concept",
				"s"
			],
			[
				"of"
			],
			[
				"the"
			],
			[
				"cont",
				"emporary"
			],
			[
				"political"
			],
			[
				"deb",
				"ate",
				"."
			]
		],
		"input_ids": [
			0,
			713,
			40747,
			33313,
			31111,
			12519,
			16620,
			40412,
			38498,
			29,
			1116,
			627,
			10800,
			45732,
			17522,
			25607,
			877,
			4,
			2
		],
		"subject": {
			"name": "volume",
			"pos": [
				1,
				2
			],
			"mask": [
				0.0,
				0.5,
				0.5,
				0.0,
				0.0,
				0.0,
				0.0,
				0.0,
				0.0,
				0.0,
				0.0,
				0.0,
				0.0,
				0.0,
				0.0,
				0.0,
				0.0
			],
			"tree": [
				1,
				1,
				0,
				1,
				1,
				4,
				3,
				2,
				2,
				3,
				5,
				5,
				5,
				5,
				4,
				4,
				4
			]
		},
		"object": {
			"name": "concepts",
			"pos": [
				5,
				6
			],
			"mask": [
				0.0,
				0.0,
				0.0,
				0.0,
				0.0,
				0.0,
				0.3333333333333333,
				0.3333333333333333,
				0.3333333333333333,
				0.0,
				0.0,
				0.0,
				0.0,
				0.0,
				0.0,
				0.0,
				0.0
			],
			"tree": [
				3,
				3,
				2,
				1,
				1,
				2,
				1,
				0,
				0,
				1,
				3,
				3,
				3,
				3,
				2,
				2,
				2
			]
		},
		"label": [
			0,
			0,
			0,
			0,
			0,
			0,
			0,
			1,
			0,
			0,
			0,
			0,
			0,
			0,
			0,
			0,
			0,
			0,
			0
		]
	},
	{
		"origin_context": "The subject defendant was released from object custody on March 2, 2001.",
		"tokens": [
			"The",
			"subject",
			"def",
			"endant",
			"was",
			"released",
			"from",
			"object",
			"c",
			"ust",
			"ody",
			"on",
			"March",
			"2",
			",",
			"2001",
			"."
		],
		"wp_tokens": [
			[
				"The"
			],
			[
				"subject"
			],
			[
				"def",
				"endant"
			],
			[
				"was"
			],
			[
				"released"
			],
			[
				"from"
			],
			[
				"object"
			],
			[
				"c",
				"ust",
				"ody"
			],
			[
				"on"
			],
			[
				"March"
			],
			[
				"2",
				","
			],
			[
				"2001",
				"."
			]
		],
		"input_ids": [
			0,
			133,
			40747,
			9232,
			25113,
			7325,
			29847,
			7761,
			40412,
			438,
			4193,
			9956,
			261,
			11770,
			176,
			6,
			33185,
			4,
			2
		],
		"subject": {
			"name": "defendant",
			"pos": [
				1,
				2
			],
			"mask": [
				0.0,
				0.3333333333333333,
				0.3333333333333333,
				0.3333333333333333,
				0.0,
				0.0,
				0.0,
				0.0,
				0.0,
				0.0,
				0.0,
				0.0,
				0.0,
				0.0,
				0.0,
				0.0,
				0.0
			],
			"tree": [
				1,
				1,
				0,
				0,
				2,
				1,
				2,
				4,
				3,
				3,
				3,
				2,
				3,
				4,
				4,
				2,
				2
			]
		},
		"object": {
			"name": "custody",
			"pos": [
				6,
				7
			],
			"mask": [
				0.0,
				0.0,
				0.0,
				0.0,
				0.0,
				0.0,
				0.0,
				0.25,
				0.25,
				0.25,
				0.25,
				0.0,
				0.0,
				0.0,
				0.0,
				0.0,
				0.0
			],
			"tree": [
				4,
				4,
				3,
				3,
				3,
				2,
				1,
				1,
				0,
				0,
				0,
				3,
				4,
				5,
				5,
				3,
				3
			]
		},
		"label": [
			0,
			0,
			0,
			0,
			0,
			0,
			0,
			0,
			0,
			0,
			1,
			0,
			0,
			0,
			0,
			0,
			0,
			0,
			0
		]
	},
	{
		"origin_context": "In addition, the subject plant builds four-cylinder \"Ecotec\" that are used in object vehicles like the Chevy Malibu and Cobalt.",
		"tokens": [
			"In",
			"add",
			"ition",
			",",
			"the",
			"subject",
			"plant",
			"build",
			"s",
			"four",
			"-",
			"cyl",
			"inder",
			"\"",
			"E",
			"cot",
			"ec",
			"\"",
			"that",
			"are",
			"used",
			"in",
			"object",
			"veh",
			"icles",
			"like",
			"the",
			"Che",
			"vy",
			"Mal",
			"ibu",
			"and",
			"C",
			"ob",
			"alt",
			"."
		],
		"wp_tokens": [
			[
				"In"
			],
			[
				"add",
				"ition",
				","
			],
			[
				"the"
			],
			[
				"subject"
			],
			[
				"plant"
			],
			[
				"build",
				"s"
			],
			[
				"four",
				"-",
				"cyl",
				"inder"
			],
			[
				"\"",
				"E",
				"cot",
				"ec",
				"\""
			],
			[
				"that"
			],
			[
				"are"
			],
			[
				"used"
			],
			[
				"in"
			],
			[
				"object"
			],
			[
				"veh",
				"icles"
			],
			[
				"like"
			],
			[
				"the"
			],
			[
				"Che",
				"vy"
			],
			[
				"Mal",
				"ibu"
			],
			[
				"and"
			],
			[
				"C",
				"ob",
				"alt",
				"."
			]
		],
		"input_ids": [
			0,
			1121,
			4917,
			7469,
			6,
			627,
			40747,
			19520,
			23411,
			29,
			10231,
			12,
			29046,
			7026,
			113,
			717,
			22921,
			3204,
			113,
			6025,
			1322,
			6199,
			179,
			40412,
			17855,
			20846,
			3341,
			627,
			16764,
			11454,
			18764,
			16343,
			463,
			347,
			2413,
			3967,
			4,
			2
		],
		"subject": {
			"name": "plant",
			"pos": [
				3,
				4
			],
			"mask": [
				0.0,
				0.0,
				0.0,
				0.0,
				0.0,
				0.5,
				0.5,
				0.0,
				0.0,
				0.0,
				0.0,
				0.0,
				0.0,
				0.0,
				0.0,
				0.0,
				0.0,
				0.0,
				0.0,
				0.0,
				0.0,
				0.0,
				0.0,
				0.0,
				0.0,
				0.0,
				0.0,
				0.0,
				0.0,
				0.0,
				0.0,
				0.0,
				0.0,
				0.0,
				0.0,
				0.0
			],
			"tree": [
				2,
				3,
				3,
				3,
				1,
				1,
				0,
				1,
				1,
				2,
				2,
				2,
				2,
				2,
				2,
				2,
				2,
				2,
				4,
				4,
				3,
				4,
				6,
				5,
				5,
				6,
				6,
				6,
				6,
				6,
				6,
				6,
				6,
				6,
				6,
				6
			]
		},
		"object": {
			"name": "vehicles",
			"pos": [
				12,
				13
			],
			"mask": [
				0.0,
				0.0,
				0.0,
				0.0,
				0.0,
				0.0,
				0.0,
				0.0,
				0.0,
				0.0,
				0.0,
				0.0,
				0.0,
				0.0,
				0.0,
				0.0,
				0.0,
				0.0,
				0.0,
				0.0,
				0.0,
				0.0,
				0.3333333333333333,
				0.3333333333333333,
				0.3333333333333333,
				0.0,
				0.0,
				0.0,
				0.0,
				0.0,
				0.0,
				0.0,
				0.0,
				0.0,
				0.0,
				0.0
			],
			"tree": [
				5,
				6,
				6,
				6,
				6,
				6,
				5,
				4,
				4,
				3,
				3,
				3,
				3,
				5,
				5,
				5,
				5,
				5,
				3,
				3,
				2,
				1,
				1,
				0,
				0,
				1,
				3,
				3,
				3,
				2,
				2,
				3,
				3,
				3,
				3,
				3
			]
		},
		"label": [
			1,
			0,
			0,
			0,
			0,
			0,
			0,
			0,
			0,
			0,
			0,
			0,
			0,
			0,
			0,
			0,
			0,
			0,
			0
		]
	},
	{
		"origin_context": "We used fried subject cheese as an element in a object dish.",
		"tokens": [
			"We",
			"used",
			"fried",
			"subject",
			"che",
			"ese",
			"as",
			"an",
			"element",
			"in",
			"a",
			"object",
			"d",
			"ish",
			"."
		],
		"wp_tokens": [
			[
				"We"
			],
			[
				"used"
			],
			[
				"fried"
			],
			[
				"subject"
			],
			[
				"che",
				"ese"
			],
			[
				"as"
			],
			[
				"an"
			],
			[
				"element"
			],
			[
				"in"
			],
			[
				"a"
			],
			[
				"object"
			],
			[
				"d",
				"ish",
				"."
			]
		],
		"input_ids": [
			0,
			170,
			6199,
			21209,
			40747,
			2871,
			4468,
			281,
			260,
			46168,
			179,
			102,
			40412,
			417,
			1173,
			4,
			2
		],
		"subject": {
			"name": "cheese",
			"pos": [
				3,
				4
			],
			"mask": [
				0.0,
				0.0,
				0.0,
				0.3333333333333333,
				0.3333333333333333,
				0.3333333333333333,
				0.0,
				0.0,
				0.0,
				0.0,
				0.0,
				0.0,
				0.0,
				0.0,
				0.0
			],
			"tree": [
				2,
				1,
				1,
				1,
				0,
				0,
				2,
				4,
				3,
				4,
				6,
				5,
				2,
				2,
				2
			]
		},
		"object": {
			"name": "dish",
			"pos": [
				10,
				11
			],
			"mask": [
				0.0,
				0.0,
				0.0,
				0.0,
				0.0,
				0.0,
				0.0,
				0.0,
				0.0,
				0.0,
				0.0,
				0.25,
				0.25,
				0.25,
				0.25
			],
			"tree": [
				2,
				1,
				3,
				3,
				2,
				2,
				2,
				4,
				3,
				4,
				6,
				5,
				0,
				0,
				0
			]
		},
		"label": [
			0,
			0,
			0,
			0,
			0,
			0,
			0,
			0,
			0,
			0,
			0,
			0,
			1,
			0,
			0,
			0,
			0,
			0,
			0
		]
	},
	{
		"origin_context": "The subject castle was inside a object museum.",
		"tokens": [
			"The",
			"subject",
			"castle",
			"was",
			"inside",
			"a",
			"object",
			"m",
			"useum",
			"."
		],
		"wp_tokens": [
			[
				"The"
			],
			[
				"subject"
			],
			[
				"castle"
			],
			[
				"was"
			],
			[
				"inside"
			],
			[
				"a"
			],
			[
				"object"
			],
			[
				"m",
				"useum",
				"."
			]
		],
		"input_ids": [
			0,
			133,
			40747,
			24773,
			7325,
			36615,
			102,
			40412,
			119,
			31093,
			4,
			2
		],
		"subject": {
			"name": "castle",
			"pos": [
				1,
				2
			],
			"mask": [
				0.0,
				0.5,
				0.5,
				0.0,
				0.0,
				0.0,
				0.0,
				0.0,
				0.0,
				0.0
			],
			"tree": [
				1,
				1,
				0,
				1,
				2,
				4,
				3,
				2,
				2,
				2
			]
		},
		"object": {
			"name": "museum",
			"pos": [
				6,
				7
			],
			"mask": [
				0.0,
				0.0,
				0.0,
				0.0,
				0.0,
				0.0,
				0.25,
				0.25,
				0.25,
				0.25
			],
			"tree": [
				3,
				3,
				2,
				1,
				2,
				4,
				3,
				0,
				0,
				0
			]
		},
		"label": [
			0,
			0,
			0,
			0,
			0,
			0,
			0,
			0,
			0,
			0,
			0,
			0,
			1,
			0,
			0,
			0,
			0,
			0,
			0
		]
	},
	{
		"origin_context": "More and more English Premier League subject clubs are falling into foreign object ownership.",
		"tokens": [
			"More",
			"and",
			"more",
			"English",
			"Prem",
			"ier",
			"League",
			"subject",
			"club",
			"s",
			"are",
			"fall",
			"ing",
			"into",
			"foreign",
			"object",
			"owners",
			"hip",
			"."
		],
		"wp_tokens": [
			[
				"More"
			],
			[
				"and"
			],
			[
				"more"
			],
			[
				"English"
			],
			[
				"Prem",
				"ier"
			],
			[
				"League"
			],
			[
				"subject"
			],
			[
				"club",
				"s"
			],
			[
				"are"
			],
			[
				"fall",
				"ing"
			],
			[
				"into"
			],
			[
				"foreign"
			],
			[
				"object"
			],
			[
				"owners",
				"hip",
				"."
			]
		],
		"input_ids": [
			0,
			9690,
			463,
			4321,
			35007,
			35132,
			906,
			17608,
			40747,
			21858,
			29,
			1322,
			7349,
			154,
			12473,
			35229,
			40412,
			23185,
			4128,
			4,
			2
		],
		"subject": {
			"name": "clubs",
			"pos": [
				6,
				7
			],
			"mask": [
				0.0,
				0.0,
				0.0,
				0.0,
				0.0,
				0.0,
				0.0,
				0.3333333333333333,
				0.3333333333333333,
				0.3333333333333333,
				0.0,
				0.0,
				0.0,
				0.0,
				0.0,
				0.0,
				0.0,
				0.0,
				0.0
			],
			"tree": [
				2,
				3,
				3,
				2,
				2,
				2,
				1,
				1,
				0,
				0,
				2,
				1,
				1,
				2,
				4,
				3,
				2,
				2,
				2
			]
		},
		"object": {
			"name": "ownership",
			"pos": [
				12,
				13
			],
			"mask": [
				0.0,
				0.0,
				0.0,
				0.0,
				0.0,
				0.0,
				0.0,
				0.0,
				0.0,
				0.0,
				0.0,
				0.0,
				0.0,
				0.0,
				0.0,
				0.25,
				0.25,
				0.25,
				0.25
			],
			"tree": [
				4,
				5,
				5,
				4,
				4,
				4,
				3,
				3,
				2,
				2,
				2,
				1,
				1,
				2,
				4,
				3,
				0,
				0,
				0
			]
		},
		"label": [
			1,
			0,
			0,
			0,
			0,
			0,
			0,
			0,
			0,
			0,
			0,
			0,
			0,
			0,
			0,
			0,
			0,
			0,
			0
		]
	},
	{
		"origin_context": "The subject man was carried into a waiting police object car from Coleraine Times.",
		"tokens": [
			"The",
			"subject",
			"man",
			"was",
			"car",
			"ried",
			"into",
			"a",
			"wa",
			"iting",
			"police",
			"object",
			"car",
			"from",
			"Col",
			"er",
			"aine",
			"Times",
			"."
		],
		"wp_tokens": [
			[
				"The"
			],
			[
				"subject"
			],
			[
				"man"
			],
			[
				"was"
			],
			[
				"car",
				"ried"
			],
			[
				"into"
			],
			[
				"a"
			],
			[
				"wa",
				"iting"
			],
			[
				"police"
			],
			[
				"object"
			],
			[
				"car"
			],
			[
				"from"
			],
			[
				"Col",
				"er",
				"aine"
			],
			[
				"Times",
				"."
			]
		],
		"input_ids": [
			0,
			133,
			40747,
			397,
			7325,
			5901,
			10382,
			12473,
			102,
			2739,
			2838,
			24848,
			40412,
			5901,
			7761,
			18551,
			254,
			5193,
			18921,
			4,
			2
		],
		"subject": {
			"name": "man",
			"pos": [
				1,
				2
			],
			"mask": [
				0.0,
				0.5,
				0.5,
				0.0,
				0.0,
				0.0,
				0.0,
				0.0,
				0.0,
				0.0,
				0.0,
				0.0,
				0.0,
				0.0,
				0.0,
				0.0,
				0.0,
				0.0,
				0.0
			],
			"tree": [
				1,
				1,
				0,
				2,
				1,
				1,
				2,
				4,
				4,
				4,
				5,
				4,
				3,
				2,
				4,
				4,
				4,
				3,
				3
			]
		},
		"object": {
			"name": "car",
			"pos": [
				9,
				10
			],
			"mask": [
				0.0,
				0.0,
				0.0,
				0.0,
				0.0,
				0.0,
				0.0,
				0.0,
				0.0,
				0.0,
				0.0,
				0.5,
				0.5,
				0.0,
				0.0,
				0.0,
				0.0,
				0.0,
				0.0
			],
			"tree": [
				4,
				4,
				3,
				3,
				2,
				2,
				1,
				1,
				1,
				1,
				2,
				1,
				0,
				3,
				5,
				5,
				5,
				4,
				4
			]
		},
		"label": [
			0,
			0,
			0,
			0,
			0,
			1,
			0,
			0,
			0,
			0,
			0,
			0,
			0,
			0,
			0,
			0,
			0,
			0,
			0
		]
	},
	{
		"origin_context": "The aim of this subject section is the object interpretation of the results and their relation to the existing knowledge.",
		"tokens": [
			"The",
			"aim",
			"of",
			"this",
			"subject",
			"section",
			"is",
			"the",
			"object",
			"interpret",
			"ation",
			"of",
			"the",
			"results",
			"and",
			"their",
			"relation",
			"to",
			"the",
			"existing",
			"knowledge",
			"."
		],
		"wp_tokens": [
			[
				"The"
			],
			[
				"aim"
			],
			[
				"of"
			],
			[
				"this"
			],
			[
				"subject"
			],
			[
				"section"
			],
			[
				"is"
			],
			[
				"the"
			],
			[
				"object"
			],
			[
				"interpret",
				"ation"
			],
			[
				"of"
			],
			[
				"the"
			],
			[
				"results"
			],
			[
				"and"
			],
			[
				"their"
			],
			[
				"relation"
			],
			[
				"to"
			],
			[
				"the"
			],
			[
				"existing"
			],
			[
				"knowledge",
				"."
			]
		],
		"input_ids": [
			0,
			133,
			7146,
			1116,
			9226,
			40747,
			22580,
			354,
			627,
			40412,
			41111,
			1258,
			1116,
			627,
			38547,
			463,
			25017,
			47114,
			560,
			627,
			19865,
			44228,
			4,
			2
		],
		"subject": {
			"name": "section",
			"pos": [
				4,
				5
			],
			"mask": [
				0.0,
				0.0,
				0.0,
				0.0,
				0.5,
				0.5,
				0.0,
				0.0,
				0.0,
				0.0,
				0.0,
				0.0,
				0.0,
				0.0,
				0.0,
				0.0,
				0.0,
				0.0,
				0.0,
				0.0,
				0.0,
				0.0
			],
			"tree": [
				3,
				2,
				1,
				1,
				1,
				0,
				3,
				5,
				5,
				4,
				4,
				5,
				6,
				6,
				6,
				6,
				6,
				6,
				6,
				6,
				6,
				6
			]
		},
		"object": {
			"name": "interpretation",
			"pos": [
				8,
				9
			],
			"mask": [
				0.0,
				0.0,
				0.0,
				0.0,
				0.0,
				0.0,
				0.0,
				0.0,
				0.3333333333333333,
				0.3333333333333333,
				0.3333333333333333,
				0.0,
				0.0,
				0.0,
				0.0,
				0.0,
				0.0,
				0.0,
				0.0,
				0.0,
				0.0,
				0.0
			],
			"tree": [
				3,
				2,
				3,
				5,
				5,
				4,
				1,
				1,
				1,
				0,
				0,
				1,
				3,
				2,
				3,
				4,
				3,
				4,
				6,
				6,
				5,
				5
			]
		},
		"label": [
			0,
			0,
			0,
			0,
			0,
			0,
			0,
			1,
			0,
			0,
			0,
			0,
			0,
			0,
			0,
			0,
			0,
			0,
			0
		]
	},
	{
		"origin_context": "Bunn has recalled 35,600 single-cup pod brewers because the subject drawer of the object coffeemaker opens unexpectedly during a brew cycle, posing a burn hazard to consumers.",
		"tokens": [
			"B",
			"unn",
			"has",
			"re",
			"called",
			"35",
			",",
			"600",
			"single",
			"-",
			"cup",
			"pod",
			"brew",
			"ers",
			"because",
			"the",
			"subject",
			"draw",
			"er",
			"of",
			"the",
			"object",
			"co",
			"ff",
			"eem",
			"aker",
			"opens",
			"un",
			"expected",
			"ly",
			"during",
			"a",
			"brew",
			"cycle",
			",",
			"posing",
			"a",
			"burn",
			"hazard",
			"to",
			"cons",
			"umers",
			"."
		],
		"wp_tokens": [
			[
				"B",
				"unn"
			],
			[
				"has"
			],
			[
				"re",
				"called"
			],
			[
				"35",
				",",
				"600"
			],
			[
				"single",
				"-",
				"cup"
			],
			[
				"pod"
			],
			[
				"brew",
				"ers"
			],
			[
				"because"
			],
			[
				"the"
			],
			[
				"subject"
			],
			[
				"draw",
				"er"
			],
			[
				"of"
			],
			[
				"the"
			],
			[
				"object"
			],
			[
				"co",
				"ff",
				"eem",
				"aker"
			],
			[
				"opens"
			],
			[
				"un",
				"expected",
				"ly"
			],
			[
				"during"
			],
			[
				"a"
			],
			[
				"brew"
			],
			[
				"cycle",
				","
			],
			[
				"posing"
			],
			[
				"a"
			],
			[
				"burn"
			],
			[
				"hazard"
			],
			[
				"to"
			],
			[
				"cons",
				"umers",
				"."
			]
		],
		"input_ids": [
			0,
			387,
			17424,
			7333,
			241,
			4155,
			2022,
			6,
			4697,
			25382,
			12,
			21033,
			40762,
			30975,
			268,
			13437,
			627,
			40747,
			24686,
			254,
			1116,
			627,
			40412,
			876,
			3145,
			33386,
			4218,
			35800,
			879,
			10162,
			352,
			37460,
			102,
			30975,
			23060,
			6,
			29105,
			102,
			7554,
			43217,
			560,
			10998,
			35954,
			4,
			2
		],
		"subject": {
			"name": "drawer",
			"pos": [
				9,
				10
			],
			"mask": [
				0.0,
				0.0,
				0.0,
				0.0,
				0.0,
				0.0,
				0.0,
				0.0,
				0.0,
				0.0,
				0.0,
				0.0,
				0.0,
				0.0,
				0.0,
				0.0,
				0.3333333333333333,
				0.3333333333333333,
				0.3333333333333333,
				0.0,
				0.0,
				0.0,
				0.0,
				0.0,
				0.0,
				0.0,
				0.0,
				0.0,
				0.0,
				0.0,
				0.0,
				0.0,
				0.0,
				0.0,
				0.0,
				0.0,
				0.0,
				0.0,
				0.0,
				0.0,
				0.0,
				0.0,
				0.0
			],
			"tree": [
				3,
				3,
				3,
				2,
				2,
				4,
				4,
				4,
				4,
				4,
				4,
				4,
				3,
				3,
				2,
				1,
				1,
				0,
				0,
				1,
				3,
				3,
				2,
				2,
				2,
				2,
				1,
				2,
				2,
				2,
				2,
				4,
				4,
				3,
				3,
				4,
				6,
				6,
				5,
				5,
				6,
				6,
				6
			]
		},
		"object": {
			"name": "coffeemaker",
			"pos": [
				13,
				14
			],
			"mask": [
				0.0,
				0.0,
				0.0,
				0.0,
				0.0,
				0.0,
				0.0,
				0.0,
				0.0,
				0.0,
				0.0,
				0.0,
				0.0,
				0.0,
				0.0,
				0.0,
				0.0,
				0.0,
				0.0,
				0.0,
				0.0,
				0.2,
				0.2,
				0.2,
				0.2,
				0.2,
				0.0,
				0.0,
				0.0,
				0.0,
				0.0,
				0.0,
				0.0,
				0.0,
				0.0,
				0.0,
				0.0,
				0.0,
				0.0,
				0.0,
				0.0,
				0.0,
				0.0
			],
			"tree": [
				5,
				5,
				5,
				4,
				4,
				6,
				6,
				6,
				6,
				6,
				6,
				6,
				5,
				5,
				4,
				3,
				3,
				2,
				2,
				1,
				1,
				1,
				0,
				0,
				0,
				0,
				3,
				4,
				4,
				4,
				4,
				6,
				6,
				5,
				5,
				6,
				6,
				6,
				6,
				6,
				6,
				6,
				6
			]
		},
		"label": [
			0,
			0,
			0,
			0,
			0,
			0,
			0,
			0,
			0,
			0,
			0,
			0,
			1,
			0,
			0,
			0,
			0,
			0,
			0
		]
	},
	{
		"origin_context": "A probe subject tube is introduced into a reaction object container for measuring the operating condition of a medium in the interior of the container.",
		"tokens": [
			"A",
			"pro",
			"be",
			"subject",
			"tube",
			"is",
			"introdu",
			"ced",
			"into",
			"a",
			"re",
			"action",
			"object",
			"container",
			"for",
			"me",
			"asuring",
			"the",
			"oper",
			"ating",
			"condition",
			"of",
			"a",
			"medium",
			"in",
			"the",
			"inter",
			"ior",
			"of",
			"the",
			"container",
			"."
		],
		"wp_tokens": [
			[
				"A"
			],
			[
				"pro",
				"be"
			],
			[
				"subject"
			],
			[
				"tube"
			],
			[
				"is"
			],
			[
				"introdu",
				"ced"
			],
			[
				"into"
			],
			[
				"a"
			],
			[
				"re",
				"action"
			],
			[
				"object"
			],
			[
				"container"
			],
			[
				"for"
			],
			[
				"me",
				"asuring"
			],
			[
				"the"
			],
			[
				"oper",
				"ating"
			],
			[
				"condition"
			],
			[
				"of"
			],
			[
				"a"
			],
			[
				"medium"
			],
			[
				"in"
			],
			[
				"the"
			],
			[
				"inter",
				"ior"
			],
			[
				"of"
			],
			[
				"the"
			],
			[
				"container",
				"."
			]
		],
		"input_ids": [
			0,
			250,
			4892,
			1610,
			40747,
			46389,
			354,
			37343,
			7618,
			12473,
			102,
			241,
			10845,
			40412,
			46367,
			1990,
			1794,
			40786,
			627,
			8428,
			1295,
			27503,
			1116,
			102,
			37661,
			179,
			627,
			8007,
			7375,
			1116,
			627,
			46367,
			4,
			2
		],
		"subject": {
			"name": "tube",
			"pos": [
				2,
				3
			],
			"mask": [
				0.0,
				0.0,
				0.0,
				0.5,
				0.5,
				0.0,
				0.0,
				0.0,
				0.0,
				0.0,
				0.0,
				0.0,
				0.0,
				0.0,
				0.0,
				0.0,
				0.0,
				0.0,
				0.0,
				0.0,
				0.0,
				0.0,
				0.0,
				0.0,
				0.0,
				0.0,
				0.0,
				0.0,
				0.0,
				0.0,
				0.0,
				0.0
			],
			"tree": [
				1,
				1,
				1,
				1,
				0,
				2,
				1,
				1,
				2,
				4,
				5,
				5,
				4,
				3,
				4,
				5,
				5,
				6,
				6,
				6,
				6,
				6,
				6,
				6,
				6,
				6,
				6,
				6,
				6,
				6,
				6,
				6
			]
		},
		"object": {
			"name": "container",
			"pos": [
				9,
				10
			],
			"mask": [
				0.0,
				0.0,
				0.0,
				0.0,
				0.0,
				0.0,
				0.0,
				0.0,
				0.0,
				0.0,
				0.0,
				0.0,
				0.5,
				0.5,
				0.0,
				0.0,
				0.0,
				0.0,
				0.0,
				0.0,
				0.0,
				0.0,
				0.0,
				0.0,
				0.0,
				0.0,
				0.0,
				0.0,
				0.0,
				0.0,
				0.0,
				0.0
			],
			"tree": [
				4,
				4,
				4,
				4,
				3,
				3,
				2,
				2,
				1,
				1,
				2,
				2,
				1,
				0,
				1,
				2,
				2,
				4,
				4,
				4,
				3,
				4,
				6,
				5,
				6,
				6,
				6,
				6,
				6,
				6,
				6,
				6
			]
		},
		"label": [
			0,
			0,
			0,
			0,
			0,
			1,
			0,
			0,
			0,
			0,
			0,
			0,
			0,
			0,
			0,
			0,
			0,
			0,
			0
		]
	},
	{
		"origin_context": "David Mamet took questions from the audience and shared his subject views on topics such as object television, the democracy of culture and the English accent.",
		"tokens": [
			"David",
			"M",
			"am",
			"et",
			"t",
			"ook",
			"quest",
			"ions",
			"from",
			"the",
			"aud",
			"ience",
			"and",
			"shared",
			"his",
			"subject",
			"views",
			"on",
			"top",
			"ics",
			"such",
			"as",
			"object",
			"te",
			"levision",
			",",
			"the",
			"democracy",
			"of",
			"culture",
			"and",
			"the",
			"English",
			"ac",
			"cent",
			"."
		],
		"wp_tokens": [
			[
				"David"
			],
			[
				"M",
				"am",
				"et"
			],
			[
				"t",
				"ook"
			],
			[
				"quest",
				"ions"
			],
			[
				"from"
			],
			[
				"the"
			],
			[
				"aud",
				"ience"
			],
			[
				"and"
			],
			[
				"shared"
			],
			[
				"his"
			],
			[
				"subject"
			],
			[
				"views"
			],
			[
				"on"
			],
			[
				"top",
				"ics"
			],
			[
				"such"
			],
			[
				"as"
			],
			[
				"object"
			],
			[
				"te",
				"levision",
				","
			],
			[
				"the"
			],
			[
				"democracy"
			],
			[
				"of"
			],
			[
				"culture"
			],
			[
				"and"
			],
			[
				"the"
			],
			[
				"English"
			],
			[
				"ac",
				"cent",
				"."
			]
		],
		"input_ids": [
			0,
			8773,
			448,
			424,
			594,
			90,
			6576,
			23627,
			2485,
			7761,
			627,
			5247,
			11465,
			463,
			42502,
			12724,
			40747,
			39281,
			261,
			8766,
			2857,
			16918,
			281,
			40412,
			859,
			41605,
			6,
			627,
			30814,
			1116,
			27238,
			463,
			627,
			35007,
			1043,
			6342,
			4,
			2
		],
		"subject": {
			"name": "views",
			"pos": [
				10,
				11
			],
			"mask": [
				0.0,
				0.0,
				0.0,
				0.0,
				0.0,
				0.0,
				0.0,
				0.0,
				0.0,
				0.0,
				0.0,
				0.0,
				0.0,
				0.0,
				0.0,
				0.5,
				0.5,
				0.0,
				0.0,
				0.0,
				0.0,
				0.0,
				0.0,
				0.0,
				0.0,
				0.0,
				0.0,
				0.0,
				0.0,
				0.0,
				0.0,
				0.0,
				0.0,
				0.0,
				0.0,
				0.0
			],
			"tree": [
				4,
				3,
				3,
				3,
				2,
				2,
				3,
				3,
				3,
				5,
				4,
				4,
				3,
				1,
				1,
				1,
				0,
				1,
				2,
				2,
				4,
				3,
				4,
				2,
				2,
				2,
				3,
				2,
				3,
				4,
				3,
				4,
				3,
				3,
				3,
				3
			]
		},
		"object": {
			"name": "television",
			"pos": [
				16,
				17
			],
			"mask": [
				0.0,
				0.0,
				0.0,
				0.0,
				0.0,
				0.0,
				0.0,
				0.0,
				0.0,
				0.0,
				0.0,
				0.0,
				0.0,
				0.0,
				0.0,
				0.0,
				0.0,
				0.0,
				0.0,
				0.0,
				0.0,
				0.0,
				0.25,
				0.25,
				0.25,
				0.25,
				0.0,
				0.0,
				0.0,
				0.0,
				0.0,
				0.0,
				0.0,
				0.0,
				0.0,
				0.0
			],
			"tree": [
				4,
				3,
				3,
				3,
				2,
				2,
				3,
				3,
				3,
				5,
				4,
				4,
				3,
				1,
				3,
				3,
				2,
				3,
				4,
				4,
				6,
				5,
				6,
				0,
				0,
				0,
				3,
				2,
				3,
				4,
				3,
				4,
				3,
				3,
				3,
				3
			]
		},
		"label": [
			0,
			0,
			0,
			0,
			0,
			0,
			0,
			1,
			0,
			0,
			0,
			0,
			0,
			0,
			0,
			0,
			0,
			0,
			0
		]
	},
	{
		"origin_context": "Additionally, the subject chapter points out the object importance of new employee orientation and lists some of the important things to cover during that process.",
		"tokens": [
			"Additionally",
			",",
			"the",
			"subject",
			"chapter",
			"points",
			"out",
			"the",
			"object",
			"import",
			"ance",
			"of",
			"new",
			"employ",
			"ee",
			"orient",
			"ation",
			"and",
			"lists",
			"some",
			"of",
			"the",
			"important",
			"things",
			"to",
			"cover",
			"during",
			"that",
			"process",
			"."
		],
		"wp_tokens": [
			[
				"Additionally",
				","
			],
			[
				"the"
			],
			[
				"subject"
			],
			[
				"chapter"
			],
			[
				"points"
			],
			[
				"out"
			],
			[
				"the"
			],
			[
				"object"
			],
			[
				"import",
				"ance"
			],
			[
				"of"
			],
			[
				"new"
			],
			[
				"employ",
				"ee"
			],
			[
				"orient",
				"ation"
			],
			[
				"and"
			],
			[
				"lists"
			],
			[
				"some"
			],
			[
				"of"
			],
			[
				"the"
			],
			[
				"important"
			],
			[
				"things"
			],
			[
				"to"
			],
			[
				"cover"
			],
			[
				"during"
			],
			[
				"that"
			],
			[
				"process",
				"."
			]
		],
		"input_ids": [
			0,
			42713,
			6,
			627,
			40747,
			47252,
			21996,
			995,
			627,
			40412,
			41975,
			2389,
			1116,
			4651,
			32198,
			1942,
			29458,
			1258,
			463,
			23583,
			12465,
			1116,
			627,
			23022,
			34331,
			560,
			20401,
			37460,
			6025,
			31931,
			4,
			2
		],
		"subject": {
			"name": "chapter",
			"pos": [
				2,
				3
			],
			"mask": [
				0.0,
				0.0,
				0.0,
				0.5,
				0.5,
				0.0,
				0.0,
				0.0,
				0.0,
				0.0,
				0.0,
				0.0,
				0.0,
				0.0,
				0.0,
				0.0,
				0.0,
				0.0,
				0.0,
				0.0,
				0.0,
				0.0,
				0.0,
				0.0,
				0.0,
				0.0,
				0.0,
				0.0,
				0.0,
				0.0
			],
			"tree": [
				2,
				2,
				1,
				1,
				0,
				1,
				2,
				3,
				3,
				2,
				2,
				3,
				5,
				5,
				5,
				4,
				4,
				2,
				2,
				3,
				4,
				6,
				6,
				5,
				6,
				6,
				6,
				6,
				2,
				2
			]
		},
		"object": {
			"name": "importance",
			"pos": [
				7,
				8
			],
			"mask": [
				0.0,
				0.0,
				0.0,
				0.0,
				0.0,
				0.0,
				0.0,
				0.0,
				0.3333333333333333,
				0.3333333333333333,
				0.3333333333333333,
				0.0,
				0.0,
				0.0,
				0.0,
				0.0,
				0.0,
				0.0,
				0.0,
				0.0,
				0.0,
				0.0,
				0.0,
				0.0,
				0.0,
				0.0,
				0.0,
				0.0,
				0.0,
				0.0
			],
			"tree": [
				2,
				2,
				3,
				3,
				2,
				1,
				2,
				1,
				1,
				0,
				0,
				1,
				3,
				3,
				3,
				2,
				2,
				2,
				2,
				3,
				4,
				6,
				6,
				5,
				6,
				6,
				6,
				6,
				2,
				2
			]
		},
		"label": [
			0,
			0,
			0,
			0,
			0,
			0,
			0,
			1,
			0,
			0,
			0,
			0,
			0,
			0,
			0,
			0,
			0,
			0,
			0
		]
	},
	{
		"origin_context": "The monitoring subject station receives the signal through a communication object device and the combined signal is processed to retrieve GPS data.",
		"tokens": [
			"The",
			"monitor",
			"ing",
			"subject",
			"station",
			"re",
			"ce",
			"ives",
			"the",
			"sign",
			"al",
			"through",
			"a",
			"communication",
			"object",
			"device",
			"and",
			"the",
			"comb",
			"ined",
			"sign",
			"al",
			"is",
			"process",
			"ed",
			"to",
			"ret",
			"rieve",
			"G",
			"PS",
			"data",
			"."
		],
		"wp_tokens": [
			[
				"The"
			],
			[
				"monitor",
				"ing"
			],
			[
				"subject"
			],
			[
				"station"
			],
			[
				"re",
				"ce",
				"ives"
			],
			[
				"the"
			],
			[
				"sign",
				"al"
			],
			[
				"through"
			],
			[
				"a"
			],
			[
				"communication"
			],
			[
				"object"
			],
			[
				"device"
			],
			[
				"and"
			],
			[
				"the"
			],
			[
				"comb",
				"ined"
			],
			[
				"sign",
				"al"
			],
			[
				"is"
			],
			[
				"process",
				"ed"
			],
			[
				"to"
			],
			[
				"ret",
				"rieve"
			],
			[
				"G",
				"PS"
			],
			[
				"data",
				"."
			]
		],
		"input_ids": [
			0,
			133,
			38575,
			154,
			40747,
			30650,
			241,
			1755,
			3699,
			627,
			13033,
			337,
			11672,
			102,
			24741,
			40412,
			42005,
			463,
			627,
			15302,
			6158,
			13033,
			337,
			354,
			31931,
			196,
			560,
			4903,
			20080,
			534,
			3888,
			23687,
			4,
			2
		],
		"subject": {
			"name": "station",
			"pos": [
				2,
				3
			],
			"mask": [
				0.0,
				0.0,
				0.0,
				0.5,
				0.5,
				0.0,
				0.0,
				0.0,
				0.0,
				0.0,
				0.0,
				0.0,
				0.0,
				0.0,
				0.0,
				0.0,
				0.0,
				0.0,
				0.0,
				0.0,
				0.0,
				0.0,
				0.0,
				0.0,
				0.0,
				0.0,
				0.0,
				0.0,
				0.0,
				0.0,
				0.0,
				0.0
			],
			"tree": [
				1,
				1,
				1,
				1,
				0,
				1,
				1,
				1,
				3,
				2,
				2,
				2,
				4,
				5,
				4,
				3,
				2,
				4,
				4,
				4,
				3,
				3,
				3,
				2,
				2,
				4,
				3,
				3,
				4,
				4,
				5,
				5
			]
		},
		"object": {
			"name": "device",
			"pos": [
				10,
				11
			],
			"mask": [
				0.0,
				0.0,
				0.0,
				0.0,
				0.0,
				0.0,
				0.0,
				0.0,
				0.0,
				0.0,
				0.0,
				0.0,
				0.0,
				0.0,
				0.5,
				0.5,
				0.0,
				0.0,
				0.0,
				0.0,
				0.0,
				0.0,
				0.0,
				0.0,
				0.0,
				0.0,
				0.0,
				0.0,
				0.0,
				0.0,
				0.0,
				0.0
			],
			"tree": [
				4,
				4,
				4,
				4,
				3,
				2,
				2,
				2,
				4,
				3,
				3,
				1,
				1,
				2,
				1,
				0,
				3,
				5,
				5,
				5,
				4,
				4,
				4,
				3,
				3,
				5,
				4,
				4,
				5,
				5,
				6,
				6
			]
		},
		"label": [
			0,
			1,
			0,
			0,
			0,
			0,
			0,
			0,
			0,
			0,
			0,
			0,
			0,
			0,
			0,
			0,
			0,
			0,
			0
		]
	},
	{
		"origin_context": "In this approach, correction and police personnel jointly sought to locate and apprehend subject offenders who had absconded from parole and probation object officers.",
		"tokens": [
			"In",
			"this",
			"appro",
			"ach",
			",",
			"cor",
			"rection",
			"and",
			"police",
			"person",
			"nel",
			"j",
			"oint",
			"ly",
			"s",
			"ought",
			"to",
			"l",
			"ocate",
			"and",
			"app",
			"rehend",
			"subject",
			"off",
			"enders",
			"who",
			"had",
			"ab",
			"sc",
			"ond",
			"ed",
			"from",
			"par",
			"ole",
			"and",
			"pro",
			"b",
			"ation",
			"object",
			"offic",
			"ers",
			"."
		],
		"wp_tokens": [
			[
				"In"
			],
			[
				"this"
			],
			[
				"appro",
				"ach",
				","
			],
			[
				"cor",
				"rection"
			],
			[
				"and"
			],
			[
				"police"
			],
			[
				"person",
				"nel"
			],
			[
				"j",
				"oint",
				"ly"
			],
			[
				"s",
				"ought"
			],
			[
				"to"
			],
			[
				"l",
				"ocate"
			],
			[
				"and"
			],
			[
				"app",
				"rehend"
			],
			[
				"subject"
			],
			[
				"off",
				"enders"
			],
			[
				"who"
			],
			[
				"had"
			],
			[
				"ab",
				"sc",
				"ond",
				"ed"
			],
			[
				"from"
			],
			[
				"par",
				"ole"
			],
			[
				"and"
			],
			[
				"pro",
				"b",
				"ation"
			],
			[
				"object"
			],
			[
				"offic",
				"ers",
				"."
			]
		],
		"input_ids": [
			0,
			1121,
			9226,
			27666,
			1488,
			6,
			7215,
			45447,
			463,
			24848,
			5970,
			18902,
			267,
			15494,
			352,
			29,
			12807,
			560,
			462,
			22486,
			463,
			3340,
			48051,
			40747,
			1529,
			13563,
			8155,
			12186,
			873,
			3866,
			2832,
			196,
			7761,
			5489,
			4104,
			463,
			4892,
			428,
			1258,
			40412,
			27257,
			268,
			4,
			2
		],
		"subject": {
			"name": "offenders",
			"pos": [
				13,
				14
			],
			"mask": [
				0.0,
				0.0,
				0.0,
				0.0,
				0.0,
				0.0,
				0.0,
				0.0,
				0.0,
				0.0,
				0.0,
				0.0,
				0.0,
				0.0,
				0.0,
				0.0,
				0.0,
				0.0,
				0.0,
				0.0,
				0.0,
				0.0,
				0.3333333333333333,
				0.3333333333333333,
				0.3333333333333333,
				0.0,
				0.0,
				0.0,
				0.0,
				0.0,
				0.0,
				0.0,
				0.0,
				0.0,
				0.0,
				0.0,
				0.0,
				0.0,
				0.0,
				0.0,
				0.0,
				0.0
			],
			"tree": [
				4,
				6,
				6,
				6,
				6,
				5,
				5,
				6,
				6,
				6,
				6,
				4,
				4,
				4,
				3,
				3,
				3,
				2,
				2,
				3,
				1,
				1,
				1,
				0,
				0,
				2,
				2,
				1,
				1,
				1,
				1,
				2,
				3,
				3,
				4,
				5,
				5,
				5,
				4,
				4,
				4,
				4
			]
		},
		"object": {
			"name": "officers",
			"pos": [
				22,
				23
			],
			"mask": [
				0.0,
				0.0,
				0.0,
				0.0,
				0.0,
				0.0,
				0.0,
				0.0,
				0.0,
				0.0,
				0.0,
				0.0,
				0.0,
				0.0,
				0.0,
				0.0,
				0.0,
				0.0,
				0.0,
				0.0,
				0.0,
				0.0,
				0.0,
				0.0,
				0.0,
				0.0,
				0.0,
				0.0,
				0.0,
				0.0,
				0.0,
				0.0,
				0.0,
				0.0,
				0.0,
				0.0,
				0.0,
				0.0,
				0.25,
				0.25,
				0.25,
				0.25
			],
			"tree": [
				2,
				4,
				4,
				4,
				4,
				3,
				3,
				4,
				5,
				4,
				4,
				2,
				2,
				2,
				1,
				1,
				3,
				2,
				2,
				3,
				3,
				3,
				5,
				4,
				4,
				6,
				6,
				5,
				5,
				5,
				5,
				6,
				6,
				6,
				6,
				6,
				6,
				6,
				6,
				0,
				0,
				0
			]
		},
		"label": [
			0,
			0,
			0,
			0,
			0,
			0,
			0,
			0,
			0,
			0,
			1,
			0,
			0,
			0,
			0,
			0,
			0,
			0,
			0
		]
	},
	{
		"origin_context": "The major theme of the subject book is the object beauty of a dream.",
		"tokens": [
			"The",
			"major",
			"theme",
			"of",
			"the",
			"subject",
			"book",
			"is",
			"the",
			"object",
			"beaut",
			"y",
			"of",
			"a",
			"dream",
			"."
		],
		"wp_tokens": [
			[
				"The"
			],
			[
				"major"
			],
			[
				"theme"
			],
			[
				"of"
			],
			[
				"the"
			],
			[
				"subject"
			],
			[
				"book"
			],
			[
				"is"
			],
			[
				"the"
			],
			[
				"object"
			],
			[
				"beaut",
				"y"
			],
			[
				"of"
			],
			[
				"a"
			],
			[
				"dream",
				"."
			]
		],
		"input_ids": [
			0,
			133,
			25430,
			46592,
			1116,
			627,
			40747,
			6298,
			354,
			627,
			40412,
			28878,
			219,
			1116,
			102,
			24009,
			4,
			2
		],
		"subject": {
			"name": "book",
			"pos": [
				5,
				6
			],
			"mask": [
				0.0,
				0.0,
				0.0,
				0.0,
				0.0,
				0.5,
				0.5,
				0.0,
				0.0,
				0.0,
				0.0,
				0.0,
				0.0,
				0.0,
				0.0,
				0.0
			],
			"tree": [
				3,
				3,
				2,
				1,
				1,
				1,
				0,
				3,
				5,
				5,
				4,
				4,
				5,
				6,
				6,
				6
			]
		},
		"object": {
			"name": "beauty",
			"pos": [
				9,
				10
			],
			"mask": [
				0.0,
				0.0,
				0.0,
				0.0,
				0.0,
				0.0,
				0.0,
				0.0,
				0.0,
				0.3333333333333333,
				0.3333333333333333,
				0.3333333333333333,
				0.0,
				0.0,
				0.0,
				0.0
			],
			"tree": [
				3,
				3,
				2,
				3,
				5,
				5,
				4,
				1,
				1,
				1,
				0,
				0,
				1,
				3,
				2,
				2
			]
		},
		"label": [
			0,
			0,
			0,
			0,
			0,
			0,
			0,
			1,
			0,
			0,
			0,
			0,
			0,
			0,
			0,
			0,
			0,
			0,
			0
		]
	},
	{
		"origin_context": "It spilled more than 53000 gallons of crude oil into the surrounding marshes one of the bigger subject spills caused by the object hurricane.",
		"tokens": [
			"It",
			"sp",
			"illed",
			"more",
			"than",
			"53",
			"000",
			"gall",
			"ons",
			"of",
			"cr",
			"ude",
			"oil",
			"into",
			"the",
			"sur",
			"round",
			"ing",
			"m",
			"ars",
			"hes",
			"one",
			"of",
			"the",
			"big",
			"ger",
			"subject",
			"sp",
			"ills",
			"ca",
			"used",
			"by",
			"the",
			"object",
			"hur",
			"ricane",
			"."
		],
		"wp_tokens": [
			[
				"It"
			],
			[
				"sp",
				"illed"
			],
			[
				"more"
			],
			[
				"than"
			],
			[
				"53",
				"000"
			],
			[
				"gall",
				"ons"
			],
			[
				"of"
			],
			[
				"cr",
				"ude"
			],
			[
				"oil"
			],
			[
				"into"
			],
			[
				"the"
			],
			[
				"sur",
				"round",
				"ing"
			],
			[
				"m",
				"ars",
				"hes"
			],
			[
				"one"
			],
			[
				"of"
			],
			[
				"the"
			],
			[
				"big",
				"ger"
			],
			[
				"subject"
			],
			[
				"sp",
				"ills"
			],
			[
				"ca",
				"used"
			],
			[
				"by"
			],
			[
				"the"
			],
			[
				"object"
			],
			[
				"hur",
				"ricane",
				"."
			]
		],
		"input_ids": [
			0,
			243,
			4182,
			12146,
			4321,
			5652,
			4540,
			151,
			30322,
			1790,
			1116,
			8344,
			6343,
			14189,
			12473,
			627,
			12557,
			3431,
			154,
			119,
			2726,
			5065,
			1264,
			1116,
			627,
			8527,
			2403,
			40747,
			4182,
			5622,
			3245,
			6199,
			1409,
			627,
			40412,
			14898,
			33280,
			4,
			2
		],
		"subject": {
			"name": "spills",
			"pos": [
				17,
				18
			],
			"mask": [
				0.0,
				0.0,
				0.0,
				0.0,
				0.0,
				0.0,
				0.0,
				0.0,
				0.0,
				0.0,
				0.0,
				0.0,
				0.0,
				0.0,
				0.0,
				0.0,
				0.0,
				0.0,
				0.0,
				0.0,
				0.0,
				0.0,
				0.0,
				0.0,
				0.0,
				0.0,
				0.3333333333333333,
				0.3333333333333333,
				0.3333333333333333,
				0.0,
				0.0,
				0.0,
				0.0,
				0.0,
				0.0,
				0.0,
				0.0
			],
			"tree": [
				6,
				5,
				5,
				6,
				6,
				6,
				6,
				6,
				6,
				6,
				6,
				6,
				6,
				4,
				4,
				4,
				4,
				4,
				3,
				3,
				3,
				2,
				1,
				1,
				1,
				1,
				1,
				0,
				0,
				1,
				1,
				2,
				4,
				3,
				6,
				6,
				6
			]
		},
		"object": {
			"name": "hurricane",
			"pos": [
				22,
				23
			],
			"mask": [
				0.0,
				0.0,
				0.0,
				0.0,
				0.0,
				0.0,
				0.0,
				0.0,
				0.0,
				0.0,
				0.0,
				0.0,
				0.0,
				0.0,
				0.0,
				0.0,
				0.0,
				0.0,
				0.0,
				0.0,
				0.0,
				0.0,
				0.0,
				0.0,
				0.0,
				0.0,
				0.0,
				0.0,
				0.0,
				0.0,
				0.0,
				0.0,
				0.0,
				0.25,
				0.25,
				0.25,
				0.25
			],
			"tree": [
				2,
				1,
				1,
				4,
				4,
				3,
				3,
				2,
				2,
				3,
				5,
				5,
				4,
				2,
				4,
				4,
				4,
				4,
				3,
				3,
				3,
				4,
				5,
				6,
				6,
				6,
				6,
				6,
				6,
				6,
				6,
				6,
				6,
				6,
				0,
				0,
				0
			]
		},
		"label": [
			0,
			0,
			0,
			0,
			1,
			0,
			0,
			0,
			0,
			0,
			0,
			0,
			0,
			0,
			0,
			0,
			0,
			0,
			0
		]
	},
	{
		"origin_context": "Eighteen subject studies were focused on older object adults living at home.",
		"tokens": [
			"Eight",
			"een",
			"subject",
			"stud",
			"ies",
			"were",
			"focused",
			"on",
			"older",
			"object",
			"ad",
			"ults",
			"living",
			"at",
			"home",
			"."
		],
		"wp_tokens": [
			[
				"Eight",
				"een"
			],
			[
				"subject"
			],
			[
				"stud",
				"ies"
			],
			[
				"were"
			],
			[
				"focused"
			],
			[
				"on"
			],
			[
				"older"
			],
			[
				"object"
			],
			[
				"ad",
				"ults"
			],
			[
				"living"
			],
			[
				"at"
			],
			[
				"home",
				"."
			]
		],
		"input_ids": [
			0,
			33173,
			14102,
			40747,
			26302,
			918,
			17341,
			12804,
			261,
			33780,
			40412,
			625,
			34869,
			26111,
			415,
			8361,
			4,
			2
		],
		"subject": {
			"name": "studies",
			"pos": [
				1,
				2
			],
			"mask": [
				0.0,
				0.0,
				0.3333333333333333,
				0.3333333333333333,
				0.3333333333333333,
				0.0,
				0.0,
				0.0,
				0.0,
				0.0,
				0.0,
				0.0,
				0.0,
				0.0,
				0.0,
				0.0
			],
			"tree": [
				1,
				1,
				1,
				0,
				0,
				2,
				1,
				2,
				4,
				4,
				3,
				3,
				4,
				5,
				6,
				6
			]
		},
		"object": {
			"name": "adults",
			"pos": [
				7,
				8
			],
			"mask": [
				0.0,
				0.0,
				0.0,
				0.0,
				0.0,
				0.0,
				0.0,
				0.0,
				0.0,
				0.3333333333333333,
				0.3333333333333333,
				0.3333333333333333,
				0.0,
				0.0,
				0.0,
				0.0
			],
			"tree": [
				4,
				4,
				4,
				3,
				3,
				3,
				2,
				1,
				1,
				1,
				0,
				0,
				1,
				2,
				3,
				3
			]
		},
		"label": [
			1,
			0,
			0,
			0,
			0,
			0,
			0,
			0,
			0,
			0,
			0,
			0,
			0,
			0,
			0,
			0,
			0,
			0,
			0
		]
	},
	{
		"origin_context": "The subject diseases are caused by object gene mutations on the X chromosome.",
		"tokens": [
			"The",
			"subject",
			"d",
			"ise",
			"ases",
			"are",
			"ca",
			"used",
			"by",
			"object",
			"g",
			"ene",
			"mut",
			"ations",
			"on",
			"the",
			"X",
			"chrom",
			"os",
			"ome",
			"."
		],
		"wp_tokens": [
			[
				"The"
			],
			[
				"subject"
			],
			[
				"d",
				"ise",
				"ases"
			],
			[
				"are"
			],
			[
				"ca",
				"used"
			],
			[
				"by"
			],
			[
				"object"
			],
			[
				"g",
				"ene"
			],
			[
				"mut",
				"ations"
			],
			[
				"on"
			],
			[
				"the"
			],
			[
				"X"
			],
			[
				"chrom",
				"os",
				"ome",
				"."
			]
		],
		"input_ids": [
			0,
			133,
			40747,
			417,
			1496,
			9354,
			1322,
			3245,
			6199,
			1409,
			40412,
			571,
			2552,
			26121,
			1635,
			261,
			627,
			1000,
			45872,
			366,
			4399,
			4,
			2
		],
		"subject": {
			"name": "diseases",
			"pos": [
				1,
				2
			],
			"mask": [
				0.0,
				0.25,
				0.25,
				0.25,
				0.25,
				0.0,
				0.0,
				0.0,
				0.0,
				0.0,
				0.0,
				0.0,
				0.0,
				0.0,
				0.0,
				0.0,
				0.0,
				0.0,
				0.0,
				0.0,
				0.0
			],
			"tree": [
				1,
				1,
				0,
				0,
				0,
				2,
				1,
				1,
				2,
				4,
				4,
				4,
				3,
				3,
				4,
				6,
				6,
				5,
				5,
				5,
				5
			]
		},
		"object": {
			"name": "gene mutations",
			"pos": [
				6,
				8
			],
			"mask": [
				0.0,
				0.0,
				0.0,
				0.0,
				0.0,
				0.0,
				0.0,
				0.0,
				0.0,
				0.2,
				0.2,
				0.2,
				0.2,
				0.2,
				0.0,
				0.0,
				0.0,
				0.0,
				0.0,
				0.0,
				0.0
			],
			"tree": [
				4,
				4,
				3,
				3,
				3,
				3,
				2,
				2,
				1,
				1,
				1,
				1,
				0,
				0,
				1,
				4,
				3,
				2,
				2,
				2,
				2
			]
		},
		"label": [
			0,
			0,
			0,
			0,
			1,
			0,
			0,
			0,
			0,
			0,
			0,
			0,
			0,
			0,
			0,
			0,
			0,
			0,
			0
		]
	},
	{
		"origin_context": "The pretexts offered were laughable, and the subject response caused scarcely a object ripple on the flood of commentary on Washington's noble \"efforts to spread democracy\".",
		"tokens": [
			"The",
			"pre",
			"text",
			"s",
			"off",
			"ered",
			"were",
			"laugh",
			"able",
			",",
			"and",
			"the",
			"subject",
			"response",
			"ca",
			"used",
			"scar",
			"ce",
			"ly",
			"a",
			"object",
			"ripp",
			"le",
			"on",
			"the",
			"fl",
			"ood",
			"of",
			"comment",
			"ary",
			"on",
			"Washington",
			"'s",
			"nob",
			"le",
			"\"",
			"eff",
			"orts",
			"to",
			"spread",
			"democracy",
			"\"."
		],
		"wp_tokens": [
			[
				"The"
			],
			[
				"pre",
				"text",
				"s"
			],
			[
				"off",
				"ered"
			],
			[
				"were"
			],
			[
				"laugh",
				"able",
				","
			],
			[
				"and"
			],
			[
				"the"
			],
			[
				"subject"
			],
			[
				"response"
			],
			[
				"ca",
				"used"
			],
			[
				"scar",
				"ce",
				"ly"
			],
			[
				"a"
			],
			[
				"object"
			],
			[
				"ripp",
				"le"
			],
			[
				"on"
			],
			[
				"the"
			],
			[
				"fl",
				"ood"
			],
			[
				"of"
			],
			[
				"comment",
				"ary"
			],
			[
				"on"
			],
			[
				"Washington",
				"'s"
			],
			[
				"nob",
				"le"
			],
			[
				"\"",
				"eff",
				"orts"
			],
			[
				"to"
			],
			[
				"spread"
			],
			[
				"democracy",
				"\"."
			]
		],
		"input_ids": [
			0,
			133,
			5234,
			29015,
			29,
			1529,
			3215,
			17341,
			43828,
			868,
			6,
			463,
			627,
			40747,
			41510,
			3245,
			6199,
			25713,
			1755,
			352,
			102,
			40412,
			22872,
			459,
			261,
			627,
			4825,
			5715,
			1116,
			44951,
			1766,
			261,
			22247,
			18,
			33212,
			459,
			113,
			29678,
			8807,
			560,
			41205,
			30814,
			845,
			2
		],
		"subject": {
			"name": "response",
			"pos": [
				7,
				8
			],
			"mask": [
				0.0,
				0.0,
				0.0,
				0.0,
				0.0,
				0.0,
				0.0,
				0.0,
				0.0,
				0.0,
				0.0,
				0.0,
				0.5,
				0.5,
				0.0,
				0.0,
				0.0,
				0.0,
				0.0,
				0.0,
				0.0,
				0.0,
				0.0,
				0.0,
				0.0,
				0.0,
				0.0,
				0.0,
				0.0,
				0.0,
				0.0,
				0.0,
				0.0,
				0.0,
				0.0,
				0.0,
				0.0,
				0.0,
				0.0,
				0.0,
				0.0,
				0.0
			],
			"tree": [
				4,
				3,
				3,
				3,
				4,
				4,
				2,
				1,
				1,
				1,
				2,
				1,
				1,
				0,
				3,
				3,
				5,
				5,
				5,
				5,
				5,
				4,
				4,
				5,
				6,
				6,
				6,
				6,
				6,
				6,
				6,
				6,
				6,
				6,
				6,
				6,
				6,
				6,
				5,
				4,
				5,
				5
			]
		},
		"object": {
			"name": "ripple",
			"pos": [
				12,
				13
			],
			"mask": [
				0.0,
				0.0,
				0.0,
				0.0,
				0.0,
				0.0,
				0.0,
				0.0,
				0.0,
				0.0,
				0.0,
				0.0,
				0.0,
				0.0,
				0.0,
				0.0,
				0.0,
				0.0,
				0.0,
				0.0,
				0.3333333333333333,
				0.3333333333333333,
				0.3333333333333333,
				0.0,
				0.0,
				0.0,
				0.0,
				0.0,
				0.0,
				0.0,
				0.0,
				0.0,
				0.0,
				0.0,
				0.0,
				0.0,
				0.0,
				0.0,
				0.0,
				0.0,
				0.0,
				0.0
			],
			"tree": [
				4,
				3,
				3,
				3,
				4,
				4,
				2,
				3,
				3,
				3,
				4,
				5,
				5,
				4,
				1,
				1,
				1,
				1,
				1,
				1,
				1,
				0,
				0,
				1,
				3,
				2,
				2,
				3,
				4,
				4,
				3,
				5,
				5,
				5,
				5,
				4,
				4,
				4,
				3,
				2,
				3,
				3
			]
		},
		"label": [
			0,
			0,
			0,
			0,
			0,
			0,
			0,
			0,
			0,
			0,
			0,
			1,
			0,
			0,
			0,
			0,
			0,
			0,
			0
		]
	},
	{
		"origin_context": "The size of a subject tree object crown is strongly correlated with the growth of the tree.",
		"tokens": [
			"The",
			"size",
			"of",
			"a",
			"subject",
			"tree",
			"object",
			"c",
			"rown",
			"is",
			"strong",
			"ly",
			"cor",
			"related",
			"with",
			"the",
			"growth",
			"of",
			"the",
			"tree",
			"."
		],
		"wp_tokens": [
			[
				"The"
			],
			[
				"size"
			],
			[
				"of"
			],
			[
				"a"
			],
			[
				"subject"
			],
			[
				"tree"
			],
			[
				"object"
			],
			[
				"c",
				"rown"
			],
			[
				"is"
			],
			[
				"strong",
				"ly"
			],
			[
				"cor",
				"related"
			],
			[
				"with"
			],
			[
				"the"
			],
			[
				"growth"
			],
			[
				"of"
			],
			[
				"the"
			],
			[
				"tree",
				"."
			]
		],
		"input_ids": [
			0,
			133,
			10799,
			1116,
			102,
			40747,
			21512,
			40412,
			438,
			19649,
			354,
			8355,
			352,
			7215,
			3368,
			5632,
			627,
			14596,
			1116,
			627,
			21512,
			4,
			2
		],
		"subject": {
			"name": "tree",
			"pos": [
				4,
				5
			],
			"mask": [
				0.0,
				0.0,
				0.0,
				0.0,
				0.5,
				0.5,
				0.0,
				0.0,
				0.0,
				0.0,
				0.0,
				0.0,
				0.0,
				0.0,
				0.0,
				0.0,
				0.0,
				0.0,
				0.0,
				0.0,
				0.0
			],
			"tree": [
				5,
				4,
				3,
				3,
				3,
				0,
				1,
				2,
				2,
				6,
				6,
				6,
				5,
				5,
				6,
				6,
				6,
				6,
				6,
				6,
				6
			]
		},
		"object": {
			"name": "crown",
			"pos": [
				6,
				7
			],
			"mask": [
				0.0,
				0.0,
				0.0,
				0.0,
				0.0,
				0.0,
				0.3333333333333333,
				0.3333333333333333,
				0.3333333333333333,
				0.0,
				0.0,
				0.0,
				0.0,
				0.0,
				0.0,
				0.0,
				0.0,
				0.0,
				0.0,
				0.0,
				0.0
			],
			"tree": [
				3,
				2,
				1,
				1,
				1,
				2,
				1,
				0,
				0,
				4,
				4,
				4,
				3,
				3,
				4,
				6,
				5,
				6,
				6,
				6,
				6
			]
		},
		"label": [
			0,
			1,
			0,
			0,
			0,
			0,
			0,
			0,
			0,
			0,
			0,
			0,
			0,
			0,
			0,
			0,
			0,
			0,
			0
		]
	},
	{
		"origin_context": "The State Capital is a disgusting sewer and Bruno is just one in the subject mischief of filthy object rats that proliferate there.",
		"tokens": [
			"The",
			"State",
			"Capital",
			"is",
			"a",
			"dis",
			"g",
			"usting",
			"se",
			"wer",
			"and",
			"B",
			"run",
			"o",
			"is",
			"just",
			"one",
			"in",
			"the",
			"subject",
			"mis",
			"chief",
			"of",
			"fil",
			"thy",
			"object",
			"rats",
			"that",
			"pro",
			"l",
			"ifer",
			"ate",
			"there",
			"."
		],
		"wp_tokens": [
			[
				"The"
			],
			[
				"State"
			],
			[
				"Capital"
			],
			[
				"is"
			],
			[
				"a"
			],
			[
				"dis",
				"g",
				"usting"
			],
			[
				"se",
				"wer"
			],
			[
				"and"
			],
			[
				"B",
				"run",
				"o"
			],
			[
				"is"
			],
			[
				"just"
			],
			[
				"one"
			],
			[
				"in"
			],
			[
				"the"
			],
			[
				"subject"
			],
			[
				"mis",
				"chief"
			],
			[
				"of"
			],
			[
				"fil",
				"thy"
			],
			[
				"object"
			],
			[
				"rats"
			],
			[
				"that"
			],
			[
				"pro",
				"l",
				"ifer",
				"ate"
			],
			[
				"there",
				"."
			]
		],
		"input_ids": [
			0,
			133,
			13360,
			38632,
			354,
			102,
			7779,
			571,
			19171,
			1090,
			14682,
			463,
			387,
			2962,
			139,
			354,
			8987,
			1264,
			179,
			627,
			40747,
			21363,
			15276,
			1116,
			18419,
			23875,
			40412,
			28814,
			6025,
			4892,
			462,
			14087,
			877,
			8585,
			4,
			2
		],
		"subject": {
			"name": "mischief",
			"pos": [
				14,
				15
			],
			"mask": [
				0.0,
				0.0,
				0.0,
				0.0,
				0.0,
				0.0,
				0.0,
				0.0,
				0.0,
				0.0,
				0.0,
				0.0,
				0.0,
				0.0,
				0.0,
				0.0,
				0.0,
				0.0,
				0.0,
				0.3333333333333333,
				0.3333333333333333,
				0.3333333333333333,
				0.0,
				0.0,
				0.0,
				0.0,
				0.0,
				0.0,
				0.0,
				0.0,
				0.0,
				0.0,
				0.0,
				0.0
			],
			"tree": [
				6,
				6,
				5,
				4,
				6,
				6,
				6,
				6,
				5,
				5,
				6,
				4,
				4,
				4,
				3,
				3,
				2,
				1,
				1,
				1,
				0,
				0,
				1,
				3,
				3,
				3,
				2,
				4,
				3,
				3,
				3,
				3,
				4,
				4
			]
		},
		"object": {
			"name": "rats",
			"pos": [
				18,
				19
			],
			"mask": [
				0.0,
				0.0,
				0.0,
				0.0,
				0.0,
				0.0,
				0.0,
				0.0,
				0.0,
				0.0,
				0.0,
				0.0,
				0.0,
				0.0,
				0.0,
				0.0,
				0.0,
				0.0,
				0.0,
				0.0,
				0.0,
				0.0,
				0.0,
				0.0,
				0.0,
				0.5,
				0.5,
				0.0,
				0.0,
				0.0,
				0.0,
				0.0,
				0.0,
				0.0
			],
			"tree": [
				6,
				6,
				6,
				6,
				6,
				6,
				6,
				6,
				6,
				6,
				6,
				6,
				6,
				6,
				5,
				5,
				4,
				3,
				3,
				3,
				2,
				2,
				1,
				1,
				1,
				1,
				0,
				2,
				1,
				1,
				1,
				1,
				6,
				6
			]
		},
		"label": [
			0,
			0,
			0,
			0,
			0,
			0,
			0,
			0,
			0,
			1,
			0,
			0,
			0,
			0,
			0,
			0,
			0,
			0,
			0
		]
	},
	{
		"origin_context": "Sci-Fi Channel is the subject cable network exclusively dedicated to offering classic object science fiction TV shows and movies, as well as bold original programming.",
		"tokens": [
			"S",
			"ci",
			"-",
			"Fi",
			"Channel",
			"is",
			"the",
			"subject",
			"c",
			"able",
			"network",
			"ex",
			"clusively",
			"ded",
			"icated",
			"to",
			"off",
			"ering",
			"classic",
			"object",
			"science",
			"fiction",
			"TV",
			"shows",
			"and",
			"m",
			"ovies",
			",",
			"as",
			"well",
			"as",
			"bold",
			"original",
			"program",
			"ming",
			"."
		],
		"wp_tokens": [
			[
				"S",
				"ci",
				"-",
				"Fi"
			],
			[
				"Channel"
			],
			[
				"is"
			],
			[
				"the"
			],
			[
				"subject"
			],
			[
				"c",
				"able"
			],
			[
				"network"
			],
			[
				"ex",
				"clusively"
			],
			[
				"ded",
				"icated"
			],
			[
				"to"
			],
			[
				"off",
				"ering"
			],
			[
				"classic"
			],
			[
				"object"
			],
			[
				"science"
			],
			[
				"fiction"
			],
			[
				"TV"
			],
			[
				"shows"
			],
			[
				"and"
			],
			[
				"m",
				"ovies",
				","
			],
			[
				"as"
			],
			[
				"well"
			],
			[
				"as"
			],
			[
				"bold"
			],
			[
				"original"
			],
			[
				"program",
				"ming",
				"."
			]
		],
		"input_ids": [
			0,
			104,
			2520,
			12,
			9474,
			17305,
			354,
			627,
			40747,
			438,
			868,
			34728,
			3463,
			39830,
			17452,
			5554,
			560,
			1529,
			2961,
			41755,
			40412,
			33749,
			25175,
			2915,
			35624,
			463,
			119,
			40527,
			6,
			281,
			3056,
			281,
			30508,
			34545,
			28644,
			7059,
			4,
			2
		],
		"subject": {
			"name": "cable network",
			"pos": [
				4,
				6
			],
			"mask": [
				0.0,
				0.0,
				0.0,
				0.0,
				0.0,
				0.0,
				0.0,
				0.25,
				0.25,
				0.25,
				0.25,
				0.0,
				0.0,
				0.0,
				0.0,
				0.0,
				0.0,
				0.0,
				0.0,
				0.0,
				0.0,
				0.0,
				0.0,
				0.0,
				0.0,
				0.0,
				0.0,
				0.0,
				0.0,
				0.0,
				0.0,
				0.0,
				0.0,
				0.0,
				0.0,
				0.0
			],
			"tree": [
				3,
				3,
				3,
				3,
				2,
				1,
				1,
				1,
				1,
				1,
				0,
				2,
				2,
				1,
				1,
				2,
				3,
				3,
				6,
				6,
				6,
				5,
				5,
				4,
				5,
				5,
				5,
				5,
				6,
				6,
				6,
				3,
				3,
				2,
				2,
				2
			]
		},
		"object": {
			"name": "science fiction TV shows",
			"pos": [
				12,
				16
			],
			"mask": [
				0.0,
				0.0,
				0.0,
				0.0,
				0.0,
				0.0,
				0.0,
				0.0,
				0.0,
				0.0,
				0.0,
				0.0,
				0.0,
				0.0,
				0.0,
				0.0,
				0.0,
				0.0,
				0.0,
				0.2,
				0.2,
				0.2,
				0.2,
				0.2,
				0.0,
				0.0,
				0.0,
				0.0,
				0.0,
				0.0,
				0.0,
				0.0,
				0.0,
				0.0,
				0.0,
				0.0
			],
			"tree": [
				6,
				6,
				6,
				6,
				6,
				5,
				5,
				5,
				5,
				5,
				4,
				4,
				4,
				3,
				3,
				2,
				1,
				1,
				2,
				3,
				2,
				1,
				1,
				0,
				1,
				1,
				1,
				1,
				3,
				3,
				2,
				6,
				6,
				6,
				6,
				6
			]
		},
		"label": [
			1,
			0,
			0,
			0,
			0,
			0,
			0,
			0,
			0,
			0,
			0,
			0,
			0,
			0,
			0,
			0,
			0,
			0,
			0
		]
	},
	{
		"origin_context": "The mummified subject cat was found in a live object trap with an empty dish.",
		"tokens": [
			"The",
			"m",
			"umm",
			"ified",
			"subject",
			"cat",
			"was",
			"found",
			"in",
			"a",
			"live",
			"object",
			"trap",
			"with",
			"an",
			"empty",
			"d",
			"ish",
			"."
		],
		"wp_tokens": [
			[
				"The"
			],
			[
				"m",
				"umm",
				"ified"
			],
			[
				"subject"
			],
			[
				"cat"
			],
			[
				"was"
			],
			[
				"found"
			],
			[
				"in"
			],
			[
				"a"
			],
			[
				"live"
			],
			[
				"object"
			],
			[
				"trap"
			],
			[
				"with"
			],
			[
				"an"
			],
			[
				"empty"
			],
			[
				"d",
				"ish",
				"."
			]
		],
		"input_ids": [
			0,
			133,
			119,
			16598,
			3786,
			40747,
			8729,
			7325,
			19256,
			179,
			102,
			16244,
			40412,
			41970,
			5632,
			260,
			41486,
			417,
			1173,
			4,
			2
		],
		"subject": {
			"name": "cat",
			"pos": [
				2,
				3
			],
			"mask": [
				0.0,
				0.0,
				0.0,
				0.0,
				0.5,
				0.5,
				0.0,
				0.0,
				0.0,
				0.0,
				0.0,
				0.0,
				0.0,
				0.0,
				0.0,
				0.0,
				0.0,
				0.0,
				0.0
			],
			"tree": [
				1,
				1,
				1,
				1,
				1,
				0,
				2,
				1,
				2,
				4,
				4,
				4,
				3,
				2,
				4,
				4,
				3,
				3,
				3
			]
		},
		"object": {
			"name": "trap",
			"pos": [
				9,
				10
			],
			"mask": [
				0.0,
				0.0,
				0.0,
				0.0,
				0.0,
				0.0,
				0.0,
				0.0,
				0.0,
				0.0,
				0.0,
				0.5,
				0.5,
				0.0,
				0.0,
				0.0,
				0.0,
				0.0,
				0.0
			],
			"tree": [
				4,
				4,
				4,
				4,
				4,
				3,
				3,
				2,
				1,
				1,
				1,
				1,
				0,
				3,
				5,
				5,
				4,
				4,
				4
			]
		},
		"label": [
			0,
			0,
			0,
			0,
			0,
			0,
			1,
			0,
			0,
			0,
			0,
			0,
			0,
			0,
			0,
			0,
			0,
			0,
			0
		]
	},
	{
		"origin_context": "The subject stories are narrated through object dance.",
		"tokens": [
			"The",
			"subject",
			"stories",
			"are",
			"n",
			"arr",
			"ated",
			"through",
			"object",
			"d",
			"ance",
			"."
		],
		"wp_tokens": [
			[
				"The"
			],
			[
				"subject"
			],
			[
				"stories"
			],
			[
				"are"
			],
			[
				"n",
				"arr",
				"ated"
			],
			[
				"through"
			],
			[
				"object"
			],
			[
				"d",
				"ance",
				"."
			]
		],
		"input_ids": [
			0,
			133,
			40747,
			43176,
			1322,
			282,
			6166,
			1070,
			11672,
			40412,
			417,
			2389,
			4,
			2
		],
		"subject": {
			"name": "stories",
			"pos": [
				1,
				2
			],
			"mask": [
				0.0,
				0.5,
				0.5,
				0.0,
				0.0,
				0.0,
				0.0,
				0.0,
				0.0,
				0.0,
				0.0,
				0.0
			],
			"tree": [
				1,
				1,
				0,
				2,
				1,
				1,
				1,
				2,
				3,
				2,
				2,
				2
			]
		},
		"object": {
			"name": "dance",
			"pos": [
				6,
				7
			],
			"mask": [
				0.0,
				0.0,
				0.0,
				0.0,
				0.0,
				0.0,
				0.0,
				0.0,
				0.25,
				0.25,
				0.25,
				0.25
			],
			"tree": [
				3,
				3,
				2,
				2,
				1,
				1,
				1,
				2,
				3,
				0,
				0,
				0
			]
		},
		"label": [
			1,
			0,
			0,
			0,
			0,
			0,
			0,
			0,
			0,
			0,
			0,
			0,
			0,
			0,
			0,
			0,
			0,
			0,
			0
		]
	},
	{
		"origin_context": "The subject foundry's major product lines include manhole object frames and utility covers, airport castings, drainage products, Trench Grates, hydrant and valve components, and industrial castings.",
		"tokens": [
			"The",
			"subject",
			"found",
			"ry",
			"'s",
			"major",
			"product",
			"lines",
			"include",
			"man",
			"hole",
			"object",
			"frames",
			"and",
			"ut",
			"ility",
			"co",
			"vers",
			",",
			"air",
			"port",
			"cast",
			"ings",
			",",
			"d",
			"rain",
			"age",
			"products",
			",",
			"T",
			"rench",
			"Gr",
			"ates",
			",",
			"hyd",
			"rant",
			"and",
			"val",
			"ve",
			"comp",
			"onents",
			",",
			"and",
			"industrial",
			"cast",
			"ings",
			"."
		],
		"wp_tokens": [
			[
				"The"
			],
			[
				"subject"
			],
			[
				"found",
				"ry",
				"'s"
			],
			[
				"major"
			],
			[
				"product"
			],
			[
				"lines"
			],
			[
				"include"
			],
			[
				"man",
				"hole"
			],
			[
				"object"
			],
			[
				"frames"
			],
			[
				"and"
			],
			[
				"ut",
				"ility"
			],
			[
				"co",
				"vers",
				","
			],
			[
				"air",
				"port"
			],
			[
				"cast",
				"ings",
				","
			],
			[
				"d",
				"rain",
				"age"
			],
			[
				"products",
				","
			],
			[
				"T",
				"rench"
			],
			[
				"Gr",
				"ates",
				","
			],
			[
				"hyd",
				"rant"
			],
			[
				"and"
			],
			[
				"val",
				"ve"
			],
			[
				"comp",
				"onents",
				","
			],
			[
				"and"
			],
			[
				"industrial"
			],
			[
				"cast",
				"ings",
				"."
			]
		],
		"input_ids": [
			0,
			133,
			40747,
			19256,
			1506,
			18,
			25430,
			20565,
			11723,
			47209,
			397,
			11616,
			40412,
			42786,
			463,
			1182,
			13005,
			876,
			3697,
			6,
			2456,
			3427,
			5182,
			1033,
			6,
			417,
			9946,
			1580,
			33119,
			6,
			565,
			18723,
			15536,
			1626,
			6,
			30420,
			6618,
			463,
			6486,
			548,
			11828,
			19245,
			6,
			463,
			27739,
			5182,
			1033,
			4,
			2
		],
		"subject": {
			"name": "foundry",
			"pos": [
				1,
				2
			],
			"mask": [
				0.0,
				0.25,
				0.25,
				0.25,
				0.25,
				0.0,
				0.0,
				0.0,
				0.0,
				0.0,
				0.0,
				0.0,
				0.0,
				0.0,
				0.0,
				0.0,
				0.0,
				0.0,
				0.0,
				0.0,
				0.0,
				0.0,
				0.0,
				0.0,
				0.0,
				0.0,
				0.0,
				0.0,
				0.0,
				0.0,
				0.0,
				0.0,
				0.0,
				0.0,
				0.0,
				0.0,
				0.0,
				0.0,
				0.0,
				0.0,
				0.0,
				0.0,
				0.0,
				0.0,
				0.0,
				0.0,
				0.0
			],
			"tree": [
				2,
				2,
				0,
				0,
				0,
				2,
				2,
				1,
				2,
				4,
				4,
				4,
				3,
				4,
				4,
				4,
				5,
				5,
				5,
				4,
				4,
				6,
				6,
				6,
				6,
				6,
				6,
				6,
				6,
				5,
				5,
				4,
				4,
				4,
				4,
				4,
				5,
				5,
				5,
				4,
				4,
				4,
				5,
				5,
				3,
				3,
				3
			]
		},
		"object": {
			"name": "frames",
			"pos": [
				8,
				9
			],
			"mask": [
				0.0,
				0.0,
				0.0,
				0.0,
				0.0,
				0.0,
				0.0,
				0.0,
				0.0,
				0.0,
				0.0,
				0.5,
				0.5,
				0.0,
				0.0,
				0.0,
				0.0,
				0.0,
				0.0,
				0.0,
				0.0,
				0.0,
				0.0,
				0.0,
				0.0,
				0.0,
				0.0,
				0.0,
				0.0,
				0.0,
				0.0,
				0.0,
				0.0,
				0.0,
				0.0,
				0.0,
				0.0,
				0.0,
				0.0,
				0.0,
				0.0,
				0.0,
				0.0,
				0.0,
				0.0,
				0.0,
				0.0
			],
			"tree": [
				3,
				3,
				3,
				3,
				3,
				3,
				3,
				2,
				1,
				1,
				1,
				1,
				0,
				1,
				1,
				1,
				2,
				2,
				2,
				1,
				1,
				3,
				3,
				3,
				4,
				4,
				4,
				3,
				3,
				2,
				2,
				1,
				1,
				1,
				1,
				1,
				2,
				2,
				2,
				1,
				1,
				1,
				2,
				2,
				2,
				2,
				2
			]
		},
		"label": [
			0,
			0,
			0,
			0,
			0,
			0,
			0,
			0,
			1,
			0,
			0,
			0,
			0,
			0,
			0,
			0,
			0,
			0,
			0
		]
	},
	{
		"origin_context": "The subject air was filled with the object smell of burning plastic.",
		"tokens": [
			"The",
			"subject",
			"air",
			"was",
			"filled",
			"with",
			"the",
			"object",
			"sm",
			"ell",
			"of",
			"burning",
			"pl",
			"astic",
			"."
		],
		"wp_tokens": [
			[
				"The"
			],
			[
				"subject"
			],
			[
				"air"
			],
			[
				"was"
			],
			[
				"filled"
			],
			[
				"with"
			],
			[
				"the"
			],
			[
				"object"
			],
			[
				"sm",
				"ell"
			],
			[
				"of"
			],
			[
				"burning"
			],
			[
				"pl",
				"astic",
				"."
			]
		],
		"input_ids": [
			0,
			133,
			40747,
			2456,
			7325,
			13268,
			5632,
			627,
			40412,
			9426,
			1641,
			1116,
			33324,
			2911,
			11599,
			4,
			2
		],
		"subject": {
			"name": "air",
			"pos": [
				1,
				2
			],
			"mask": [
				0.0,
				0.5,
				0.5,
				0.0,
				0.0,
				0.0,
				0.0,
				0.0,
				0.0,
				0.0,
				0.0,
				0.0,
				0.0,
				0.0,
				0.0
			],
			"tree": [
				1,
				1,
				0,
				2,
				1,
				2,
				4,
				4,
				3,
				3,
				4,
				5,
				2,
				2,
				2
			]
		},
		"object": {
			"name": "smell",
			"pos": [
				7,
				8
			],
			"mask": [
				0.0,
				0.0,
				0.0,
				0.0,
				0.0,
				0.0,
				0.0,
				0.3333333333333333,
				0.3333333333333333,
				0.3333333333333333,
				0.0,
				0.0,
				0.0,
				0.0,
				0.0
			],
			"tree": [
				4,
				4,
				3,
				3,
				2,
				1,
				1,
				1,
				0,
				0,
				1,
				2,
				3,
				3,
				3
			]
		},
		"label": [
			1,
			0,
			0,
			0,
			0,
			0,
			0,
			0,
			0,
			0,
			0,
			0,
			0,
			0,
			0,
			0,
			0,
			0,
			0
		]
	},
	{
		"origin_context": "Lisa took great subject joy from object laughing, volunteering at school, taking pictures, chatting, the Twins and Vikings, playing softball and volleyball, and time at Lake Vermilion.",
		"tokens": [
			"Lisa",
			"t",
			"ook",
			"great",
			"subject",
			"joy",
			"from",
			"object",
			"laugh",
			"ing",
			",",
			"vol",
			"unte",
			"ering",
			"at",
			"school",
			",",
			"taking",
			"pict",
			"ures",
			",",
			"chat",
			"ting",
			",",
			"the",
			"Tw",
			"ins",
			"and",
			"V",
			"ik",
			"ings",
			",",
			"playing",
			"soft",
			"ball",
			"and",
			"vol",
			"ley",
			"ball",
			",",
			"and",
			"time",
			"at",
			"Lake",
			"V",
			"erm",
			"ilion",
			"."
		],
		"wp_tokens": [
			[
				"Lisa"
			],
			[
				"t",
				"ook"
			],
			[
				"great"
			],
			[
				"subject"
			],
			[
				"joy"
			],
			[
				"from"
			],
			[
				"object"
			],
			[
				"laugh",
				"ing",
				","
			],
			[
				"vol",
				"unte",
				"ering"
			],
			[
				"at"
			],
			[
				"school",
				","
			],
			[
				"taking"
			],
			[
				"pict",
				"ures",
				","
			],
			[
				"chat",
				"ting",
				","
			],
			[
				"the"
			],
			[
				"Tw",
				"ins"
			],
			[
				"and"
			],
			[
				"V",
				"ik",
				"ings",
				","
			],
			[
				"playing"
			],
			[
				"soft",
				"ball"
			],
			[
				"and"
			],
			[
				"vol",
				"ley",
				"ball",
				","
			],
			[
				"and"
			],
			[
				"time"
			],
			[
				"at"
			],
			[
				"Lake"
			],
			[
				"V",
				"erm",
				"ilion",
				"."
			]
		],
		"input_ids": [
			0,
			39931,
			90,
			6576,
			12338,
			40747,
			20768,
			7761,
			40412,
			43828,
			154,
			6,
			13728,
			29998,
			2961,
			415,
			8813,
			6,
			16883,
			46841,
			4123,
			6,
			29465,
			2577,
			6,
			627,
			23638,
			1344,
			463,
			846,
			967,
			1033,
			6,
			20180,
			24810,
			3512,
			463,
			13728,
			607,
			3512,
			6,
			463,
			958,
			415,
			33309,
			846,
			8362,
			28396,
			4,
			2
		],
		"subject": {
			"name": "joy",
			"pos": [
				3,
				4
			],
			"mask": [
				0.0,
				0.0,
				0.0,
				0.0,
				0.5,
				0.5,
				0.0,
				0.0,
				0.0,
				0.0,
				0.0,
				0.0,
				0.0,
				0.0,
				0.0,
				0.0,
				0.0,
				0.0,
				0.0,
				0.0,
				0.0,
				0.0,
				0.0,
				0.0,
				0.0,
				0.0,
				0.0,
				0.0,
				0.0,
				0.0,
				0.0,
				0.0,
				0.0,
				0.0,
				0.0,
				0.0,
				0.0,
				0.0,
				0.0,
				0.0,
				0.0,
				0.0,
				0.0,
				0.0,
				0.0,
				0.0,
				0.0,
				0.0
			],
			"tree": [
				2,
				1,
				1,
				1,
				1,
				0,
				2,
				4,
				3,
				3,
				3,
				3,
				3,
				3,
				4,
				5,
				5,
				2,
				3,
				3,
				3,
				2,
				2,
				2,
				4,
				3,
				3,
				4,
				5,
				5,
				5,
				5,
				5,
				4,
				4,
				5,
				5,
				5,
				5,
				5,
				6,
				6,
				2,
				4,
				3,
				3,
				3,
				3
			]
		},
		"object": {
			"name": "laughing",
			"pos": [
				6,
				7
			],
			"mask": [
				0.0,
				0.0,
				0.0,
				0.0,
				0.0,
				0.0,
				0.0,
				0.25,
				0.25,
				0.25,
				0.25,
				0.0,
				0.0,
				0.0,
				0.0,
				0.0,
				0.0,
				0.0,
				0.0,
				0.0,
				0.0,
				0.0,
				0.0,
				0.0,
				0.0,
				0.0,
				0.0,
				0.0,
				0.0,
				0.0,
				0.0,
				0.0,
				0.0,
				0.0,
				0.0,
				0.0,
				0.0,
				0.0,
				0.0,
				0.0,
				0.0,
				0.0,
				0.0,
				0.0,
				0.0,
				0.0,
				0.0,
				0.0
			],
			"tree": [
				3,
				2,
				2,
				4,
				4,
				3,
				1,
				1,
				0,
				0,
				0,
				2,
				2,
				2,
				3,
				4,
				4,
				3,
				4,
				4,
				4,
				3,
				3,
				3,
				5,
				4,
				4,
				5,
				6,
				6,
				6,
				6,
				6,
				5,
				5,
				6,
				6,
				6,
				6,
				6,
				6,
				6,
				3,
				5,
				4,
				4,
				4,
				4
			]
		},
		"label": [
			0,
			0,
			0,
			0,
			1,
			0,
			0,
			0,
			0,
			0,
			0,
			0,
			0,
			0,
			0,
			0,
			0,
			0,
			0
		]
	},
	{
		"origin_context": "Such subject lines from the pen of a young object author widely read by the younger part of the population only confirm the profound change in the mood of the Freuch proletariat.",
		"tokens": [
			"Such",
			"subject",
			"lines",
			"from",
			"the",
			"pen",
			"of",
			"a",
			"young",
			"object",
			"author",
			"wide",
			"ly",
			"read",
			"by",
			"the",
			"young",
			"er",
			"part",
			"of",
			"the",
			"population",
			"only",
			"conf",
			"irm",
			"the",
			"prof",
			"ound",
			"change",
			"in",
			"the",
			"m",
			"ood",
			"of",
			"the",
			"Fre",
			"uch",
			"pro",
			"let",
			"ariat",
			"."
		],
		"wp_tokens": [
			[
				"Such"
			],
			[
				"subject"
			],
			[
				"lines"
			],
			[
				"from"
			],
			[
				"the"
			],
			[
				"pen"
			],
			[
				"of"
			],
			[
				"a"
			],
			[
				"young"
			],
			[
				"object"
			],
			[
				"author"
			],
			[
				"wide",
				"ly"
			],
			[
				"read"
			],
			[
				"by"
			],
			[
				"the"
			],
			[
				"young",
				"er"
			],
			[
				"part"
			],
			[
				"of"
			],
			[
				"the"
			],
			[
				"population"
			],
			[
				"only"
			],
			[
				"conf",
				"irm"
			],
			[
				"the"
			],
			[
				"prof",
				"ound"
			],
			[
				"change"
			],
			[
				"in"
			],
			[
				"the"
			],
			[
				"m",
				"ood"
			],
			[
				"of"
			],
			[
				"the"
			],
			[
				"Fre",
				"uch"
			],
			[
				"pro",
				"let",
				"ariat",
				"."
			]
		],
		"input_ids": [
			0,
			27331,
			40747,
			11723,
			7761,
			627,
			9675,
			1116,
			102,
			26840,
			40412,
			11515,
			6445,
			352,
			12745,
			1409,
			627,
			26840,
			254,
			7755,
			1116,
			627,
			41340,
			8338,
			17075,
			9856,
			627,
			22376,
			9834,
			14035,
			179,
			627,
			119,
			5715,
			1116,
			627,
			35673,
			4272,
			4892,
			2716,
			18014,
			4,
			2
		],
		"subject": {
			"name": "lines",
			"pos": [
				1,
				2
			],
			"mask": [
				0.0,
				0.5,
				0.5,
				0.0,
				0.0,
				0.0,
				0.0,
				0.0,
				0.0,
				0.0,
				0.0,
				0.0,
				0.0,
				0.0,
				0.0,
				0.0,
				0.0,
				0.0,
				0.0,
				0.0,
				0.0,
				0.0,
				0.0,
				0.0,
				0.0,
				0.0,
				0.0,
				0.0,
				0.0,
				0.0,
				0.0,
				0.0,
				0.0,
				0.0,
				0.0,
				0.0,
				0.0,
				0.0,
				0.0,
				0.0,
				0.0
			],
			"tree": [
				1,
				1,
				0,
				1,
				3,
				2,
				3,
				5,
				5,
				5,
				4,
				6,
				6,
				5,
				6,
				6,
				6,
				6,
				6,
				6,
				6,
				6,
				2,
				1,
				1,
				3,
				3,
				3,
				2,
				3,
				5,
				4,
				4,
				5,
				6,
				6,
				6,
				6,
				6,
				6,
				6
			]
		},
		"object": {
			"name": "author",
			"pos": [
				9,
				10
			],
			"mask": [
				0.0,
				0.0,
				0.0,
				0.0,
				0.0,
				0.0,
				0.0,
				0.0,
				0.0,
				0.5,
				0.5,
				0.0,
				0.0,
				0.0,
				0.0,
				0.0,
				0.0,
				0.0,
				0.0,
				0.0,
				0.0,
				0.0,
				0.0,
				0.0,
				0.0,
				0.0,
				0.0,
				0.0,
				0.0,
				0.0,
				0.0,
				0.0,
				0.0,
				0.0,
				0.0,
				0.0,
				0.0,
				0.0,
				0.0,
				0.0,
				0.0
			],
			"tree": [
				5,
				5,
				4,
				3,
				3,
				2,
				1,
				1,
				1,
				1,
				0,
				2,
				2,
				1,
				2,
				4,
				4,
				4,
				3,
				4,
				6,
				5,
				6,
				5,
				5,
				6,
				6,
				6,
				6,
				6,
				6,
				6,
				6,
				6,
				6,
				6,
				6,
				6,
				6,
				6,
				6
			]
		},
		"label": [
			0,
			0,
			0,
			0,
			0,
			0,
			0,
			0,
			0,
			0,
			0,
			0,
			0,
			0,
			1,
			0,
			0,
			0,
			0
		]
	},
	{
		"origin_context": "The subject receiver was outputting the same object tone to my Deva 5.",
		"tokens": [
			"The",
			"subject",
			"re",
			"ceiver",
			"was",
			"output",
			"ting",
			"the",
			"same",
			"object",
			"tone",
			"to",
			"my",
			"Dev",
			"a",
			"5",
			"."
		],
		"wp_tokens": [
			[
				"The"
			],
			[
				"subject"
			],
			[
				"re",
				"ceiver"
			],
			[
				"was"
			],
			[
				"output",
				"ting"
			],
			[
				"the"
			],
			[
				"same"
			],
			[
				"object"
			],
			[
				"tone"
			],
			[
				"to"
			],
			[
				"my"
			],
			[
				"Dev",
				"a"
			],
			[
				"5",
				"."
			]
		],
		"input_ids": [
			0,
			133,
			40747,
			241,
			44168,
			7325,
			46234,
			2577,
			627,
			41690,
			40412,
			32612,
			560,
			4783,
			30504,
			102,
			245,
			4,
			2
		],
		"subject": {
			"name": "receiver",
			"pos": [
				1,
				2
			],
			"mask": [
				0.0,
				0.3333333333333333,
				0.3333333333333333,
				0.3333333333333333,
				0.0,
				0.0,
				0.0,
				0.0,
				0.0,
				0.0,
				0.0,
				0.0,
				0.0,
				0.0,
				0.0,
				0.0,
				0.0
			],
			"tree": [
				1,
				1,
				0,
				0,
				2,
				1,
				1,
				3,
				3,
				3,
				2,
				2,
				4,
				3,
				3,
				2,
				2
			]
		},
		"object": {
			"name": "tone",
			"pos": [
				7,
				8
			],
			"mask": [
				0.0,
				0.0,
				0.0,
				0.0,
				0.0,
				0.0,
				0.0,
				0.0,
				0.0,
				0.5,
				0.5,
				0.0,
				0.0,
				0.0,
				0.0,
				0.0,
				0.0
			],
			"tree": [
				3,
				3,
				2,
				2,
				2,
				1,
				1,
				1,
				1,
				1,
				0,
				2,
				4,
				3,
				3,
				2,
				2
			]
		},
		"label": [
			0,
			0,
			0,
			0,
			0,
			0,
			0,
			0,
			0,
			0,
			0,
			1,
			0,
			0,
			0,
			0,
			0,
			0,
			0
		]
	},
	{
		"origin_context": "At least 12 people were killed yesterday when a subject squad of heavily armed object militants stormed the police training school on the outskirts of Lahore, spraying it with gunfire and grenades.",
		"tokens": [
			"At",
			"le",
			"ast",
			"12",
			"people",
			"were",
			"killed",
			"yes",
			"terday",
			"when",
			"a",
			"subject",
			"squ",
			"ad",
			"of",
			"he",
			"av",
			"ily",
			"armed",
			"object",
			"m",
			"ilit",
			"ants",
			"storm",
			"ed",
			"the",
			"police",
			"training",
			"school",
			"on",
			"the",
			"outs",
			"k",
			"irts",
			"of",
			"L",
			"ah",
			"ore",
			",",
			"spr",
			"aying",
			"it",
			"with",
			"gun",
			"fire",
			"and",
			"gren",
			"ades",
			"."
		],
		"wp_tokens": [
			[
				"At"
			],
			[
				"le",
				"ast"
			],
			[
				"12"
			],
			[
				"people"
			],
			[
				"were"
			],
			[
				"killed"
			],
			[
				"yes",
				"terday"
			],
			[
				"when"
			],
			[
				"a"
			],
			[
				"subject"
			],
			[
				"squ",
				"ad"
			],
			[
				"of"
			],
			[
				"he",
				"av",
				"ily"
			],
			[
				"armed"
			],
			[
				"object"
			],
			[
				"m",
				"ilit",
				"ants"
			],
			[
				"storm",
				"ed"
			],
			[
				"the"
			],
			[
				"police"
			],
			[
				"training"
			],
			[
				"school"
			],
			[
				"on"
			],
			[
				"the"
			],
			[
				"outs",
				"k",
				"irts"
			],
			[
				"of"
			],
			[
				"L",
				"ah",
				"ore",
				","
			],
			[
				"spr",
				"aying"
			],
			[
				"it"
			],
			[
				"with"
			],
			[
				"gun",
				"fire"
			],
			[
				"and"
			],
			[
				"gren",
				"ades",
				"."
			]
		],
		"input_ids": [
			0,
			3750,
			459,
			1988,
			1092,
			11970,
			17341,
			39132,
			10932,
			45869,
			14746,
			102,
			40747,
			30919,
			625,
			1116,
			700,
			1469,
			5846,
			17651,
			40412,
			119,
			12427,
			3277,
			10868,
			196,
			627,
			24848,
			32530,
			8813,
			261,
			627,
			4518,
			330,
			24546,
			1116,
			574,
			895,
			1688,
			6,
			34069,
			11918,
			405,
			5632,
			8215,
			7051,
			463,
			22470,
			4216,
			4,
			2
		],
		"subject": {
			"name": "squad",
			"pos": [
				9,
				10
			],
			"mask": [
				0.0,
				0.0,
				0.0,
				0.0,
				0.0,
				0.0,
				0.0,
				0.0,
				0.0,
				0.0,
				0.0,
				0.3333333333333333,
				0.3333333333333333,
				0.3333333333333333,
				0.0,
				0.0,
				0.0,
				0.0,
				0.0,
				0.0,
				0.0,
				0.0,
				0.0,
				0.0,
				0.0,
				0.0,
				0.0,
				0.0,
				0.0,
				0.0,
				0.0,
				0.0,
				0.0,
				0.0,
				0.0,
				0.0,
				0.0,
				0.0,
				0.0,
				0.0,
				0.0,
				0.0,
				0.0,
				0.0,
				0.0,
				0.0,
				0.0,
				0.0,
				0.0
			],
			"tree": [
				6,
				5,
				5,
				4,
				3,
				3,
				2,
				3,
				3,
				2,
				1,
				1,
				0,
				0,
				1,
				4,
				4,
				4,
				3,
				3,
				2,
				2,
				2,
				1,
				1,
				3,
				4,
				3,
				2,
				3,
				5,
				4,
				4,
				4,
				5,
				6,
				6,
				6,
				6,
				6,
				6,
				6,
				6,
				6,
				6,
				6,
				3,
				3,
				3
			]
		},
		"object": {
			"name": "militants",
			"pos": [
				14,
				15
			],
			"mask": [
				0.0,
				0.0,
				0.0,
				0.0,
				0.0,
				0.0,
				0.0,
				0.0,
				0.0,
				0.0,
				0.0,
				0.0,
				0.0,
				0.0,
				0.0,
				0.0,
				0.0,
				0.0,
				0.0,
				0.25,
				0.25,
				0.25,
				0.25,
				0.0,
				0.0,
				0.0,
				0.0,
				0.0,
				0.0,
				0.0,
				0.0,
				0.0,
				0.0,
				0.0,
				0.0,
				0.0,
				0.0,
				0.0,
				0.0,
				0.0,
				0.0,
				0.0,
				0.0,
				0.0,
				0.0,
				0.0,
				0.0,
				0.0,
				0.0
			],
			"tree": [
				6,
				6,
				6,
				6,
				5,
				5,
				4,
				5,
				5,
				4,
				3,
				3,
				2,
				2,
				1,
				2,
				2,
				2,
				1,
				1,
				0,
				0,
				0,
				3,
				3,
				5,
				6,
				5,
				4,
				5,
				6,
				6,
				6,
				6,
				6,
				6,
				6,
				6,
				6,
				6,
				6,
				6,
				6,
				6,
				6,
				6,
				5,
				5,
				5
			]
		},
		"label": [
			0,
			0,
			0,
			0,
			0,
			0,
			0,
			0,
			0,
			1,
			0,
			0,
			0,
			0,
			0,
			0,
			0,
			0,
			0
		]
	},
	{
		"origin_context": "The subject telescope comprises object lenses and tubes: both are extremely important to the performance of the telescope.",
		"tokens": [
			"The",
			"subject",
			"tel",
			"esc",
			"ope",
			"com",
			"prises",
			"object",
			"l",
			"enses",
			"and",
			"t",
			"ubes",
			":",
			"both",
			"are",
			"extremely",
			"important",
			"to",
			"the",
			"performance",
			"of",
			"the",
			"tel",
			"esc",
			"ope",
			"."
		],
		"wp_tokens": [
			[
				"The"
			],
			[
				"subject"
			],
			[
				"tel",
				"esc",
				"ope"
			],
			[
				"com",
				"prises"
			],
			[
				"object"
			],
			[
				"l",
				"enses"
			],
			[
				"and"
			],
			[
				"t",
				"ubes",
				":"
			],
			[
				"both"
			],
			[
				"are"
			],
			[
				"extremely"
			],
			[
				"important"
			],
			[
				"to"
			],
			[
				"the"
			],
			[
				"performance"
			],
			[
				"of"
			],
			[
				"the"
			],
			[
				"tel",
				"esc",
				"ope",
				"."
			]
		],
		"input_ids": [
			0,
			133,
			40747,
			29714,
			10338,
			9877,
			175,
			37796,
			40412,
			462,
			21526,
			463,
			90,
			39749,
			35,
			17143,
			1322,
			22754,
			23022,
			560,
			627,
			15526,
			1116,
			627,
			29714,
			10338,
			9877,
			4,
			2
		],
		"subject": {
			"name": "telescope",
			"pos": [
				1,
				2
			],
			"mask": [
				0.0,
				0.25,
				0.25,
				0.25,
				0.25,
				0.0,
				0.0,
				0.0,
				0.0,
				0.0,
				0.0,
				0.0,
				0.0,
				0.0,
				0.0,
				0.0,
				0.0,
				0.0,
				0.0,
				0.0,
				0.0,
				0.0,
				0.0,
				0.0,
				0.0,
				0.0,
				0.0
			],
			"tree": [
				1,
				1,
				0,
				0,
				0,
				1,
				1,
				2,
				3,
				3,
				4,
				4,
				4,
				4,
				4,
				3,
				5,
				4,
				5,
				6,
				6,
				6,
				6,
				6,
				6,
				6,
				6
			]
		},
		"object": {
			"name": "lenses",
			"pos": [
				4,
				5
			],
			"mask": [
				0.0,
				0.0,
				0.0,
				0.0,
				0.0,
				0.0,
				0.0,
				0.3333333333333333,
				0.3333333333333333,
				0.3333333333333333,
				0.0,
				0.0,
				0.0,
				0.0,
				0.0,
				0.0,
				0.0,
				0.0,
				0.0,
				0.0,
				0.0,
				0.0,
				0.0,
				0.0,
				0.0,
				0.0,
				0.0
			],
			"tree": [
				4,
				4,
				3,
				3,
				3,
				2,
				2,
				1,
				0,
				0,
				1,
				1,
				1,
				1,
				3,
				2,
				4,
				3,
				4,
				6,
				5,
				6,
				6,
				6,
				6,
				6,
				6
			]
		},
		"label": [
			0,
			1,
			0,
			0,
			0,
			0,
			0,
			0,
			0,
			0,
			0,
			0,
			0,
			0,
			0,
			0,
			0,
			0,
			0
		]
	},
	{
		"origin_context": "We poured the subject pulp into the object tupperware tub filled with water.",
		"tokens": [
			"We",
			"p",
			"oured",
			"the",
			"subject",
			"p",
			"ulp",
			"into",
			"the",
			"object",
			"tu",
			"pper",
			"ware",
			"tub",
			"filled",
			"with",
			"water",
			"."
		],
		"wp_tokens": [
			[
				"We"
			],
			[
				"p",
				"oured"
			],
			[
				"the"
			],
			[
				"subject"
			],
			[
				"p",
				"ulp"
			],
			[
				"into"
			],
			[
				"the"
			],
			[
				"object"
			],
			[
				"tu",
				"pper",
				"ware"
			],
			[
				"tub"
			],
			[
				"filled"
			],
			[
				"with"
			],
			[
				"water",
				"."
			]
		],
		"input_ids": [
			0,
			170,
			642,
			8855,
			627,
			40747,
			642,
			31777,
			12473,
			627,
			40412,
			10109,
			5961,
			10680,
			30326,
			13268,
			5632,
			5412,
			4,
			2
		],
		"subject": {
			"name": "pulp",
			"pos": [
				3,
				4
			],
			"mask": [
				0.0,
				0.0,
				0.0,
				0.0,
				0.3333333333333333,
				0.3333333333333333,
				0.3333333333333333,
				0.0,
				0.0,
				0.0,
				0.0,
				0.0,
				0.0,
				0.0,
				0.0,
				0.0,
				0.0,
				0.0
			],
			"tree": [
				2,
				1,
				1,
				1,
				1,
				0,
				0,
				2,
				4,
				3,
				2,
				2,
				2,
				2,
				2,
				3,
				4,
				4
			]
		},
		"object": {
			"name": "tupperware tub",
			"pos": [
				7,
				9
			],
			"mask": [
				0.0,
				0.0,
				0.0,
				0.0,
				0.0,
				0.0,
				0.0,
				0.0,
				0.0,
				0.2,
				0.2,
				0.2,
				0.2,
				0.2,
				0.0,
				0.0,
				0.0,
				0.0
			],
			"tree": [
				2,
				1,
				1,
				3,
				3,
				2,
				2,
				2,
				4,
				3,
				2,
				2,
				2,
				0,
				2,
				3,
				4,
				4
			]
		},
		"label": [
			0,
			0,
			0,
			0,
			0,
			1,
			0,
			0,
			0,
			0,
			0,
			0,
			0,
			0,
			0,
			0,
			0,
			0,
			0
		]
	},
	{
		"origin_context": "subject Carpenters build many things from object wood and other materials, like buildings and boats.",
		"tokens": [
			"subject",
			"C",
			"arp",
			"ent",
			"ers",
			"build",
			"many",
			"things",
			"from",
			"object",
			"wood",
			"and",
			"other",
			"material",
			"s",
			",",
			"like",
			"build",
			"ings",
			"and",
			"boats",
			"."
		],
		"wp_tokens": [
			[
				"subject"
			],
			[
				"C",
				"arp",
				"ent",
				"ers"
			],
			[
				"build"
			],
			[
				"many"
			],
			[
				"things"
			],
			[
				"from"
			],
			[
				"object"
			],
			[
				"wood"
			],
			[
				"and"
			],
			[
				"other"
			],
			[
				"material",
				"s",
				","
			],
			[
				"like"
			],
			[
				"build",
				"ings"
			],
			[
				"and"
			],
			[
				"boats",
				"."
			]
		],
		"input_ids": [
			0,
			40747,
			347,
			11230,
			1342,
			268,
			23411,
			19827,
			34331,
			7761,
			40412,
			1845,
			463,
			7443,
			36739,
			29,
			6,
			3341,
			23411,
			1033,
			463,
			34015,
			4,
			2
		],
		"subject": {
			"name": "Carpenters",
			"pos": [
				0,
				1
			],
			"mask": [
				0.2,
				0.2,
				0.2,
				0.2,
				0.2,
				0.0,
				0.0,
				0.0,
				0.0,
				0.0,
				0.0,
				0.0,
				0.0,
				0.0,
				0.0,
				0.0,
				0.0,
				0.0,
				0.0,
				0.0,
				0.0,
				0.0
			],
			"tree": [
				1,
				0,
				0,
				0,
				0,
				1,
				3,
				2,
				2,
				4,
				3,
				4,
				5,
				4,
				4,
				4,
				2,
				3,
				3,
				4,
				4,
				4
			]
		},
		"object": {
			"name": "wood",
			"pos": [
				6,
				7
			],
			"mask": [
				0.0,
				0.0,
				0.0,
				0.0,
				0.0,
				0.0,
				0.0,
				0.0,
				0.0,
				0.5,
				0.5,
				0.0,
				0.0,
				0.0,
				0.0,
				0.0,
				0.0,
				0.0,
				0.0,
				0.0,
				0.0,
				0.0
			],
			"tree": [
				4,
				3,
				3,
				3,
				3,
				2,
				4,
				3,
				1,
				1,
				0,
				1,
				2,
				1,
				1,
				1,
				3,
				4,
				4,
				5,
				5,
				5
			]
		},
		"label": [
			0,
			0,
			1,
			0,
			0,
			0,
			0,
			0,
			0,
			0,
			0,
			0,
			0,
			0,
			0,
			0,
			0,
			0,
			0
		]
	},
	{
		"origin_context": "Milk subject samples were obtained from one object milking of each cow.",
		"tokens": [
			"Mil",
			"k",
			"subject",
			"s",
			"amples",
			"were",
			"ob",
			"tained",
			"from",
			"one",
			"object",
			"mil",
			"king",
			"of",
			"each",
			"cow",
			"."
		],
		"wp_tokens": [
			[
				"Mil",
				"k"
			],
			[
				"subject"
			],
			[
				"s",
				"amples"
			],
			[
				"were"
			],
			[
				"ob",
				"tained"
			],
			[
				"from"
			],
			[
				"one"
			],
			[
				"object"
			],
			[
				"mil",
				"king"
			],
			[
				"of"
			],
			[
				"each"
			],
			[
				"cow",
				"."
			]
		],
		"input_ids": [
			0,
			28151,
			330,
			40747,
			29,
			45598,
			17341,
			2413,
			43672,
			7761,
			1264,
			40412,
			22238,
			7037,
			1116,
			37782,
			31645,
			4,
			2
		],
		"subject": {
			"name": "samples",
			"pos": [
				1,
				2
			],
			"mask": [
				0.0,
				0.0,
				0.3333333333333333,
				0.3333333333333333,
				0.3333333333333333,
				0.0,
				0.0,
				0.0,
				0.0,
				0.0,
				0.0,
				0.0,
				0.0,
				0.0,
				0.0,
				0.0,
				0.0
			],
			"tree": [
				1,
				1,
				1,
				0,
				0,
				2,
				1,
				1,
				2,
				4,
				4,
				3,
				3,
				4,
				5,
				2,
				2
			]
		},
		"object": {
			"name": "milking",
			"pos": [
				7,
				8
			],
			"mask": [
				0.0,
				0.0,
				0.0,
				0.0,
				0.0,
				0.0,
				0.0,
				0.0,
				0.0,
				0.0,
				0.3333333333333333,
				0.3333333333333333,
				0.3333333333333333,
				0.0,
				0.0,
				0.0,
				0.0
			],
			"tree": [
				4,
				4,
				4,
				3,
				3,
				3,
				2,
				2,
				1,
				1,
				1,
				0,
				0,
				1,
				2,
				3,
				3
			]
		},
		"label": [
			1,
			0,
			0,
			0,
			0,
			0,
			0,
			0,
			0,
			0,
			0,
			0,
			0,
			0,
			0,
			0,
			0,
			0,
			0
		]
	},
	{
		"origin_context": "There's a comparison between the intimacy and accountability offered by a novel and that offered by a blog in which the subject blogger is participant in an on going object conversation, in which the line between reader and original poster is blurred beyond recognition, in which collective comment replaces old-fashioned ivory tower editing with a kind of universal peer review.",
		"tokens": [
			"There",
			"'s",
			"a",
			"com",
			"par",
			"ison",
			"between",
			"the",
			"int",
			"im",
			"acy",
			"and",
			"account",
			"ability",
			"off",
			"ered",
			"by",
			"a",
			"no",
			"vel",
			"and",
			"that",
			"off",
			"ered",
			"by",
			"a",
			"blog",
			"in",
			"which",
			"the",
			"subject",
			"blog",
			"ger",
			"is",
			"particip",
			"ant",
			"in",
			"an",
			"on",
			"going",
			"object",
			"con",
			"vers",
			"ation",
			",",
			"in",
			"which",
			"the",
			"line",
			"between",
			"reader",
			"and",
			"original",
			"p",
			"oster",
			"is",
			"bl",
			"urred",
			"be",
			"yond",
			"recogn",
			"ition",
			",",
			"in",
			"which",
			"collect",
			"ive",
			"comment",
			"re",
			"places",
			"old",
			"-",
			"fashioned",
			"iv",
			"ory",
			"tower",
			"ed",
			"iting",
			"with",
			"a",
			"kind",
			"of",
			"universal",
			"peer",
			"review",
			"."
		],
		"wp_tokens": [
			[
				"There",
				"'s"
			],
			[
				"a"
			],
			[
				"com",
				"par",
				"ison"
			],
			[
				"between"
			],
			[
				"the"
			],
			[
				"int",
				"im",
				"acy"
			],
			[
				"and"
			],
			[
				"account",
				"ability"
			],
			[
				"off",
				"ered"
			],
			[
				"by"
			],
			[
				"a"
			],
			[
				"no",
				"vel"
			],
			[
				"and"
			],
			[
				"that"
			],
			[
				"off",
				"ered"
			],
			[
				"by"
			],
			[
				"a"
			],
			[
				"blog"
			],
			[
				"in"
			],
			[
				"which"
			],
			[
				"the"
			],
			[
				"subject"
			],
			[
				"blog",
				"ger"
			],
			[
				"is"
			],
			[
				"particip",
				"ant"
			],
			[
				"in"
			],
			[
				"an"
			],
			[
				"on"
			],
			[
				"going"
			],
			[
				"object"
			],
			[
				"con",
				"vers",
				"ation",
				","
			],
			[
				"in"
			],
			[
				"which"
			],
			[
				"the"
			],
			[
				"line"
			],
			[
				"between"
			],
			[
				"reader"
			],
			[
				"and"
			],
			[
				"original"
			],
			[
				"p",
				"oster"
			],
			[
				"is"
			],
			[
				"bl",
				"urred"
			],
			[
				"be",
				"yond"
			],
			[
				"recogn",
				"ition",
				","
			],
			[
				"in"
			],
			[
				"which"
			],
			[
				"collect",
				"ive"
			],
			[
				"comment"
			],
			[
				"re",
				"places"
			],
			[
				"old",
				"-",
				"fashioned"
			],
			[
				"iv",
				"ory"
			],
			[
				"tower"
			],
			[
				"ed",
				"iting"
			],
			[
				"with"
			],
			[
				"a"
			],
			[
				"kind"
			],
			[
				"of"
			],
			[
				"universal"
			],
			[
				"peer"
			],
			[
				"review",
				"."
			]
		],
		"input_ids": [
			0,
			970,
			18,
			102,
			175,
			5489,
			4060,
			25784,
			627,
			2544,
			757,
			5073,
			463,
			36617,
			4484,
			1529,
			3215,
			1409,
			102,
			2362,
			5536,
			463,
			6025,
			1529,
			3215,
			1409,
			102,
			24635,
			179,
			5488,
			627,
			40747,
			24635,
			2403,
			354,
			42038,
			927,
			179,
			260,
			261,
			12891,
			40412,
			3865,
			3697,
			1258,
			6,
			179,
			5488,
			627,
			1902,
			25784,
			40536,
			463,
			34545,
			642,
			13991,
			354,
			3662,
			27024,
			1610,
			32565,
			28039,
			7469,
			6,
			179,
			5488,
			32177,
			2088,
			44951,
			241,
			23454,
			279,
			12,
			22950,
			1879,
			4405,
			40368,
			196,
			2838,
			5632,
			102,
			11584,
			1116,
			44061,
			33828,
			22459,
			4,
			2
		],
		"subject": {
			"name": "blogger",
			"pos": [
				21,
				22
			],
			"mask": [
				0.0,
				0.0,
				0.0,
				0.0,
				0.0,
				0.0,
				0.0,
				0.0,
				0.0,
				0.0,
				0.0,
				0.0,
				0.0,
				0.0,
				0.0,
				0.0,
				0.0,
				0.0,
				0.0,
				0.0,
				0.0,
				0.0,
				0.0,
				0.0,
				0.0,
				0.0,
				0.0,
				0.0,
				0.0,
				0.0,
				0.3333333333333333,
				0.3333333333333333,
				0.3333333333333333,
				0.0,
				0.0,
				0.0,
				0.0,
				0.0,
				0.0,
				0.0,
				0.0,
				0.0,
				0.0,
				0.0,
				0.0,
				0.0,
				0.0,
				0.0,
				0.0,
				0.0,
				0.0,
				0.0,
				0.0,
				0.0,
				0.0,
				0.0,
				0.0,
				0.0,
				0.0,
				0.0,
				0.0,
				0.0,
				0.0,
				0.0,
				0.0,
				0.0,
				0.0,
				0.0,
				0.0,
				0.0,
				0.0,
				0.0,
				0.0,
				0.0,
				0.0,
				0.0,
				0.0,
				0.0,
				0.0,
				0.0,
				0.0,
				0.0,
				0.0,
				0.0,
				0.0,
				0.0
			],
			"tree": [
				6,
				6,
				6,
				5,
				5,
				5,
				6,
				6,
				6,
				6,
				6,
				6,
				6,
				6,
				6,
				6,
				6,
				6,
				6,
				6,
				6,
				5,
				4,
				4,
				3,
				3,
				2,
				2,
				3,
				1,
				1,
				0,
				0,
				1,
				2,
				2,
				3,
				4,
				3,
				6,
				5,
				4,
				4,
				4,
				4,
				6,
				6,
				6,
				6,
				6,
				6,
				6,
				6,
				6,
				6,
				6,
				5,
				5,
				6,
				6,
				6,
				6,
				6,
				6,
				6,
				6,
				6,
				6,
				6,
				6,
				6,
				6,
				6,
				6,
				6,
				6,
				6,
				6,
				6,
				6,
				6,
				6,
				6,
				6,
				6,
				6
			]
		},
		"object": {
			"name": "conversation",
			"pos": [
				29,
				30
			],
			"mask": [
				0.0,
				0.0,
				0.0,
				0.0,
				0.0,
				0.0,
				0.0,
				0.0,
				0.0,
				0.0,
				0.0,
				0.0,
				0.0,
				0.0,
				0.0,
				0.0,
				0.0,
				0.0,
				0.0,
				0.0,
				0.0,
				0.0,
				0.0,
				0.0,
				0.0,
				0.0,
				0.0,
				0.0,
				0.0,
				0.0,
				0.0,
				0.0,
				0.0,
				0.0,
				0.0,
				0.0,
				0.0,
				0.0,
				0.0,
				0.0,
				0.2,
				0.2,
				0.2,
				0.2,
				0.2,
				0.0,
				0.0,
				0.0,
				0.0,
				0.0,
				0.0,
				0.0,
				0.0,
				0.0,
				0.0,
				0.0,
				0.0,
				0.0,
				0.0,
				0.0,
				0.0,
				0.0,
				0.0,
				0.0,
				0.0,
				0.0,
				0.0,
				0.0,
				0.0,
				0.0,
				0.0,
				0.0,
				0.0,
				0.0,
				0.0,
				0.0,
				0.0,
				0.0,
				0.0,
				0.0,
				0.0,
				0.0,
				0.0,
				0.0,
				0.0,
				0.0
			],
			"tree": [
				6,
				6,
				6,
				6,
				6,
				6,
				6,
				6,
				6,
				6,
				6,
				6,
				6,
				6,
				6,
				6,
				6,
				6,
				6,
				6,
				6,
				6,
				6,
				6,
				5,
				5,
				4,
				4,
				5,
				5,
				5,
				4,
				4,
				3,
				2,
				2,
				3,
				4,
				1,
				2,
				1,
				0,
				0,
				0,
				0,
				2,
				3,
				3,
				2,
				3,
				4,
				5,
				6,
				5,
				5,
				2,
				1,
				1,
				2,
				2,
				3,
				3,
				3,
				5,
				6,
				6,
				6,
				5,
				4,
				4,
				6,
				6,
				6,
				6,
				6,
				5,
				5,
				5,
				6,
				6,
				6,
				6,
				6,
				6,
				6,
				6
			]
		},
		"label": [
			1,
			0,
			0,
			0,
			0,
			0,
			0,
			0,
			0,
			0,
			0,
			0,
			0,
			0,
			0,
			0,
			0,
			0,
			0
		]
	},
	{
		"origin_context": "His subject speech criticised the object idea of religious education as a journey around the various religions.",
		"tokens": [
			"His",
			"subject",
			"speech",
			"crit",
			"ic",
			"ised",
			"the",
			"object",
			"ide",
			"a",
			"of",
			"religious",
			"education",
			"as",
			"a",
			"j",
			"ourney",
			"around",
			"the",
			"var",
			"ious",
			"rel",
			"ig",
			"ions",
			"."
		],
		"wp_tokens": [
			[
				"His"
			],
			[
				"subject"
			],
			[
				"speech"
			],
			[
				"crit",
				"ic",
				"ised"
			],
			[
				"the"
			],
			[
				"object"
			],
			[
				"ide",
				"a"
			],
			[
				"of"
			],
			[
				"religious"
			],
			[
				"education"
			],
			[
				"as"
			],
			[
				"a"
			],
			[
				"j",
				"ourney"
			],
			[
				"around"
			],
			[
				"the"
			],
			[
				"var",
				"ious"
			],
			[
				"rel",
				"ig",
				"ions",
				"."
			]
		],
		"input_ids": [
			0,
			9962,
			40747,
			40511,
			35031,
			636,
			1720,
			627,
			40412,
			1949,
			102,
			1116,
			32300,
			30746,
			281,
			102,
			267,
			37786,
			13837,
			627,
			10806,
			6514,
			5982,
			1023,
			2485,
			4,
			2
		],
		"subject": {
			"name": "speech",
			"pos": [
				1,
				2
			],
			"mask": [
				0.0,
				0.5,
				0.5,
				0.0,
				0.0,
				0.0,
				0.0,
				0.0,
				0.0,
				0.0,
				0.0,
				0.0,
				0.0,
				0.0,
				0.0,
				0.0,
				0.0,
				0.0,
				0.0,
				0.0,
				0.0,
				0.0,
				0.0,
				0.0,
				0.0
			],
			"tree": [
				1,
				1,
				0,
				1,
				1,
				1,
				3,
				3,
				2,
				2,
				3,
				5,
				4,
				2,
				4,
				3,
				3,
				4,
				6,
				6,
				6,
				5,
				5,
				5,
				5
			]
		},
		"object": {
			"name": "idea",
			"pos": [
				5,
				6
			],
			"mask": [
				0.0,
				0.0,
				0.0,
				0.0,
				0.0,
				0.0,
				0.0,
				0.3333333333333333,
				0.3333333333333333,
				0.3333333333333333,
				0.0,
				0.0,
				0.0,
				0.0,
				0.0,
				0.0,
				0.0,
				0.0,
				0.0,
				0.0,
				0.0,
				0.0,
				0.0,
				0.0,
				0.0
			],
			"tree": [
				3,
				3,
				2,
				1,
				1,
				1,
				1,
				1,
				0,
				0,
				1,
				3,
				2,
				2,
				4,
				3,
				3,
				4,
				6,
				6,
				6,
				5,
				5,
				5,
				5
			]
		},
		"label": [
			0,
			0,
			0,
			0,
			0,
			0,
			0,
			1,
			0,
			0,
			0,
			0,
			0,
			0,
			0,
			0,
			0,
			0,
			0
		]
	},
	{
		"origin_context": "The bread prepared with subject rice object flour was considered good by 25% of the assessors, regular by 33%, very bad by 17% and very good by only 8%.",
		"tokens": [
			"The",
			"bread",
			"pre",
			"pared",
			"with",
			"subject",
			"rice",
			"object",
			"fl",
			"our",
			"was",
			"cons",
			"idered",
			"good",
			"by",
			"25",
			"%",
			"of",
			"the",
			"ass",
			"essors",
			",",
			"regular",
			"by",
			"33",
			"%,",
			"very",
			"bad",
			"by",
			"17",
			"%",
			"and",
			"very",
			"good",
			"by",
			"only",
			"8",
			"%."
		],
		"wp_tokens": [
			[
				"The"
			],
			[
				"bread"
			],
			[
				"pre",
				"pared"
			],
			[
				"with"
			],
			[
				"subject"
			],
			[
				"rice"
			],
			[
				"object"
			],
			[
				"fl",
				"our"
			],
			[
				"was"
			],
			[
				"cons",
				"idered"
			],
			[
				"good"
			],
			[
				"by"
			],
			[
				"25",
				"%"
			],
			[
				"of"
			],
			[
				"the"
			],
			[
				"ass",
				"essors",
				","
			],
			[
				"regular"
			],
			[
				"by"
			],
			[
				"33",
				"%,"
			],
			[
				"very"
			],
			[
				"bad"
			],
			[
				"by"
			],
			[
				"17",
				"%"
			],
			[
				"and"
			],
			[
				"very"
			],
			[
				"good"
			],
			[
				"by"
			],
			[
				"only"
			],
			[
				"8",
				"%."
			]
		],
		"input_ids": [
			0,
			133,
			23181,
			5234,
			33160,
			5632,
			40747,
			15474,
			40412,
			4825,
			2126,
			7325,
			10998,
			21732,
			8396,
			1409,
			1244,
			207,
			1116,
			627,
			2401,
			43592,
			6,
			32786,
			1409,
			3103,
			4234,
			5525,
			10999,
			1409,
			1360,
			207,
			463,
			5525,
			8396,
			1409,
			8338,
			398,
			2153,
			2
		],
		"subject": {
			"name": "rice",
			"pos": [
				4,
				5
			],
			"mask": [
				0.0,
				0.0,
				0.0,
				0.0,
				0.0,
				0.5,
				0.5,
				0.0,
				0.0,
				0.0,
				0.0,
				0.0,
				0.0,
				0.0,
				0.0,
				0.0,
				0.0,
				0.0,
				0.0,
				0.0,
				0.0,
				0.0,
				0.0,
				0.0,
				0.0,
				0.0,
				0.0,
				0.0,
				0.0,
				0.0,
				0.0,
				0.0,
				0.0,
				0.0,
				0.0,
				0.0,
				0.0,
				0.0
			],
			"tree": [
				6,
				5,
				4,
				4,
				3,
				3,
				0,
				1,
				2,
				2,
				6,
				6,
				6,
				6,
				6,
				6,
				6,
				6,
				6,
				6,
				6,
				6,
				6,
				6,
				6,
				6,
				6,
				6,
				6,
				6,
				6,
				6,
				6,
				6,
				6,
				6,
				6,
				6
			]
		},
		"object": {
			"name": "flour",
			"pos": [
				6,
				7
			],
			"mask": [
				0.0,
				0.0,
				0.0,
				0.0,
				0.0,
				0.0,
				0.0,
				0.3333333333333333,
				0.3333333333333333,
				0.3333333333333333,
				0.0,
				0.0,
				0.0,
				0.0,
				0.0,
				0.0,
				0.0,
				0.0,
				0.0,
				0.0,
				0.0,
				0.0,
				0.0,
				0.0,
				0.0,
				0.0,
				0.0,
				0.0,
				0.0,
				0.0,
				0.0,
				0.0,
				0.0,
				0.0,
				0.0,
				0.0,
				0.0,
				0.0
			],
			"tree": [
				4,
				3,
				2,
				2,
				1,
				1,
				2,
				1,
				0,
				0,
				5,
				4,
				4,
				5,
				5,
				6,
				6,
				6,
				6,
				6,
				6,
				6,
				6,
				6,
				6,
				6,
				6,
				5,
				5,
				6,
				6,
				6,
				6,
				6,
				5,
				6,
				6,
				6
			]
		},
		"label": [
			0,
			0,
			0,
			0,
			0,
			0,
			0,
			0,
			0,
			0,
			0,
			0,
			0,
			0,
			0,
			1,
			0,
			0,
			0
		]
	},
	{
		"origin_context": "The subject body unleashes its extraterrestrial object passenger, which proceeds to infect the student population at a breakneck pace.",
		"tokens": [
			"The",
			"subject",
			"body",
			"un",
			"le",
			"ashes",
			"its",
			"ext",
			"r",
			"ater",
			"restrial",
			"object",
			"pass",
			"enger",
			",",
			"which",
			"pro",
			"ceed",
			"s",
			"to",
			"infect",
			"the",
			"student",
			"population",
			"at",
			"a",
			"break",
			"neck",
			"pace",
			"."
		],
		"wp_tokens": [
			[
				"The"
			],
			[
				"subject"
			],
			[
				"body"
			],
			[
				"un",
				"le",
				"ashes"
			],
			[
				"its"
			],
			[
				"ext",
				"r",
				"ater",
				"restrial"
			],
			[
				"object"
			],
			[
				"pass",
				"enger",
				","
			],
			[
				"which"
			],
			[
				"pro",
				"ceed",
				"s"
			],
			[
				"to"
			],
			[
				"infect"
			],
			[
				"the"
			],
			[
				"student"
			],
			[
				"population"
			],
			[
				"at"
			],
			[
				"a"
			],
			[
				"break",
				"neck"
			],
			[
				"pace",
				"."
			]
		],
		"input_ids": [
			0,
			133,
			40747,
			9773,
			879,
			459,
			14829,
			2629,
			16435,
			338,
			5109,
			39169,
			40412,
			10212,
			24290,
			6,
			5488,
			4892,
			32326,
			29,
			560,
			37597,
			627,
			34935,
			41340,
			415,
			102,
			10339,
			20020,
			18851,
			4,
			2
		],
		"subject": {
			"name": "body",
			"pos": [
				1,
				2
			],
			"mask": [
				0.0,
				0.5,
				0.5,
				0.0,
				0.0,
				0.0,
				0.0,
				0.0,
				0.0,
				0.0,
				0.0,
				0.0,
				0.0,
				0.0,
				0.0,
				0.0,
				0.0,
				0.0,
				0.0,
				0.0,
				0.0,
				0.0,
				0.0,
				0.0,
				0.0,
				0.0,
				0.0,
				0.0,
				0.0,
				0.0
			],
			"tree": [
				1,
				1,
				0,
				1,
				1,
				1,
				3,
				4,
				4,
				4,
				4,
				3,
				2,
				2,
				2,
				4,
				3,
				3,
				3,
				5,
				4,
				6,
				6,
				5,
				5,
				6,
				6,
				6,
				2,
				2
			]
		},
		"object": {
			"name": "passenger",
			"pos": [
				6,
				7
			],
			"mask": [
				0.0,
				0.0,
				0.0,
				0.0,
				0.0,
				0.0,
				0.0,
				0.0,
				0.0,
				0.0,
				0.0,
				0.25,
				0.25,
				0.25,
				0.25,
				0.0,
				0.0,
				0.0,
				0.0,
				0.0,
				0.0,
				0.0,
				0.0,
				0.0,
				0.0,
				0.0,
				0.0,
				0.0,
				0.0,
				0.0
			],
			"tree": [
				3,
				3,
				2,
				1,
				1,
				1,
				1,
				2,
				2,
				2,
				2,
				1,
				0,
				0,
				0,
				2,
				1,
				1,
				1,
				3,
				2,
				4,
				4,
				3,
				3,
				5,
				4,
				4,
				2,
				2
			]
		},
		"label": [
			0,
			0,
			0,
			0,
			0,
			0,
			0,
			0,
			0,
			0,
			0,
			0,
			0,
			0,
			0,
			1,
			0,
			0,
			0
		]
	},
	{
		"origin_context": "subject Asteroid threatened Earth with object disaster.",
		"tokens": [
			"subject",
			"A",
			"ster",
			"oid",
			"threat",
			"ened",
			"Earth",
			"with",
			"object",
			"dis",
			"aster",
			"."
		],
		"wp_tokens": [
			[
				"subject"
			],
			[
				"A",
				"ster",
				"oid"
			],
			[
				"threat",
				"ened"
			],
			[
				"Earth"
			],
			[
				"with"
			],
			[
				"object"
			],
			[
				"dis",
				"aster",
				"."
			]
		],
		"input_ids": [
			0,
			40747,
			250,
			3121,
			12572,
			25836,
			4490,
			34526,
			5632,
			40412,
			7779,
			8831,
			4,
			2
		],
		"subject": {
			"name": "Asteroid",
			"pos": [
				0,
				1
			],
			"mask": [
				0.25,
				0.25,
				0.25,
				0.25,
				0.0,
				0.0,
				0.0,
				0.0,
				0.0,
				0.0,
				0.0,
				0.0
			],
			"tree": [
				1,
				0,
				0,
				0,
				1,
				1,
				2,
				2,
				4,
				3,
				3,
				3
			]
		},
		"object": {
			"name": "disaster",
			"pos": [
				5,
				6
			],
			"mask": [
				0.0,
				0.0,
				0.0,
				0.0,
				0.0,
				0.0,
				0.0,
				0.0,
				0.25,
				0.25,
				0.25,
				0.25
			],
			"tree": [
				4,
				3,
				3,
				3,
				2,
				2,
				3,
				1,
				1,
				0,
				0,
				0
			]
		},
		"label": [
			1,
			0,
			0,
			0,
			0,
			0,
			0,
			0,
			0,
			0,
			0,
			0,
			0,
			0,
			0,
			0,
			0,
			0,
			0
		]
	},
	{
		"origin_context": "In its early years the subject farm had forty object acres, and was a productive subsistence farm with sheep being the primary source of income.",
		"tokens": [
			"In",
			"its",
			"early",
			"years",
			"the",
			"subject",
			"farm",
			"had",
			"fort",
			"y",
			"object",
			"ac",
			"res",
			",",
			"and",
			"was",
			"a",
			"productive",
			"sub",
			"s",
			"istence",
			"farm",
			"with",
			"she",
			"ep",
			"being",
			"the",
			"primary",
			"source",
			"of",
			"income",
			"."
		],
		"wp_tokens": [
			[
				"In"
			],
			[
				"its"
			],
			[
				"early"
			],
			[
				"years"
			],
			[
				"the"
			],
			[
				"subject"
			],
			[
				"farm"
			],
			[
				"had"
			],
			[
				"fort",
				"y"
			],
			[
				"object"
			],
			[
				"ac",
				"res",
				","
			],
			[
				"and"
			],
			[
				"was"
			],
			[
				"a"
			],
			[
				"productive"
			],
			[
				"sub",
				"s",
				"istence"
			],
			[
				"farm"
			],
			[
				"with"
			],
			[
				"she",
				"ep"
			],
			[
				"being"
			],
			[
				"the"
			],
			[
				"primary"
			],
			[
				"source"
			],
			[
				"of"
			],
			[
				"income",
				"."
			]
		],
		"input_ids": [
			0,
			1121,
			2629,
			23099,
			12857,
			627,
			40747,
			19779,
			12186,
			12322,
			219,
			40412,
			1043,
			1535,
			6,
			463,
			7325,
			102,
			32499,
			10936,
			29,
			41177,
			19779,
			5632,
			8877,
			2462,
			9442,
			627,
			42205,
			17747,
			1116,
			7214,
			4,
			2
		],
		"subject": {
			"name": "farm",
			"pos": [
				5,
				6
			],
			"mask": [
				0.0,
				0.0,
				0.0,
				0.0,
				0.0,
				0.5,
				0.5,
				0.0,
				0.0,
				0.0,
				0.0,
				0.0,
				0.0,
				0.0,
				0.0,
				0.0,
				0.0,
				0.0,
				0.0,
				0.0,
				0.0,
				0.0,
				0.0,
				0.0,
				0.0,
				0.0,
				0.0,
				0.0,
				0.0,
				0.0,
				0.0,
				0.0
			],
			"tree": [
				2,
				4,
				4,
				3,
				1,
				1,
				0,
				1,
				3,
				3,
				2,
				2,
				2,
				2,
				2,
				2,
				4,
				4,
				4,
				4,
				4,
				3,
				4,
				6,
				6,
				5,
				6,
				6,
				6,
				6,
				6,
				6
			]
		},
		"object": {
			"name": "acres",
			"pos": [
				9,
				10
			],
			"mask": [
				0.0,
				0.0,
				0.0,
				0.0,
				0.0,
				0.0,
				0.0,
				0.0,
				0.0,
				0.0,
				0.25,
				0.25,
				0.25,
				0.25,
				0.0,
				0.0,
				0.0,
				0.0,
				0.0,
				0.0,
				0.0,
				0.0,
				0.0,
				0.0,
				0.0,
				0.0,
				0.0,
				0.0,
				0.0,
				0.0,
				0.0,
				0.0
			],
			"tree": [
				2,
				4,
				4,
				3,
				3,
				3,
				2,
				1,
				3,
				3,
				2,
				0,
				0,
				0,
				2,
				2,
				4,
				4,
				4,
				4,
				4,
				3,
				4,
				6,
				6,
				5,
				6,
				6,
				6,
				6,
				6,
				6
			]
		},
		"label": [
			0,
			1,
			0,
			0,
			0,
			0,
			0,
			0,
			0,
			0,
			0,
			0,
			0,
			0,
			0,
			0,
			0,
			0,
			0
		]
	},
	{
		"origin_context": "The subject laptop was inside a protective object plastic bag made from LDPE number 4, which can be easily recycled.",
		"tokens": [
			"The",
			"subject",
			"l",
			"aptop",
			"was",
			"inside",
			"a",
			"prot",
			"ective",
			"object",
			"pl",
			"astic",
			"bag",
			"made",
			"from",
			"L",
			"DP",
			"E",
			"number",
			"4",
			",",
			"which",
			"can",
			"be",
			"eas",
			"ily",
			"re",
			"cycl",
			"ed",
			"."
		],
		"wp_tokens": [
			[
				"The"
			],
			[
				"subject"
			],
			[
				"l",
				"aptop"
			],
			[
				"was"
			],
			[
				"inside"
			],
			[
				"a"
			],
			[
				"prot",
				"ective"
			],
			[
				"object"
			],
			[
				"pl",
				"astic"
			],
			[
				"bag"
			],
			[
				"made"
			],
			[
				"from"
			],
			[
				"L",
				"DP",
				"E"
			],
			[
				"number"
			],
			[
				"4",
				","
			],
			[
				"which"
			],
			[
				"can"
			],
			[
				"be"
			],
			[
				"eas",
				"ily"
			],
			[
				"re",
				"cycl",
				"ed",
				"."
			]
		],
		"input_ids": [
			0,
			133,
			40747,
			462,
			39782,
			7325,
			36615,
			102,
			36299,
			38089,
			40412,
			2911,
			11599,
			14118,
			7078,
			7761,
			574,
			5174,
			717,
			30695,
			306,
			6,
			5488,
			7424,
			1610,
			29358,
			5846,
			241,
			19297,
			196,
			4,
			2
		],
		"subject": {
			"name": "laptop",
			"pos": [
				1,
				2
			],
			"mask": [
				0.0,
				0.3333333333333333,
				0.3333333333333333,
				0.3333333333333333,
				0.0,
				0.0,
				0.0,
				0.0,
				0.0,
				0.0,
				0.0,
				0.0,
				0.0,
				0.0,
				0.0,
				0.0,
				0.0,
				0.0,
				0.0,
				0.0,
				0.0,
				0.0,
				0.0,
				0.0,
				0.0,
				0.0,
				0.0,
				0.0,
				0.0,
				0.0
			],
			"tree": [
				1,
				1,
				0,
				0,
				1,
				2,
				4,
				5,
				5,
				4,
				4,
				4,
				3,
				4,
				5,
				6,
				6,
				6,
				6,
				6,
				6,
				3,
				3,
				3,
				3,
				3,
				2,
				2,
				2,
				2
			]
		},
		"object": {
			"name": "plastic bag",
			"pos": [
				7,
				9
			],
			"mask": [
				0.0,
				0.0,
				0.0,
				0.0,
				0.0,
				0.0,
				0.0,
				0.0,
				0.0,
				0.25,
				0.25,
				0.25,
				0.25,
				0.0,
				0.0,
				0.0,
				0.0,
				0.0,
				0.0,
				0.0,
				0.0,
				0.0,
				0.0,
				0.0,
				0.0,
				0.0,
				0.0,
				0.0,
				0.0,
				0.0
			],
			"tree": [
				4,
				4,
				3,
				3,
				2,
				1,
				1,
				2,
				2,
				1,
				1,
				1,
				0,
				1,
				2,
				5,
				5,
				5,
				4,
				3,
				3,
				4,
				4,
				4,
				4,
				4,
				3,
				3,
				3,
				3
			]
		},
		"label": [
			0,
			0,
			0,
			0,
			0,
			0,
			1,
			0,
			0,
			0,
			0,
			0,
			0,
			0,
			0,
			0,
			0,
			0,
			0
		]
	},
	{
		"origin_context": "Gary Wheelan, a womanizing, adulterous thirty-something Dallas attorney, finally gets what he deserves when his verbal assaults provoke a subject telephone object operator.",
		"tokens": [
			"Gary",
			"Wheel",
			"an",
			",",
			"a",
			"woman",
			"izing",
			",",
			"ad",
			"ul",
			"ter",
			"ous",
			"th",
			"irty",
			"-",
			"something",
			"Dallas",
			"att",
			"orney",
			",",
			"f",
			"inally",
			"gets",
			"what",
			"he",
			"des",
			"erves",
			"when",
			"his",
			"verbal",
			"ass",
			"aults",
			"prov",
			"oke",
			"a",
			"subject",
			"tele",
			"phone",
			"object",
			"operator",
			"."
		],
		"wp_tokens": [
			[
				"Gary"
			],
			[
				"Wheel",
				"an",
				","
			],
			[
				"a"
			],
			[
				"woman",
				"izing",
				","
			],
			[
				"ad",
				"ul",
				"ter",
				"ous"
			],
			[
				"th",
				"irty",
				"-",
				"something"
			],
			[
				"Dallas"
			],
			[
				"att",
				"orney",
				","
			],
			[
				"f",
				"inally"
			],
			[
				"gets"
			],
			[
				"what"
			],
			[
				"he"
			],
			[
				"des",
				"erves"
			],
			[
				"when"
			],
			[
				"his"
			],
			[
				"verbal"
			],
			[
				"ass",
				"aults"
			],
			[
				"prov",
				"oke"
			],
			[
				"a"
			],
			[
				"subject"
			],
			[
				"tele",
				"phone"
			],
			[
				"object"
			],
			[
				"operator",
				"."
			]
		],
		"input_ids": [
			0,
			33761,
			43560,
			260,
			6,
			102,
			7760,
			2787,
			6,
			625,
			922,
			1334,
			1827,
			212,
			32430,
			12,
			18891,
			36128,
			2611,
			42276,
			6,
			506,
			30672,
			30900,
			12196,
			700,
			10067,
			22812,
			14746,
			12724,
			40328,
			2401,
			37624,
			13138,
			5361,
			102,
			40747,
			35336,
			17283,
			40412,
			45180,
			4,
			2
		],
		"subject": {
			"name": "telephone",
			"pos": [
				19,
				20
			],
			"mask": [
				0.0,
				0.0,
				0.0,
				0.0,
				0.0,
				0.0,
				0.0,
				0.0,
				0.0,
				0.0,
				0.0,
				0.0,
				0.0,
				0.0,
				0.0,
				0.0,
				0.0,
				0.0,
				0.0,
				0.0,
				0.0,
				0.0,
				0.0,
				0.0,
				0.0,
				0.0,
				0.0,
				0.0,
				0.0,
				0.0,
				0.0,
				0.0,
				0.0,
				0.0,
				0.0,
				0.3333333333333333,
				0.3333333333333333,
				0.3333333333333333,
				0.0,
				0.0,
				0.0
			],
			"tree": [
				5,
				4,
				4,
				4,
				6,
				5,
				5,
				5,
				6,
				6,
				6,
				6,
				6,
				6,
				6,
				6,
				6,
				5,
				5,
				5,
				4,
				4,
				3,
				5,
				5,
				4,
				4,
				3,
				4,
				4,
				3,
				3,
				2,
				2,
				2,
				2,
				0,
				0,
				1,
				4,
				4
			]
		},
		"object": {
			"name": "operator",
			"pos": [
				21,
				22
			],
			"mask": [
				0.0,
				0.0,
				0.0,
				0.0,
				0.0,
				0.0,
				0.0,
				0.0,
				0.0,
				0.0,
				0.0,
				0.0,
				0.0,
				0.0,
				0.0,
				0.0,
				0.0,
				0.0,
				0.0,
				0.0,
				0.0,
				0.0,
				0.0,
				0.0,
				0.0,
				0.0,
				0.0,
				0.0,
				0.0,
				0.0,
				0.0,
				0.0,
				0.0,
				0.0,
				0.0,
				0.0,
				0.0,
				0.0,
				0.3333333333333333,
				0.3333333333333333,
				0.3333333333333333
			],
			"tree": [
				3,
				2,
				2,
				2,
				4,
				3,
				3,
				3,
				4,
				4,
				4,
				4,
				4,
				4,
				4,
				4,
				4,
				3,
				3,
				3,
				2,
				2,
				1,
				3,
				3,
				2,
				2,
				3,
				4,
				4,
				3,
				3,
				2,
				2,
				4,
				4,
				4,
				4,
				3,
				0,
				0
			]
		},
		"label": [
			0,
			0,
			0,
			0,
			0,
			0,
			0,
			0,
			0,
			0,
			0,
			0,
			0,
			0,
			0,
			0,
			0,
			1,
			0
		]
	},
	{
		"origin_context": "He weaves complex subject tales concerning the romantic object concerns of happiness, love and sufferance.",
		"tokens": [
			"He",
			"we",
			"aves",
			"complex",
			"subject",
			"t",
			"ales",
			"con",
			"cerning",
			"the",
			"rom",
			"antic",
			"object",
			"con",
			"cern",
			"s",
			"of",
			"h",
			"appiness",
			",",
			"love",
			"and",
			"s",
			"uffer",
			"ance",
			"."
		],
		"wp_tokens": [
			[
				"He"
			],
			[
				"we",
				"aves"
			],
			[
				"complex"
			],
			[
				"subject"
			],
			[
				"t",
				"ales"
			],
			[
				"con",
				"cerning"
			],
			[
				"the"
			],
			[
				"rom",
				"antic"
			],
			[
				"object"
			],
			[
				"con",
				"cern",
				"s"
			],
			[
				"of"
			],
			[
				"h",
				"appiness",
				","
			],
			[
				"love"
			],
			[
				"and"
			],
			[
				"s",
				"uffer",
				"ance",
				"."
			]
		],
		"input_ids": [
			0,
			894,
			1694,
			9419,
			42290,
			40747,
			90,
			4575,
			3865,
			41770,
			627,
			5638,
			26970,
			40412,
			3865,
			38987,
			29,
			1116,
			298,
			37055,
			6,
			17693,
			463,
			29,
			31006,
			2389,
			4,
			2
		],
		"subject": {
			"name": "tales",
			"pos": [
				3,
				4
			],
			"mask": [
				0.0,
				0.0,
				0.0,
				0.0,
				0.3333333333333333,
				0.3333333333333333,
				0.3333333333333333,
				0.0,
				0.0,
				0.0,
				0.0,
				0.0,
				0.0,
				0.0,
				0.0,
				0.0,
				0.0,
				0.0,
				0.0,
				0.0,
				0.0,
				0.0,
				0.0,
				0.0,
				0.0,
				0.0
			],
			"tree": [
				2,
				1,
				1,
				1,
				1,
				0,
				0,
				1,
				1,
				3,
				3,
				3,
				3,
				2,
				2,
				2,
				3,
				5,
				5,
				5,
				4,
				5,
				2,
				2,
				2,
				2
			]
		},
		"object": {
			"name": "concerns",
			"pos": [
				8,
				9
			],
			"mask": [
				0.0,
				0.0,
				0.0,
				0.0,
				0.0,
				0.0,
				0.0,
				0.0,
				0.0,
				0.0,
				0.0,
				0.0,
				0.25,
				0.25,
				0.25,
				0.25,
				0.0,
				0.0,
				0.0,
				0.0,
				0.0,
				0.0,
				0.0,
				0.0,
				0.0,
				0.0
			],
			"tree": [
				4,
				3,
				3,
				3,
				3,
				2,
				2,
				1,
				1,
				1,
				1,
				1,
				1,
				0,
				0,
				0,
				1,
				3,
				3,
				3,
				2,
				3,
				4,
				4,
				4,
				4
			]
		},
		"label": [
			0,
			0,
			0,
			0,
			0,
			0,
			0,
			1,
			0,
			0,
			0,
			0,
			0,
			0,
			0,
			0,
			0,
			0,
			0
		]
	},
	{
		"origin_context": "Unlike the forebrain (telencephalon or cerebrum) of mammals, birds, and fish, the subject forebrain of object amphibians is similar across all three orders of amphibians: the anurons (frogs and toads), the urodiles (salamanders and newts), and the caecilians.",
		"tokens": [
			"Unlike",
			"the",
			"fore",
			"brain",
			"(",
			"tel",
			"ence",
			"phal",
			"on",
			"or",
			"ce",
			"re",
			"br",
			"um",
			")",
			"of",
			"m",
			"amm",
			"als",
			",",
			"birds",
			",",
			"and",
			"fish",
			",",
			"the",
			"subject",
			"fore",
			"brain",
			"of",
			"object",
			"amp",
			"hib",
			"ians",
			"is",
			"similar",
			"ac",
			"ross",
			"all",
			"three",
			"orders",
			"of",
			"amp",
			"hib",
			"ians",
			":",
			"the",
			"an",
			"ur",
			"ons",
			"(",
			"frog",
			"s",
			"and",
			"t",
			"oad",
			"s",
			"),",
			"the",
			"uro",
			"d",
			"iles",
			"(",
			"sal",
			"am",
			"anders",
			"and",
			"new",
			"ts",
			"),",
			"and",
			"the",
			"ca",
			"ec",
			"il",
			"ians",
			"."
		],
		"wp_tokens": [
			[
				"Unlike"
			],
			[
				"the"
			],
			[
				"fore",
				"brain"
			],
			[
				"(",
				"tel",
				"ence",
				"phal",
				"on"
			],
			[
				"or"
			],
			[
				"ce",
				"re",
				"br",
				"um",
				")"
			],
			[
				"of"
			],
			[
				"m",
				"amm",
				"als",
				","
			],
			[
				"birds",
				","
			],
			[
				"and"
			],
			[
				"fish",
				","
			],
			[
				"the"
			],
			[
				"subject"
			],
			[
				"fore",
				"brain"
			],
			[
				"of"
			],
			[
				"object"
			],
			[
				"amp",
				"hib",
				"ians"
			],
			[
				"is"
			],
			[
				"similar"
			],
			[
				"ac",
				"ross"
			],
			[
				"all"
			],
			[
				"three"
			],
			[
				"orders"
			],
			[
				"of"
			],
			[
				"amp",
				"hib",
				"ians",
				":"
			],
			[
				"the"
			],
			[
				"an",
				"ur",
				"ons"
			],
			[
				"(",
				"frog",
				"s"
			],
			[
				"and"
			],
			[
				"t",
				"oad",
				"s",
				"),"
			],
			[
				"the"
			],
			[
				"uro",
				"d",
				"iles"
			],
			[
				"(",
				"sal",
				"am",
				"anders"
			],
			[
				"and"
			],
			[
				"new",
				"ts",
				"),"
			],
			[
				"and"
			],
			[
				"the"
			],
			[
				"ca",
				"ec",
				"il",
				"ians",
				"."
			]
		],
		"input_ids": [
			0,
			38243,
			627,
			13364,
			36436,
			1640,
			29714,
			4086,
			34527,
			261,
			368,
			1755,
			241,
			3809,
			783,
			43,
			1116,
			119,
			12614,
			1536,
			6,
			17921,
			6,
			463,
			9106,
			6,
			627,
			40747,
			13364,
			36436,
			1116,
			40412,
			3914,
			25068,
			2071,
			354,
			42116,
			1043,
			14500,
			1250,
			9983,
			28436,
			1116,
			3914,
			25068,
			2071,
			35,
			627,
			260,
			710,
			1790,
			1640,
			36487,
			29,
			463,
			90,
			20657,
			29,
			238,
			627,
			7367,
			417,
			4755,
			1640,
			26641,
			424,
			37429,
			463,
			4651,
			1872,
			238,
			463,
			627,
			3245,
			3204,
			718,
			2071,
			4,
			2
		],
		"subject": {
			"name": "forebrain",
			"pos": [
				12,
				13
			],
			"mask": [
				0.0,
				0.0,
				0.0,
				0.0,
				0.0,
				0.0,
				0.0,
				0.0,
				0.0,
				0.0,
				0.0,
				0.0,
				0.0,
				0.0,
				0.0,
				0.0,
				0.0,
				0.0,
				0.0,
				0.0,
				0.0,
				0.0,
				0.0,
				0.0,
				0.0,
				0.0,
				0.3333333333333333,
				0.3333333333333333,
				0.3333333333333333,
				0.0,
				0.0,
				0.0,
				0.0,
				0.0,
				0.0,
				0.0,
				0.0,
				0.0,
				0.0,
				0.0,
				0.0,
				0.0,
				0.0,
				0.0,
				0.0,
				0.0,
				0.0,
				0.0,
				0.0,
				0.0,
				0.0,
				0.0,
				0.0,
				0.0,
				0.0,
				0.0,
				0.0,
				0.0,
				0.0,
				0.0,
				0.0,
				0.0,
				0.0,
				0.0,
				0.0,
				0.0,
				0.0,
				0.0,
				0.0,
				0.0,
				0.0,
				0.0,
				0.0,
				0.0,
				0.0,
				0.0,
				0.0
			],
			"tree": [
				2,
				4,
				4,
				4,
				3,
				3,
				3,
				3,
				3,
				4,
				4,
				4,
				4,
				4,
				4,
				4,
				6,
				6,
				6,
				6,
				5,
				5,
				3,
				1,
				1,
				1,
				1,
				0,
				0,
				1,
				3,
				2,
				2,
				2,
				3,
				4,
				5,
				5,
				6,
				6,
				6,
				6,
				6,
				6,
				6,
				6,
				6,
				6,
				6,
				6,
				6,
				6,
				6,
				6,
				4,
				4,
				4,
				4,
				6,
				6,
				6,
				6,
				5,
				5,
				5,
				5,
				6,
				6,
				6,
				6,
				6,
				5,
				4,
				4,
				4,
				4,
				4
			]
		},
		"object": {
			"name": "amphibians",
			"pos": [
				15,
				16
			],
			"mask": [
				0.0,
				0.0,
				0.0,
				0.0,
				0.0,
				0.0,
				0.0,
				0.0,
				0.0,
				0.0,
				0.0,
				0.0,
				0.0,
				0.0,
				0.0,
				0.0,
				0.0,
				0.0,
				0.0,
				0.0,
				0.0,
				0.0,
				0.0,
				0.0,
				0.0,
				0.0,
				0.0,
				0.0,
				0.0,
				0.0,
				0.25,
				0.25,
				0.25,
				0.25,
				0.0,
				0.0,
				0.0,
				0.0,
				0.0,
				0.0,
				0.0,
				0.0,
				0.0,
				0.0,
				0.0,
				0.0,
				0.0,
				0.0,
				0.0,
				0.0,
				0.0,
				0.0,
				0.0,
				0.0,
				0.0,
				0.0,
				0.0,
				0.0,
				0.0,
				0.0,
				0.0,
				0.0,
				0.0,
				0.0,
				0.0,
				0.0,
				0.0,
				0.0,
				0.0,
				0.0,
				0.0,
				0.0,
				0.0,
				0.0,
				0.0,
				0.0,
				0.0
			],
			"tree": [
				4,
				6,
				6,
				6,
				5,
				5,
				5,
				5,
				5,
				6,
				6,
				6,
				6,
				6,
				6,
				6,
				6,
				6,
				6,
				6,
				6,
				6,
				5,
				3,
				3,
				3,
				3,
				2,
				2,
				1,
				1,
				0,
				0,
				0,
				5,
				6,
				6,
				6,
				6,
				6,
				6,
				6,
				6,
				6,
				6,
				6,
				6,
				6,
				6,
				6,
				6,
				6,
				6,
				6,
				6,
				6,
				6,
				6,
				6,
				6,
				6,
				6,
				6,
				6,
				6,
				6,
				6,
				6,
				6,
				6,
				6,
				6,
				6,
				6,
				6,
				6,
				6
			]
		},
		"label": [
			0,
			0,
			0,
			0,
			0,
			0,
			0,
			0,
			0,
			0,
			0,
			0,
			1,
			0,
			0,
			0,
			0,
			0,
			0
		]
	},
	{
		"origin_context": "After handsome renovations at various locales, the subject company has remodeled a church into a object home.",
		"tokens": [
			"After",
			"hands",
			"ome",
			"ren",
			"ov",
			"ations",
			"at",
			"var",
			"ious",
			"loc",
			"ales",
			",",
			"the",
			"subject",
			"company",
			"has",
			"rem",
			"od",
			"eled",
			"a",
			"church",
			"into",
			"a",
			"object",
			"home",
			"."
		],
		"wp_tokens": [
			[
				"After"
			],
			[
				"hands",
				"ome"
			],
			[
				"ren",
				"ov",
				"ations"
			],
			[
				"at"
			],
			[
				"var",
				"ious"
			],
			[
				"loc",
				"ales",
				","
			],
			[
				"the"
			],
			[
				"subject"
			],
			[
				"company"
			],
			[
				"has"
			],
			[
				"rem",
				"od",
				"eled"
			],
			[
				"a"
			],
			[
				"church"
			],
			[
				"into"
			],
			[
				"a"
			],
			[
				"object"
			],
			[
				"home",
				"."
			]
		],
		"input_ids": [
			0,
			4993,
			34055,
			4399,
			2558,
			1417,
			1635,
			415,
			10806,
			6514,
			26516,
			4575,
			6,
			627,
			40747,
			24233,
			7333,
			5593,
			1630,
			13587,
			102,
			23420,
			12473,
			102,
			40412,
			8361,
			4,
			2
		],
		"subject": {
			"name": "company",
			"pos": [
				7,
				8
			],
			"mask": [
				0.0,
				0.0,
				0.0,
				0.0,
				0.0,
				0.0,
				0.0,
				0.0,
				0.0,
				0.0,
				0.0,
				0.0,
				0.0,
				0.5,
				0.5,
				0.0,
				0.0,
				0.0,
				0.0,
				0.0,
				0.0,
				0.0,
				0.0,
				0.0,
				0.0,
				0.0
			],
			"tree": [
				2,
				4,
				4,
				3,
				3,
				3,
				4,
				6,
				6,
				5,
				5,
				5,
				1,
				1,
				0,
				2,
				1,
				1,
				1,
				3,
				2,
				2,
				4,
				3,
				2,
				2
			]
		},
		"object": {
			"name": "home",
			"pos": [
				15,
				16
			],
			"mask": [
				0.0,
				0.0,
				0.0,
				0.0,
				0.0,
				0.0,
				0.0,
				0.0,
				0.0,
				0.0,
				0.0,
				0.0,
				0.0,
				0.0,
				0.0,
				0.0,
				0.0,
				0.0,
				0.0,
				0.0,
				0.0,
				0.0,
				0.0,
				0.3333333333333333,
				0.3333333333333333,
				0.3333333333333333
			],
			"tree": [
				2,
				4,
				4,
				3,
				3,
				3,
				4,
				6,
				6,
				5,
				5,
				5,
				3,
				3,
				2,
				2,
				1,
				1,
				1,
				3,
				2,
				2,
				4,
				3,
				0,
				0
			]
		},
		"label": [
			1,
			0,
			0,
			0,
			0,
			0,
			0,
			0,
			0,
			0,
			0,
			0,
			0,
			0,
			0,
			0,
			0,
			0,
			0
		]
	},
	{
		"origin_context": "The hidden subject camera, found by a security guard, was hidden in a business card-sized object leaflet box placed at an unmanned ATM in Tokyo's Minato Ward in early September.",
		"tokens": [
			"The",
			"hidden",
			"subject",
			"camera",
			",",
			"found",
			"by",
			"a",
			"security",
			"guard",
			",",
			"was",
			"hidden",
			"in",
			"a",
			"business",
			"card",
			"-",
			"sized",
			"object",
			"leaf",
			"let",
			"box",
			"placed",
			"at",
			"an",
			"un",
			"man",
			"ned",
			"AT",
			"M",
			"in",
			"Tok",
			"yo",
			"'s",
			"Min",
			"ato",
			"Ward",
			"in",
			"early",
			"September",
			"."
		],
		"wp_tokens": [
			[
				"The"
			],
			[
				"hidden"
			],
			[
				"subject"
			],
			[
				"camera",
				","
			],
			[
				"found"
			],
			[
				"by"
			],
			[
				"a"
			],
			[
				"security"
			],
			[
				"guard",
				","
			],
			[
				"was"
			],
			[
				"hidden"
			],
			[
				"in"
			],
			[
				"a"
			],
			[
				"business"
			],
			[
				"card",
				"-",
				"sized"
			],
			[
				"object"
			],
			[
				"leaf",
				"let"
			],
			[
				"box"
			],
			[
				"placed"
			],
			[
				"at"
			],
			[
				"an"
			],
			[
				"un",
				"man",
				"ned"
			],
			[
				"AT",
				"M"
			],
			[
				"in"
			],
			[
				"Tok",
				"yo",
				"'s"
			],
			[
				"Min",
				"ato"
			],
			[
				"Ward"
			],
			[
				"in"
			],
			[
				"early"
			],
			[
				"September",
				"."
			]
		],
		"input_ids": [
			0,
			133,
			37392,
			40747,
			25092,
			6,
			19256,
			1409,
			102,
			15506,
			12984,
			6,
			7325,
			37392,
			179,
			102,
			11880,
			6940,
			12,
			8407,
			40412,
			24999,
			2716,
			8304,
			12459,
			415,
			260,
			879,
			397,
			7456,
			2571,
			448,
			179,
			41650,
			9839,
			18,
			20086,
			3938,
			41627,
			179,
			23099,
			16913,
			4,
			2
		],
		"subject": {
			"name": "camera",
			"pos": [
				2,
				3
			],
			"mask": [
				0.0,
				0.0,
				0.3333333333333333,
				0.3333333333333333,
				0.3333333333333333,
				0.0,
				0.0,
				0.0,
				0.0,
				0.0,
				0.0,
				0.0,
				0.0,
				0.0,
				0.0,
				0.0,
				0.0,
				0.0,
				0.0,
				0.0,
				0.0,
				0.0,
				0.0,
				0.0,
				0.0,
				0.0,
				0.0,
				0.0,
				0.0,
				0.0,
				0.0,
				0.0,
				0.0,
				0.0,
				0.0,
				0.0,
				0.0,
				0.0,
				0.0,
				0.0,
				0.0,
				0.0
			],
			"tree": [
				1,
				1,
				1,
				0,
				0,
				1,
				2,
				4,
				3,
				1,
				1,
				2,
				1,
				2,
				4,
				6,
				5,
				5,
				5,
				4,
				4,
				4,
				3,
				4,
				5,
				6,
				6,
				6,
				6,
				6,
				6,
				6,
				6,
				6,
				6,
				6,
				6,
				6,
				6,
				6,
				6,
				6
			]
		},
		"object": {
			"name": "leaflet box",
			"pos": [
				15,
				17
			],
			"mask": [
				0.0,
				0.0,
				0.0,
				0.0,
				0.0,
				0.0,
				0.0,
				0.0,
				0.0,
				0.0,
				0.0,
				0.0,
				0.0,
				0.0,
				0.0,
				0.0,
				0.0,
				0.0,
				0.0,
				0.25,
				0.25,
				0.25,
				0.25,
				0.0,
				0.0,
				0.0,
				0.0,
				0.0,
				0.0,
				0.0,
				0.0,
				0.0,
				0.0,
				0.0,
				0.0,
				0.0,
				0.0,
				0.0,
				0.0,
				0.0,
				0.0,
				0.0
			],
			"tree": [
				4,
				4,
				4,
				3,
				3,
				4,
				5,
				6,
				6,
				4,
				4,
				3,
				2,
				1,
				1,
				3,
				2,
				2,
				2,
				1,
				1,
				1,
				0,
				1,
				2,
				4,
				4,
				4,
				4,
				3,
				3,
				4,
				6,
				6,
				6,
				6,
				6,
				5,
				4,
				6,
				5,
				5
			]
		},
		"label": [
			0,
			0,
			0,
			0,
			0,
			0,
			1,
			0,
			0,
			0,
			0,
			0,
			0,
			0,
			0,
			0,
			0,
			0,
			0
		]
	},
	{
		"origin_context": "With our help, non-profit human service subject organizations effectively manage their object resources and succeed in the modern era of human services.",
		"tokens": [
			"With",
			"our",
			"help",
			",",
			"non",
			"-",
			"profit",
			"human",
			"service",
			"subject",
			"organ",
			"izations",
			"effect",
			"ively",
			"man",
			"age",
			"their",
			"object",
			"resources",
			"and",
			"s",
			"uc",
			"ceed",
			"in",
			"the",
			"modern",
			"era",
			"of",
			"human",
			"services",
			"."
		],
		"wp_tokens": [
			[
				"With"
			],
			[
				"our"
			],
			[
				"help",
				","
			],
			[
				"non",
				"-",
				"profit"
			],
			[
				"human"
			],
			[
				"service"
			],
			[
				"subject"
			],
			[
				"organ",
				"izations"
			],
			[
				"effect",
				"ively"
			],
			[
				"man",
				"age"
			],
			[
				"their"
			],
			[
				"object"
			],
			[
				"resources"
			],
			[
				"and"
			],
			[
				"s",
				"uc",
				"ceed"
			],
			[
				"in"
			],
			[
				"the"
			],
			[
				"modern"
			],
			[
				"era"
			],
			[
				"of"
			],
			[
				"human"
			],
			[
				"services",
				"."
			]
		],
		"input_ids": [
			0,
			3908,
			2126,
			19178,
			6,
			13424,
			12,
			7699,
			19003,
			11131,
			40747,
			17247,
			18391,
			26715,
			6608,
			397,
			1580,
			25017,
			40412,
			40897,
			463,
			29,
			3964,
			32326,
			179,
			627,
			28810,
			3843,
			1116,
			19003,
			28023,
			4,
			2
		],
		"subject": {
			"name": "organizations",
			"pos": [
				6,
				7
			],
			"mask": [
				0.0,
				0.0,
				0.0,
				0.0,
				0.0,
				0.0,
				0.0,
				0.0,
				0.0,
				0.3333333333333333,
				0.3333333333333333,
				0.3333333333333333,
				0.0,
				0.0,
				0.0,
				0.0,
				0.0,
				0.0,
				0.0,
				0.0,
				0.0,
				0.0,
				0.0,
				0.0,
				0.0,
				0.0,
				0.0,
				0.0,
				0.0,
				0.0,
				0.0
			],
			"tree": [
				2,
				2,
				1,
				1,
				1,
				1,
				1,
				2,
				1,
				1,
				0,
				0,
				2,
				2,
				1,
				1,
				3,
				3,
				2,
				2,
				2,
				2,
				2,
				3,
				5,
				5,
				4,
				5,
				6,
				6,
				6
			]
		},
		"object": {
			"name": "resources",
			"pos": [
				11,
				12
			],
			"mask": [
				0.0,
				0.0,
				0.0,
				0.0,
				0.0,
				0.0,
				0.0,
				0.0,
				0.0,
				0.0,
				0.0,
				0.0,
				0.0,
				0.0,
				0.0,
				0.0,
				0.0,
				0.5,
				0.5,
				0.0,
				0.0,
				0.0,
				0.0,
				0.0,
				0.0,
				0.0,
				0.0,
				0.0,
				0.0,
				0.0,
				0.0
			],
			"tree": [
				2,
				4,
				3,
				3,
				3,
				3,
				3,
				4,
				3,
				3,
				2,
				2,
				2,
				2,
				1,
				1,
				1,
				1,
				0,
				2,
				2,
				2,
				2,
				3,
				5,
				5,
				4,
				5,
				6,
				6,
				6
			]
		},
		"label": [
			0,
			0,
			1,
			0,
			0,
			0,
			0,
			0,
			0,
			0,
			0,
			0,
			0,
			0,
			0,
			0,
			0,
			0,
			0
		]
	},
	{
		"origin_context": "The subject swim bladder of aquatic object animals gives them the ability to manioulate gravity and should be researched more.",
		"tokens": [
			"The",
			"subject",
			"sw",
			"im",
			"bl",
			"adder",
			"of",
			"aqu",
			"atic",
			"object",
			"anim",
			"als",
			"g",
			"ives",
			"them",
			"the",
			"ability",
			"to",
			"man",
			"i",
			"oul",
			"ate",
			"gravity",
			"and",
			"should",
			"be",
			"re",
			"se",
			"ar",
			"ched",
			"more",
			"."
		],
		"wp_tokens": [
			[
				"The"
			],
			[
				"subject"
			],
			[
				"sw",
				"im"
			],
			[
				"bl",
				"adder"
			],
			[
				"of"
			],
			[
				"aqu",
				"atic"
			],
			[
				"object"
			],
			[
				"anim",
				"als"
			],
			[
				"g",
				"ives"
			],
			[
				"them"
			],
			[
				"the"
			],
			[
				"ability"
			],
			[
				"to"
			],
			[
				"man",
				"i",
				"oul",
				"ate"
			],
			[
				"gravity"
			],
			[
				"and"
			],
			[
				"should"
			],
			[
				"be"
			],
			[
				"re",
				"se",
				"ar",
				"ched"
			],
			[
				"more",
				"."
			]
		],
		"input_ids": [
			0,
			133,
			40747,
			4184,
			757,
			3662,
			41027,
			1116,
			25930,
			5183,
			40412,
			25042,
			1536,
			571,
			3699,
			35369,
			627,
			4484,
			560,
			397,
			118,
			5156,
			877,
			43687,
			463,
			17276,
			1610,
			241,
			1090,
			271,
			3804,
			4321,
			4,
			2
		],
		"subject": {
			"name": "swim bladder",
			"pos": [
				1,
				3
			],
			"mask": [
				0.0,
				0.2,
				0.2,
				0.2,
				0.2,
				0.2,
				0.0,
				0.0,
				0.0,
				0.0,
				0.0,
				0.0,
				0.0,
				0.0,
				0.0,
				0.0,
				0.0,
				0.0,
				0.0,
				0.0,
				0.0,
				0.0,
				0.0,
				0.0,
				0.0,
				0.0,
				0.0,
				0.0,
				0.0,
				0.0,
				0.0,
				0.0
			],
			"tree": [
				1,
				1,
				1,
				1,
				0,
				0,
				1,
				3,
				3,
				3,
				2,
				2,
				1,
				1,
				2,
				3,
				2,
				4,
				3,
				3,
				3,
				3,
				4,
				2,
				3,
				3,
				2,
				2,
				2,
				2,
				3,
				3
			]
		},
		"object": {
			"name": "animals",
			"pos": [
				6,
				7
			],
			"mask": [
				0.0,
				0.0,
				0.0,
				0.0,
				0.0,
				0.0,
				0.0,
				0.0,
				0.0,
				0.3333333333333333,
				0.3333333333333333,
				0.3333333333333333,
				0.0,
				0.0,
				0.0,
				0.0,
				0.0,
				0.0,
				0.0,
				0.0,
				0.0,
				0.0,
				0.0,
				0.0,
				0.0,
				0.0,
				0.0,
				0.0,
				0.0,
				0.0,
				0.0,
				0.0
			],
			"tree": [
				3,
				3,
				3,
				3,
				2,
				2,
				1,
				1,
				1,
				1,
				0,
				0,
				3,
				3,
				4,
				5,
				4,
				6,
				5,
				5,
				5,
				5,
				6,
				4,
				5,
				5,
				4,
				4,
				4,
				4,
				5,
				5
			]
		},
		"label": [
			0,
			0,
			0,
			0,
			0,
			0,
			0,
			0,
			0,
			0,
			0,
			0,
			1,
			0,
			0,
			0,
			0,
			0,
			0
		]
	},
	{
		"origin_context": "On the morning of the 16th we again set forward, accompanied by a subject coffle of fourteen object asses, loaded with salt, bound for Sansanding.",
		"tokens": [
			"On",
			"the",
			"morning",
			"of",
			"the",
			"16",
			"th",
			"we",
			"again",
			"set",
			"forward",
			",",
			"accompanied",
			"by",
			"a",
			"subject",
			"co",
			"ff",
			"le",
			"of",
			"four",
			"teen",
			"object",
			"asses",
			",",
			"loaded",
			"with",
			"s",
			"alt",
			",",
			"bound",
			"for",
			"S",
			"ans",
			"anding",
			"."
		],
		"wp_tokens": [
			[
				"On"
			],
			[
				"the"
			],
			[
				"morning"
			],
			[
				"of"
			],
			[
				"the"
			],
			[
				"16",
				"th"
			],
			[
				"we"
			],
			[
				"again"
			],
			[
				"set"
			],
			[
				"forward",
				","
			],
			[
				"accompanied"
			],
			[
				"by"
			],
			[
				"a"
			],
			[
				"subject"
			],
			[
				"co",
				"ff",
				"le"
			],
			[
				"of"
			],
			[
				"four",
				"teen"
			],
			[
				"object"
			],
			[
				"asses",
				","
			],
			[
				"loaded"
			],
			[
				"with"
			],
			[
				"s",
				"alt",
				","
			],
			[
				"bound"
			],
			[
				"for"
			],
			[
				"S",
				"ans",
				"anding",
				"."
			]
		],
		"input_ids": [
			0,
			4148,
			627,
			24863,
			1116,
			627,
			1549,
			212,
			1694,
			23201,
			8738,
			16135,
			6,
			46476,
			1409,
			102,
			40747,
			876,
			3145,
			459,
			1116,
			10231,
			13665,
			40412,
			24473,
			6,
			24919,
			5632,
			29,
			3967,
			6,
			4092,
			1990,
			104,
			1253,
			20515,
			4,
			2
		],
		"subject": {
			"name": "coffle",
			"pos": [
				13,
				14
			],
			"mask": [
				0.0,
				0.0,
				0.0,
				0.0,
				0.0,
				0.0,
				0.0,
				0.0,
				0.0,
				0.0,
				0.0,
				0.0,
				0.0,
				0.0,
				0.0,
				0.25,
				0.25,
				0.25,
				0.25,
				0.0,
				0.0,
				0.0,
				0.0,
				0.0,
				0.0,
				0.0,
				0.0,
				0.0,
				0.0,
				0.0,
				0.0,
				0.0,
				0.0,
				0.0,
				0.0,
				0.0
			],
			"tree": [
				4,
				6,
				5,
				6,
				6,
				6,
				6,
				4,
				4,
				3,
				3,
				3,
				2,
				1,
				1,
				1,
				0,
				0,
				0,
				1,
				4,
				4,
				3,
				2,
				2,
				3,
				4,
				5,
				5,
				5,
				4,
				5,
				6,
				6,
				6,
				6
			]
		},
		"object": {
			"name": "asses",
			"pos": [
				17,
				18
			],
			"mask": [
				0.0,
				0.0,
				0.0,
				0.0,
				0.0,
				0.0,
				0.0,
				0.0,
				0.0,
				0.0,
				0.0,
				0.0,
				0.0,
				0.0,
				0.0,
				0.0,
				0.0,
				0.0,
				0.0,
				0.0,
				0.0,
				0.0,
				0.3333333333333333,
				0.3333333333333333,
				0.3333333333333333,
				0.0,
				0.0,
				0.0,
				0.0,
				0.0,
				0.0,
				0.0,
				0.0,
				0.0,
				0.0,
				0.0
			],
			"tree": [
				6,
				6,
				6,
				6,
				6,
				6,
				6,
				6,
				6,
				5,
				5,
				5,
				4,
				3,
				3,
				3,
				2,
				2,
				2,
				1,
				2,
				2,
				1,
				0,
				0,
				1,
				2,
				3,
				3,
				3,
				2,
				3,
				4,
				4,
				4,
				4
			]
		},
		"label": [
			0,
			0,
			0,
			0,
			0,
			0,
			0,
			0,
			0,
			1,
			0,
			0,
			0,
			0,
			0,
			0,
			0,
			0,
			0
		]
	},
	{
		"origin_context": "The subject coloring is derived from the Grand Duke's object coat of arms.",
		"tokens": [
			"The",
			"subject",
			"col",
			"oring",
			"is",
			"derived",
			"from",
			"the",
			"Grand",
			"D",
			"uke",
			"'s",
			"object",
			"coat",
			"of",
			"arms",
			"."
		],
		"wp_tokens": [
			[
				"The"
			],
			[
				"subject"
			],
			[
				"col",
				"oring"
			],
			[
				"is"
			],
			[
				"derived"
			],
			[
				"from"
			],
			[
				"the"
			],
			[
				"Grand"
			],
			[
				"D",
				"uke",
				"'s"
			],
			[
				"object"
			],
			[
				"coat"
			],
			[
				"of"
			],
			[
				"arms",
				"."
			]
		],
		"input_ids": [
			0,
			133,
			40747,
			9119,
			5137,
			354,
			38871,
			7761,
			627,
			27270,
			495,
			7480,
			18,
			40412,
			29582,
			1116,
			26852,
			4,
			2
		],
		"subject": {
			"name": "coloring",
			"pos": [
				1,
				2
			],
			"mask": [
				0.0,
				0.3333333333333333,
				0.3333333333333333,
				0.3333333333333333,
				0.0,
				0.0,
				0.0,
				0.0,
				0.0,
				0.0,
				0.0,
				0.0,
				0.0,
				0.0,
				0.0,
				0.0,
				0.0
			],
			"tree": [
				1,
				1,
				0,
				0,
				2,
				1,
				2,
				4,
				5,
				4,
				4,
				4,
				4,
				3,
				4,
				5,
				5
			]
		},
		"object": {
			"name": "coat of arms",
			"pos": [
				9,
				12
			],
			"mask": [
				0.0,
				0.0,
				0.0,
				0.0,
				0.0,
				0.0,
				0.0,
				0.0,
				0.0,
				0.0,
				0.0,
				0.0,
				0.2,
				0.2,
				0.2,
				0.2,
				0.2
			],
			"tree": [
				6,
				6,
				5,
				5,
				5,
				4,
				3,
				3,
				4,
				3,
				3,
				3,
				3,
				2,
				1,
				0,
				0
			]
		},
		"label": [
			0,
			0,
			0,
			0,
			0,
			0,
			0,
			0,
			0,
			0,
			1,
			0,
			0,
			0,
			0,
			0,
			0,
			0,
			0
		]
	},
	{
		"origin_context": "The Constitutionalist and Republican were arm in arm; and the Quaker and Presbyterian forgot their religious antipathies in this subject coalition of object interests.",
		"tokens": [
			"The",
			"Const",
			"itutional",
			"ist",
			"and",
			"Republican",
			"were",
			"arm",
			"in",
			"arm",
			";",
			"and",
			"the",
			"Qu",
			"aker",
			"and",
			"Pres",
			"byter",
			"ian",
			"for",
			"got",
			"their",
			"religious",
			"ant",
			"ip",
			"ath",
			"ies",
			"in",
			"this",
			"subject",
			"coal",
			"ition",
			"of",
			"object",
			"interest",
			"s",
			"."
		],
		"wp_tokens": [
			[
				"The"
			],
			[
				"Const",
				"itutional",
				"ist"
			],
			[
				"and"
			],
			[
				"Republican"
			],
			[
				"were"
			],
			[
				"arm"
			],
			[
				"in"
			],
			[
				"arm",
				";"
			],
			[
				"and"
			],
			[
				"the"
			],
			[
				"Qu",
				"aker"
			],
			[
				"and"
			],
			[
				"Pres",
				"byter",
				"ian"
			],
			[
				"for",
				"got"
			],
			[
				"their"
			],
			[
				"religious"
			],
			[
				"ant",
				"ip",
				"ath",
				"ies"
			],
			[
				"in"
			],
			[
				"this"
			],
			[
				"subject"
			],
			[
				"coal",
				"ition"
			],
			[
				"of"
			],
			[
				"object"
			],
			[
				"interest",
				"s",
				"."
			]
		],
		"input_ids": [
			0,
			133,
			35319,
			12279,
			661,
			463,
			33364,
			17341,
			4526,
			179,
			4526,
			131,
			463,
			627,
			12444,
			4218,
			463,
			28917,
			46351,
			811,
			1990,
			22371,
			25017,
			32300,
			927,
			1588,
			2681,
			918,
			179,
			9226,
			40747,
			35134,
			7469,
			1116,
			40412,
			15979,
			29,
			4,
			2
		],
		"subject": {
			"name": "coalition",
			"pos": [
				19,
				20
			],
			"mask": [
				0.0,
				0.0,
				0.0,
				0.0,
				0.0,
				0.0,
				0.0,
				0.0,
				0.0,
				0.0,
				0.0,
				0.0,
				0.0,
				0.0,
				0.0,
				0.0,
				0.0,
				0.0,
				0.0,
				0.0,
				0.0,
				0.0,
				0.0,
				0.0,
				0.0,
				0.0,
				0.0,
				0.0,
				0.0,
				0.3333333333333333,
				0.3333333333333333,
				0.3333333333333333,
				0.0,
				0.0,
				0.0,
				0.0,
				0.0
			],
			"tree": [
				5,
				4,
				4,
				4,
				5,
				5,
				3,
				4,
				4,
				5,
				5,
				6,
				6,
				6,
				6,
				6,
				6,
				6,
				6,
				2,
				2,
				4,
				4,
				3,
				3,
				3,
				3,
				1,
				1,
				1,
				0,
				0,
				1,
				2,
				4,
				4,
				4
			]
		},
		"object": {
			"name": "interests",
			"pos": [
				22,
				23
			],
			"mask": [
				0.0,
				0.0,
				0.0,
				0.0,
				0.0,
				0.0,
				0.0,
				0.0,
				0.0,
				0.0,
				0.0,
				0.0,
				0.0,
				0.0,
				0.0,
				0.0,
				0.0,
				0.0,
				0.0,
				0.0,
				0.0,
				0.0,
				0.0,
				0.0,
				0.0,
				0.0,
				0.0,
				0.0,
				0.0,
				0.0,
				0.0,
				0.0,
				0.0,
				0.25,
				0.25,
				0.25,
				0.25
			],
			"tree": [
				3,
				2,
				2,
				2,
				3,
				3,
				1,
				2,
				2,
				3,
				3,
				4,
				5,
				4,
				4,
				5,
				5,
				5,
				5,
				2,
				2,
				4,
				4,
				3,
				3,
				3,
				3,
				3,
				5,
				5,
				4,
				4,
				5,
				6,
				0,
				0,
				0
			]
		},
		"label": [
			0,
			0,
			0,
			0,
			0,
			0,
			0,
			0,
			0,
			1,
			0,
			0,
			0,
			0,
			0,
			0,
			0,
			0,
			0
		]
	},
	{
		"origin_context": "A multi-purpose subject electrician pliers object tool is crucial for severing any gauge wire with which the electrician is working.",
		"tokens": [
			"A",
			"multi",
			"-",
			"purpose",
			"subject",
			"electric",
			"ian",
			"pl",
			"iers",
			"object",
			"tool",
			"is",
			"cru",
			"cial",
			"for",
			"sever",
			"ing",
			"any",
			"g",
			"au",
			"ge",
			"wire",
			"with",
			"which",
			"the",
			"electric",
			"ian",
			"is",
			"working",
			"."
		],
		"wp_tokens": [
			[
				"A"
			],
			[
				"multi",
				"-",
				"purpose"
			],
			[
				"subject"
			],
			[
				"electric",
				"ian"
			],
			[
				"pl",
				"iers"
			],
			[
				"object"
			],
			[
				"tool"
			],
			[
				"is"
			],
			[
				"cru",
				"cial"
			],
			[
				"for"
			],
			[
				"sever",
				"ing"
			],
			[
				"any"
			],
			[
				"g",
				"au",
				"ge"
			],
			[
				"wire"
			],
			[
				"with"
			],
			[
				"which"
			],
			[
				"the"
			],
			[
				"electric",
				"ian"
			],
			[
				"is"
			],
			[
				"working",
				"."
			]
		],
		"input_ids": [
			0,
			250,
			42274,
			12,
			25064,
			40747,
			18986,
			811,
			2911,
			4733,
			40412,
			43342,
			354,
			32023,
			15585,
			1990,
			30453,
			154,
			3785,
			571,
			1180,
			1899,
			11208,
			5632,
			5488,
			627,
			18986,
			811,
			354,
			10733,
			4,
			2
		],
		"subject": {
			"name": "electrician",
			"pos": [
				2,
				3
			],
			"mask": [
				0.0,
				0.0,
				0.0,
				0.0,
				0.3333333333333333,
				0.3333333333333333,
				0.3333333333333333,
				0.0,
				0.0,
				0.0,
				0.0,
				0.0,
				0.0,
				0.0,
				0.0,
				0.0,
				0.0,
				0.0,
				0.0,
				0.0,
				0.0,
				0.0,
				0.0,
				0.0,
				0.0,
				0.0,
				0.0,
				0.0,
				0.0,
				0.0
			],
			"tree": [
				2,
				2,
				2,
				2,
				2,
				0,
				0,
				1,
				1,
				2,
				3,
				4,
				5,
				5,
				6,
				6,
				6,
				6,
				6,
				6,
				6,
				6,
				6,
				6,
				6,
				6,
				6,
				6,
				5,
				5
			]
		},
		"object": {
			"name": "tool",
			"pos": [
				5,
				6
			],
			"mask": [
				0.0,
				0.0,
				0.0,
				0.0,
				0.0,
				0.0,
				0.0,
				0.0,
				0.0,
				0.5,
				0.5,
				0.0,
				0.0,
				0.0,
				0.0,
				0.0,
				0.0,
				0.0,
				0.0,
				0.0,
				0.0,
				0.0,
				0.0,
				0.0,
				0.0,
				0.0,
				0.0,
				0.0,
				0.0,
				0.0
			],
			"tree": [
				3,
				3,
				3,
				3,
				3,
				3,
				3,
				2,
				2,
				1,
				0,
				1,
				2,
				2,
				3,
				4,
				4,
				6,
				6,
				6,
				6,
				5,
				6,
				6,
				6,
				6,
				6,
				6,
				2,
				2
			]
		},
		"label": [
			0,
			0,
			1,
			0,
			0,
			0,
			0,
			0,
			0,
			0,
			0,
			0,
			0,
			0,
			0,
			0,
			0,
			0,
			0
		]
	},
	{
		"origin_context": "The GPS network adjustment of subject data from both object epochs is accomplished using the Ski TM software with constrains network adjustment.",
		"tokens": [
			"The",
			"G",
			"PS",
			"network",
			"adjust",
			"ment",
			"of",
			"subject",
			"data",
			"from",
			"both",
			"object",
			"ep",
			"och",
			"s",
			"is",
			"ac",
			"compl",
			"ished",
			"using",
			"the",
			"S",
			"ki",
			"TM",
			"software",
			"with",
			"con",
			"str",
			"ains",
			"network",
			"adjust",
			"ment",
			"."
		],
		"wp_tokens": [
			[
				"The"
			],
			[
				"G",
				"PS"
			],
			[
				"network"
			],
			[
				"adjust",
				"ment"
			],
			[
				"of"
			],
			[
				"subject"
			],
			[
				"data"
			],
			[
				"from"
			],
			[
				"both"
			],
			[
				"object"
			],
			[
				"ep",
				"och",
				"s"
			],
			[
				"is"
			],
			[
				"ac",
				"compl",
				"ished"
			],
			[
				"using"
			],
			[
				"the"
			],
			[
				"S",
				"ki"
			],
			[
				"TM"
			],
			[
				"software"
			],
			[
				"with"
			],
			[
				"con",
				"str",
				"ains"
			],
			[
				"network"
			],
			[
				"adjust",
				"ment",
				"."
			]
		],
		"input_ids": [
			0,
			133,
			534,
			3888,
			34728,
			42009,
			1757,
			1116,
			40747,
			23687,
			7761,
			17143,
			40412,
			2462,
			4306,
			29,
			354,
			1043,
			23391,
			6555,
			10928,
			627,
			104,
			3144,
			14386,
			41038,
			5632,
			3865,
			6031,
			5069,
			34728,
			42009,
			1757,
			4,
			2
		],
		"subject": {
			"name": "data",
			"pos": [
				5,
				6
			],
			"mask": [
				0.0,
				0.0,
				0.0,
				0.0,
				0.0,
				0.0,
				0.0,
				0.5,
				0.5,
				0.0,
				0.0,
				0.0,
				0.0,
				0.0,
				0.0,
				0.0,
				0.0,
				0.0,
				0.0,
				0.0,
				0.0,
				0.0,
				0.0,
				0.0,
				0.0,
				0.0,
				0.0,
				0.0,
				0.0,
				0.0,
				0.0,
				0.0,
				0.0
			],
			"tree": [
				3,
				3,
				3,
				3,
				2,
				2,
				1,
				1,
				0,
				3,
				5,
				5,
				4,
				4,
				4,
				4,
				3,
				3,
				3,
				4,
				6,
				6,
				6,
				6,
				5,
				5,
				6,
				6,
				6,
				6,
				6,
				6,
				6
			]
		},
		"object": {
			"name": "epochs",
			"pos": [
				9,
				10
			],
			"mask": [
				0.0,
				0.0,
				0.0,
				0.0,
				0.0,
				0.0,
				0.0,
				0.0,
				0.0,
				0.0,
				0.0,
				0.25,
				0.25,
				0.25,
				0.25,
				0.0,
				0.0,
				0.0,
				0.0,
				0.0,
				0.0,
				0.0,
				0.0,
				0.0,
				0.0,
				0.0,
				0.0,
				0.0,
				0.0,
				0.0,
				0.0,
				0.0,
				0.0
			],
			"tree": [
				3,
				3,
				3,
				3,
				2,
				2,
				3,
				5,
				4,
				1,
				1,
				1,
				0,
				0,
				0,
				4,
				3,
				3,
				3,
				4,
				6,
				6,
				6,
				6,
				5,
				5,
				6,
				6,
				6,
				6,
				6,
				6,
				6
			]
		},
		"label": [
			0,
			0,
			0,
			0,
			0,
			0,
			0,
			0,
			0,
			0,
			1,
			0,
			0,
			0,
			0,
			0,
			0,
			0,
			0
		]
	},
	{
		"origin_context": "We built this subject city on object rock and roll.",
		"tokens": [
			"We",
			"built",
			"this",
			"subject",
			"city",
			"on",
			"object",
			"rock",
			"and",
			"roll",
			"."
		],
		"wp_tokens": [
			[
				"We"
			],
			[
				"built"
			],
			[
				"this"
			],
			[
				"subject"
			],
			[
				"city"
			],
			[
				"on"
			],
			[
				"object"
			],
			[
				"rock"
			],
			[
				"and"
			],
			[
				"roll",
				"."
			]
		],
		"input_ids": [
			0,
			170,
			16353,
			9226,
			40747,
			14853,
			261,
			40412,
			9144,
			463,
			9671,
			4,
			2
		],
		"subject": {
			"name": "city",
			"pos": [
				3,
				4
			],
			"mask": [
				0.0,
				0.0,
				0.0,
				0.5,
				0.5,
				0.0,
				0.0,
				0.0,
				0.0,
				0.0,
				0.0
			],
			"tree": [
				2,
				1,
				1,
				1,
				0,
				2,
				4,
				3,
				4,
				4,
				4
			]
		},
		"object": {
			"name": "rock and roll",
			"pos": [
				6,
				9
			],
			"mask": [
				0.0,
				0.0,
				0.0,
				0.0,
				0.0,
				0.0,
				0.2,
				0.2,
				0.2,
				0.2,
				0.2
			],
			"tree": [
				4,
				3,
				5,
				5,
				4,
				2,
				2,
				1,
				2,
				0,
				0
			]
		},
		"label": [
			1,
			0,
			0,
			0,
			0,
			0,
			0,
			0,
			0,
			0,
			0,
			0,
			0,
			0,
			0,
			0,
			0,
			0,
			0
		]
	},
	{
		"origin_context": "The subject parents went away from the police object station, since they were poor.",
		"tokens": [
			"The",
			"subject",
			"parents",
			"went",
			"away",
			"from",
			"the",
			"police",
			"object",
			"station",
			",",
			"since",
			"they",
			"were",
			"poor",
			"."
		],
		"wp_tokens": [
			[
				"The"
			],
			[
				"subject"
			],
			[
				"parents"
			],
			[
				"went"
			],
			[
				"away"
			],
			[
				"from"
			],
			[
				"the"
			],
			[
				"police"
			],
			[
				"object"
			],
			[
				"station",
				","
			],
			[
				"since"
			],
			[
				"they"
			],
			[
				"were"
			],
			[
				"poor",
				"."
			]
		],
		"input_ids": [
			0,
			133,
			40747,
			34846,
			31135,
			4384,
			7761,
			627,
			24848,
			40412,
			30650,
			6,
			30117,
			10010,
			17341,
			29557,
			4,
			2
		],
		"subject": {
			"name": "parents",
			"pos": [
				1,
				2
			],
			"mask": [
				0.0,
				0.5,
				0.5,
				0.0,
				0.0,
				0.0,
				0.0,
				0.0,
				0.0,
				0.0,
				0.0,
				0.0,
				0.0,
				0.0,
				0.0,
				0.0
			],
			"tree": [
				1,
				1,
				0,
				1,
				2,
				3,
				5,
				5,
				4,
				2,
				2,
				4,
				4,
				3,
				2,
				2
			]
		},
		"object": {
			"name": "station",
			"pos": [
				8,
				9
			],
			"mask": [
				0.0,
				0.0,
				0.0,
				0.0,
				0.0,
				0.0,
				0.0,
				0.0,
				0.3333333333333333,
				0.3333333333333333,
				0.3333333333333333,
				0.0,
				0.0,
				0.0,
				0.0,
				0.0
			],
			"tree": [
				3,
				3,
				2,
				1,
				2,
				3,
				5,
				5,
				4,
				0,
				0,
				4,
				4,
				3,
				2,
				2
			]
		},
		"label": [
			0,
			0,
			0,
			0,
			0,
			0,
			0,
			0,
			0,
			0,
			1,
			0,
			0,
			0,
			0,
			0,
			0,
			0,
			0
		]
	},
	{
		"origin_context": "William H. Parker was the longest serving subject police object chief in Los Angeles Police Department.",
		"tokens": [
			"William",
			"H",
			".",
			"Park",
			"er",
			"was",
			"the",
			"long",
			"est",
			"serving",
			"subject",
			"police",
			"object",
			"chief",
			"in",
			"Los",
			"Angel",
			"es",
			"Police",
			"Department",
			"."
		],
		"wp_tokens": [
			[
				"William"
			],
			[
				"H",
				"."
			],
			[
				"Park",
				"er"
			],
			[
				"was"
			],
			[
				"the"
			],
			[
				"long",
				"est"
			],
			[
				"serving"
			],
			[
				"subject"
			],
			[
				"police"
			],
			[
				"object"
			],
			[
				"chief"
			],
			[
				"in"
			],
			[
				"Los"
			],
			[
				"Angel",
				"es"
			],
			[
				"Police"
			],
			[
				"Department",
				"."
			]
		],
		"input_ids": [
			0,
			33531,
			725,
			4,
			25130,
			254,
			7325,
			627,
			3479,
			990,
			20017,
			40747,
			24848,
			40412,
			15276,
			179,
			24485,
			37419,
			293,
			9497,
			42961,
			4,
			2
		],
		"subject": {
			"name": "police",
			"pos": [
				7,
				8
			],
			"mask": [
				0.0,
				0.0,
				0.0,
				0.0,
				0.0,
				0.0,
				0.0,
				0.0,
				0.0,
				0.0,
				0.5,
				0.5,
				0.0,
				0.0,
				0.0,
				0.0,
				0.0,
				0.0,
				0.0,
				0.0,
				0.0
			],
			"tree": [
				5,
				5,
				5,
				4,
				4,
				3,
				3,
				4,
				4,
				3,
				2,
				0,
				1,
				2,
				3,
				6,
				5,
				5,
				5,
				4,
				4
			]
		},
		"object": {
			"name": "chief",
			"pos": [
				9,
				10
			],
			"mask": [
				0.0,
				0.0,
				0.0,
				0.0,
				0.0,
				0.0,
				0.0,
				0.0,
				0.0,
				0.0,
				0.0,
				0.0,
				0.5,
				0.5,
				0.0,
				0.0,
				0.0,
				0.0,
				0.0,
				0.0,
				0.0
			],
			"tree": [
				3,
				3,
				3,
				2,
				2,
				1,
				1,
				2,
				2,
				1,
				2,
				2,
				1,
				0,
				1,
				4,
				3,
				3,
				3,
				2,
				2
			]
		},
		"label": [
			0,
			0,
			0,
			0,
			0,
			0,
			0,
			0,
			0,
			1,
			0,
			0,
			0,
			0,
			0,
			0,
			0,
			0,
			0
		]
	},
	{
		"origin_context": "subject Hospitals today use a \"blowby\" object apparatus for this purpose.",
		"tokens": [
			"subject",
			"H",
			"osp",
			"itals",
			"today",
			"use",
			"a",
			"\"",
			"blow",
			"by",
			"\"",
			"object",
			"app",
			"ar",
			"atus",
			"for",
			"this",
			"purpose",
			"."
		],
		"wp_tokens": [
			[
				"subject"
			],
			[
				"H",
				"osp",
				"itals"
			],
			[
				"today"
			],
			[
				"use"
			],
			[
				"a"
			],
			[
				"\"",
				"blow",
				"by",
				"\""
			],
			[
				"object"
			],
			[
				"app",
				"ar",
				"atus"
			],
			[
				"for"
			],
			[
				"this"
			],
			[
				"purpose",
				"."
			]
		],
		"input_ids": [
			0,
			40747,
			725,
			16497,
			19196,
			34375,
			3698,
			102,
			113,
			42671,
			1409,
			113,
			40412,
			3340,
			271,
			29913,
			1990,
			9226,
			25064,
			4,
			2
		],
		"subject": {
			"name": "Hospitals",
			"pos": [
				0,
				1
			],
			"mask": [
				0.25,
				0.25,
				0.25,
				0.25,
				0.0,
				0.0,
				0.0,
				0.0,
				0.0,
				0.0,
				0.0,
				0.0,
				0.0,
				0.0,
				0.0,
				0.0,
				0.0,
				0.0,
				0.0
			],
			"tree": [
				1,
				0,
				0,
				0,
				2,
				1,
				3,
				3,
				3,
				3,
				3,
				3,
				2,
				2,
				2,
				3,
				5,
				4,
				4
			]
		},
		"object": {
			"name": "apparatus",
			"pos": [
				6,
				7
			],
			"mask": [
				0.0,
				0.0,
				0.0,
				0.0,
				0.0,
				0.0,
				0.0,
				0.0,
				0.0,
				0.0,
				0.0,
				0.25,
				0.25,
				0.25,
				0.25,
				0.0,
				0.0,
				0.0,
				0.0
			],
			"tree": [
				3,
				2,
				2,
				2,
				2,
				1,
				1,
				1,
				1,
				1,
				1,
				1,
				0,
				0,
				0,
				1,
				3,
				2,
				2
			]
		},
		"label": [
			0,
			0,
			1,
			0,
			0,
			0,
			0,
			0,
			0,
			0,
			0,
			0,
			0,
			0,
			0,
			0,
			0,
			0,
			0
		]
	},
	{
		"origin_context": "The subject boots were in a object box of stuff the boys picked up at the post office just before the curtain fell.",
		"tokens": [
			"The",
			"subject",
			"b",
			"oots",
			"were",
			"in",
			"a",
			"object",
			"box",
			"of",
			"stuff",
			"the",
			"boys",
			"picked",
			"up",
			"at",
			"the",
			"post",
			"office",
			"just",
			"before",
			"the",
			"cur",
			"tain",
			"fell",
			"."
		],
		"wp_tokens": [
			[
				"The"
			],
			[
				"subject"
			],
			[
				"b",
				"oots"
			],
			[
				"were"
			],
			[
				"in"
			],
			[
				"a"
			],
			[
				"object"
			],
			[
				"box"
			],
			[
				"of"
			],
			[
				"stuff"
			],
			[
				"the"
			],
			[
				"boys"
			],
			[
				"picked"
			],
			[
				"up"
			],
			[
				"at"
			],
			[
				"the"
			],
			[
				"post"
			],
			[
				"office"
			],
			[
				"just"
			],
			[
				"before"
			],
			[
				"the"
			],
			[
				"cur",
				"tain"
			],
			[
				"fell",
				"."
			]
		],
		"input_ids": [
			0,
			133,
			40747,
			428,
			22747,
			17341,
			179,
			102,
			40412,
			8304,
			1116,
			40110,
			627,
			22505,
			29827,
			658,
			415,
			627,
			7049,
			23252,
			8987,
			23033,
			627,
			17742,
			22003,
			17195,
			4,
			2
		],
		"subject": {
			"name": "boots",
			"pos": [
				1,
				2
			],
			"mask": [
				0.0,
				0.3333333333333333,
				0.3333333333333333,
				0.3333333333333333,
				0.0,
				0.0,
				0.0,
				0.0,
				0.0,
				0.0,
				0.0,
				0.0,
				0.0,
				0.0,
				0.0,
				0.0,
				0.0,
				0.0,
				0.0,
				0.0,
				0.0,
				0.0,
				0.0,
				0.0,
				0.0,
				0.0
			],
			"tree": [
				1,
				1,
				0,
				0,
				1,
				2,
				4,
				4,
				3,
				4,
				5,
				4,
				3,
				2,
				3,
				3,
				5,
				5,
				4,
				4,
				3,
				5,
				4,
				4,
				2,
				2
			]
		},
		"object": {
			"name": "box",
			"pos": [
				6,
				7
			],
			"mask": [
				0.0,
				0.0,
				0.0,
				0.0,
				0.0,
				0.0,
				0.0,
				0.5,
				0.5,
				0.0,
				0.0,
				0.0,
				0.0,
				0.0,
				0.0,
				0.0,
				0.0,
				0.0,
				0.0,
				0.0,
				0.0,
				0.0,
				0.0,
				0.0,
				0.0,
				0.0
			],
			"tree": [
				4,
				4,
				3,
				3,
				2,
				1,
				1,
				1,
				0,
				1,
				2,
				5,
				4,
				3,
				4,
				4,
				6,
				6,
				5,
				5,
				4,
				6,
				5,
				5,
				3,
				3
			]
		},
		"label": [
			0,
			0,
			0,
			0,
			0,
			0,
			1,
			0,
			0,
			0,
			0,
			0,
			0,
			0,
			0,
			0,
			0,
			0,
			0
		]
	},
	{
		"origin_context": "Roadside subject attractions are frequently advertised with object billboards to attract tourists.",
		"tokens": [
			"Road",
			"side",
			"subject",
			"att",
			"ractions",
			"are",
			"f",
			"requently",
			"advert",
			"ised",
			"with",
			"object",
			"bill",
			"boards",
			"to",
			"att",
			"ract",
			"t",
			"our",
			"ists",
			"."
		],
		"wp_tokens": [
			[
				"Road",
				"side"
			],
			[
				"subject"
			],
			[
				"att",
				"ractions"
			],
			[
				"are"
			],
			[
				"f",
				"requently"
			],
			[
				"advert",
				"ised"
			],
			[
				"with"
			],
			[
				"object"
			],
			[
				"bill",
				"boards"
			],
			[
				"to"
			],
			[
				"att",
				"ract"
			],
			[
				"t",
				"our",
				"ists",
				"."
			]
		],
		"input_ids": [
			0,
			32009,
			3730,
			40747,
			2611,
			29866,
			1322,
			506,
			42615,
			44034,
			1720,
			5632,
			40412,
			24916,
			15659,
			560,
			2611,
			15664,
			90,
			2126,
			1952,
			4,
			2
		],
		"subject": {
			"name": "attractions",
			"pos": [
				1,
				2
			],
			"mask": [
				0.0,
				0.0,
				0.3333333333333333,
				0.3333333333333333,
				0.3333333333333333,
				0.0,
				0.0,
				0.0,
				0.0,
				0.0,
				0.0,
				0.0,
				0.0,
				0.0,
				0.0,
				0.0,
				0.0,
				0.0,
				0.0,
				0.0,
				0.0
			],
			"tree": [
				1,
				1,
				1,
				0,
				0,
				2,
				2,
				2,
				1,
				1,
				2,
				4,
				3,
				3,
				3,
				2,
				2,
				3,
				3,
				3,
				3
			]
		},
		"object": {
			"name": "billboards",
			"pos": [
				7,
				8
			],
			"mask": [
				0.0,
				0.0,
				0.0,
				0.0,
				0.0,
				0.0,
				0.0,
				0.0,
				0.0,
				0.0,
				0.0,
				0.3333333333333333,
				0.3333333333333333,
				0.3333333333333333,
				0.0,
				0.0,
				0.0,
				0.0,
				0.0,
				0.0,
				0.0
			],
			"tree": [
				4,
				4,
				4,
				3,
				3,
				3,
				3,
				3,
				2,
				2,
				1,
				1,
				0,
				0,
				4,
				3,
				3,
				4,
				4,
				4,
				4
			]
		},
		"label": [
			0,
			0,
			0,
			0,
			0,
			0,
			0,
			0,
			0,
			0,
			0,
			0,
			0,
			1,
			0,
			0,
			0,
			0,
			0
		]
	},
	{
		"origin_context": "Anyway, the subject guy convinced some local with a object car to drive somewhere to procure us some beer.",
		"tokens": [
			"Anyway",
			",",
			"the",
			"subject",
			"guy",
			"con",
			"vin",
			"ced",
			"some",
			"local",
			"with",
			"a",
			"object",
			"car",
			"to",
			"drive",
			"s",
			"omew",
			"here",
			"to",
			"proc",
			"ure",
			"us",
			"some",
			"beer",
			"."
		],
		"wp_tokens": [
			[
				"Anyway",
				","
			],
			[
				"the"
			],
			[
				"subject"
			],
			[
				"guy"
			],
			[
				"con",
				"vin",
				"ced"
			],
			[
				"some"
			],
			[
				"local"
			],
			[
				"with"
			],
			[
				"a"
			],
			[
				"object"
			],
			[
				"car"
			],
			[
				"to"
			],
			[
				"drive"
			],
			[
				"s",
				"omew",
				"here"
			],
			[
				"to"
			],
			[
				"proc",
				"ure"
			],
			[
				"us"
			],
			[
				"some"
			],
			[
				"beer",
				"."
			]
		],
		"input_ids": [
			0,
			46871,
			6,
			627,
			40747,
			29528,
			3865,
			6320,
			7618,
			12465,
			18076,
			5632,
			102,
			40412,
			5901,
			560,
			19306,
			29,
			25741,
			10859,
			560,
			46799,
			2407,
			687,
			12465,
			38788,
			4,
			2
		],
		"subject": {
			"name": "guy",
			"pos": [
				2,
				3
			],
			"mask": [
				0.0,
				0.0,
				0.0,
				0.5,
				0.5,
				0.0,
				0.0,
				0.0,
				0.0,
				0.0,
				0.0,
				0.0,
				0.0,
				0.0,
				0.0,
				0.0,
				0.0,
				0.0,
				0.0,
				0.0,
				0.0,
				0.0,
				0.0,
				0.0,
				0.0,
				0.0
			],
			"tree": [
				2,
				2,
				1,
				1,
				0,
				1,
				1,
				1,
				3,
				2,
				2,
				4,
				4,
				3,
				5,
				4,
				5,
				5,
				5,
				6,
				5,
				5,
				6,
				2,
				2,
				2
			]
		},
		"object": {
			"name": "car",
			"pos": [
				9,
				10
			],
			"mask": [
				0.0,
				0.0,
				0.0,
				0.0,
				0.0,
				0.0,
				0.0,
				0.0,
				0.0,
				0.0,
				0.0,
				0.0,
				0.5,
				0.5,
				0.0,
				0.0,
				0.0,
				0.0,
				0.0,
				0.0,
				0.0,
				0.0,
				0.0,
				0.0,
				0.0,
				0.0
			],
			"tree": [
				3,
				3,
				4,
				4,
				3,
				2,
				2,
				2,
				4,
				3,
				1,
				1,
				1,
				0,
				2,
				1,
				2,
				2,
				2,
				3,
				2,
				2,
				3,
				3,
				3,
				3
			]
		},
		"label": [
			1,
			0,
			0,
			0,
			0,
			0,
			0,
			0,
			0,
			0,
			0,
			0,
			0,
			0,
			0,
			0,
			0,
			0,
			0
		]
	},
	{
		"origin_context": "The placenta fully functions at this time and the subject fetus makes object insulin and urinates.",
		"tokens": [
			"The",
			"pl",
			"acent",
			"a",
			"fully",
			"fun",
			"ctions",
			"at",
			"this",
			"time",
			"and",
			"the",
			"subject",
			"f",
			"etus",
			"makes",
			"object",
			"ins",
			"ulin",
			"and",
			"ur",
			"inates",
			"."
		],
		"wp_tokens": [
			[
				"The"
			],
			[
				"pl",
				"acent",
				"a"
			],
			[
				"fully"
			],
			[
				"fun",
				"ctions"
			],
			[
				"at"
			],
			[
				"this"
			],
			[
				"time"
			],
			[
				"and"
			],
			[
				"the"
			],
			[
				"subject"
			],
			[
				"f",
				"etus"
			],
			[
				"makes"
			],
			[
				"object"
			],
			[
				"ins",
				"ulin"
			],
			[
				"and"
			],
			[
				"ur",
				"inates",
				"."
			]
		],
		"input_ids": [
			0,
			133,
			2911,
			20936,
			102,
			6459,
			18317,
			16849,
			415,
			9226,
			958,
			463,
			627,
			40747,
			506,
			43161,
			39082,
			40412,
			1344,
			27377,
			463,
			710,
			34244,
			4,
			2
		],
		"subject": {
			"name": "fetus",
			"pos": [
				9,
				10
			],
			"mask": [
				0.0,
				0.0,
				0.0,
				0.0,
				0.0,
				0.0,
				0.0,
				0.0,
				0.0,
				0.0,
				0.0,
				0.0,
				0.3333333333333333,
				0.3333333333333333,
				0.3333333333333333,
				0.0,
				0.0,
				0.0,
				0.0,
				0.0,
				0.0,
				0.0,
				0.0
			],
			"tree": [
				4,
				3,
				3,
				3,
				3,
				2,
				2,
				3,
				5,
				4,
				3,
				1,
				1,
				0,
				0,
				1,
				3,
				2,
				2,
				3,
				3,
				3,
				3
			]
		},
		"object": {
			"name": "insulin",
			"pos": [
				12,
				13
			],
			"mask": [
				0.0,
				0.0,
				0.0,
				0.0,
				0.0,
				0.0,
				0.0,
				0.0,
				0.0,
				0.0,
				0.0,
				0.0,
				0.0,
				0.0,
				0.0,
				0.0,
				0.3333333333333333,
				0.3333333333333333,
				0.3333333333333333,
				0.0,
				0.0,
				0.0,
				0.0
			],
			"tree": [
				4,
				3,
				3,
				3,
				3,
				2,
				2,
				3,
				5,
				4,
				3,
				3,
				3,
				2,
				2,
				1,
				1,
				0,
				0,
				1,
				1,
				1,
				1
			]
		},
		"label": [
			0,
			0,
			0,
			0,
			0,
			0,
			0,
			0,
			1,
			0,
			0,
			0,
			0,
			0,
			0,
			0,
			0,
			0,
			0
		]
	},
	{
		"origin_context": "The subject design is by my object wife, Bianca.",
		"tokens": [
			"The",
			"subject",
			"design",
			"is",
			"by",
			"my",
			"object",
			"wife",
			",",
			"B",
			"ian",
			"ca",
			"."
		],
		"wp_tokens": [
			[
				"The"
			],
			[
				"subject"
			],
			[
				"design"
			],
			[
				"is"
			],
			[
				"by"
			],
			[
				"my"
			],
			[
				"object"
			],
			[
				"wife",
				","
			],
			[
				"B",
				"ian",
				"ca",
				"."
			]
		],
		"input_ids": [
			0,
			133,
			40747,
			23414,
			354,
			1409,
			4783,
			40412,
			12295,
			6,
			387,
			811,
			3245,
			4,
			2
		],
		"subject": {
			"name": "design",
			"pos": [
				1,
				2
			],
			"mask": [
				0.0,
				0.5,
				0.5,
				0.0,
				0.0,
				0.0,
				0.0,
				0.0,
				0.0,
				0.0,
				0.0,
				0.0,
				0.0
			],
			"tree": [
				1,
				1,
				0,
				1,
				2,
				4,
				3,
				4,
				4,
				2,
				2,
				2,
				2
			]
		},
		"object": {
			"name": "wife",
			"pos": [
				6,
				7
			],
			"mask": [
				0.0,
				0.0,
				0.0,
				0.0,
				0.0,
				0.0,
				0.3333333333333333,
				0.3333333333333333,
				0.3333333333333333,
				0.0,
				0.0,
				0.0,
				0.0
			],
			"tree": [
				5,
				5,
				4,
				3,
				2,
				2,
				1,
				0,
				0,
				4,
				4,
				4,
				4
			]
		},
		"label": [
			0,
			0,
			0,
			0,
			0,
			0,
			0,
			0,
			0,
			0,
			0,
			0,
			0,
			0,
			1,
			0,
			0,
			0,
			0
		]
	},
	{
		"origin_context": "His literary debut occured in 1919, when he joined Esenin's small subject circle of \"literary object hooligans,\" the Imaginists.",
		"tokens": [
			"His",
			"liter",
			"ary",
			"deb",
			"ut",
			"occ",
			"ured",
			"in",
			"19",
			"19",
			",",
			"when",
			"he",
			"joined",
			"E",
			"sen",
			"in",
			"'s",
			"small",
			"subject",
			"circle",
			"of",
			"\"",
			"liter",
			"ary",
			"object",
			"h",
			"ool",
			"igans",
			",\"",
			"the",
			"Im",
			"agin",
			"ists",
			"."
		],
		"wp_tokens": [
			[
				"His"
			],
			[
				"liter",
				"ary"
			],
			[
				"deb",
				"ut"
			],
			[
				"occ",
				"ured"
			],
			[
				"in"
			],
			[
				"19",
				"19",
				","
			],
			[
				"when"
			],
			[
				"he"
			],
			[
				"joined"
			],
			[
				"E",
				"sen",
				"in",
				"'s"
			],
			[
				"small"
			],
			[
				"subject"
			],
			[
				"circle"
			],
			[
				"of"
			],
			[
				"\"",
				"liter",
				"ary"
			],
			[
				"object"
			],
			[
				"h",
				"ool",
				"igans",
				",\""
			],
			[
				"the"
			],
			[
				"Im",
				"agin",
				"ists",
				"."
			]
		],
		"input_ids": [
			0,
			9962,
			19402,
			1766,
			25607,
			1182,
			23462,
			4075,
			179,
			1646,
			1646,
			6,
			14746,
			700,
			37097,
			717,
			7305,
			179,
			18,
			23115,
			40747,
			44467,
			1116,
			113,
			19402,
			1766,
			40412,
			298,
			8110,
			40342,
			60,
			627,
			20470,
			23065,
			1952,
			4,
			2
		],
		"subject": {
			"name": "circle",
			"pos": [
				11,
				12
			],
			"mask": [
				0.0,
				0.0,
				0.0,
				0.0,
				0.0,
				0.0,
				0.0,
				0.0,
				0.0,
				0.0,
				0.0,
				0.0,
				0.0,
				0.0,
				0.0,
				0.0,
				0.0,
				0.0,
				0.0,
				0.5,
				0.5,
				0.0,
				0.0,
				0.0,
				0.0,
				0.0,
				0.0,
				0.0,
				0.0,
				0.0,
				0.0,
				0.0,
				0.0,
				0.0,
				0.0
			],
			"tree": [
				4,
				4,
				4,
				3,
				3,
				2,
				2,
				3,
				4,
				4,
				4,
				2,
				2,
				1,
				1,
				1,
				1,
				1,
				1,
				1,
				0,
				1,
				2,
				2,
				2,
				3,
				4,
				4,
				4,
				4,
				4,
				3,
				3,
				3,
				3
			]
		},
		"object": {
			"name": "hooligans",
			"pos": [
				15,
				16
			],
			"mask": [
				0.0,
				0.0,
				0.0,
				0.0,
				0.0,
				0.0,
				0.0,
				0.0,
				0.0,
				0.0,
				0.0,
				0.0,
				0.0,
				0.0,
				0.0,
				0.0,
				0.0,
				0.0,
				0.0,
				0.0,
				0.0,
				0.0,
				0.0,
				0.0,
				0.0,
				0.2,
				0.2,
				0.2,
				0.2,
				0.2,
				0.0,
				0.0,
				0.0,
				0.0,
				0.0
			],
			"tree": [
				4,
				4,
				4,
				3,
				3,
				2,
				2,
				3,
				4,
				4,
				4,
				4,
				4,
				3,
				5,
				5,
				5,
				5,
				5,
				5,
				4,
				5,
				6,
				6,
				6,
				1,
				0,
				0,
				0,
				0,
				4,
				3,
				3,
				3,
				3
			]
		},
		"label": [
			0,
			0,
			0,
			0,
			0,
			0,
			0,
			0,
			0,
			1,
			0,
			0,
			0,
			0,
			0,
			0,
			0,
			0,
			0
		]
	},
	{
		"origin_context": "My rabbit just had a new subject litter of object rabbits.",
		"tokens": [
			"My",
			"r",
			"abbit",
			"just",
			"had",
			"a",
			"new",
			"subject",
			"l",
			"itter",
			"of",
			"object",
			"r",
			"abb",
			"its",
			"."
		],
		"wp_tokens": [
			[
				"My"
			],
			[
				"r",
				"abbit"
			],
			[
				"just"
			],
			[
				"had"
			],
			[
				"a"
			],
			[
				"new"
			],
			[
				"subject"
			],
			[
				"l",
				"itter"
			],
			[
				"of"
			],
			[
				"object"
			],
			[
				"r",
				"abb",
				"its",
				"."
			]
		],
		"input_ids": [
			0,
			2387,
			338,
			43581,
			8987,
			12186,
			102,
			4651,
			40747,
			462,
			7915,
			1116,
			40412,
			338,
			8448,
			2629,
			4,
			2
		],
		"subject": {
			"name": "litter",
			"pos": [
				6,
				7
			],
			"mask": [
				0.0,
				0.0,
				0.0,
				0.0,
				0.0,
				0.0,
				0.0,
				0.3333333333333333,
				0.3333333333333333,
				0.3333333333333333,
				0.0,
				0.0,
				0.0,
				0.0,
				0.0,
				0.0
			],
			"tree": [
				3,
				2,
				2,
				2,
				1,
				1,
				1,
				1,
				0,
				0,
				1,
				3,
				2,
				2,
				2,
				2
			]
		},
		"object": {
			"name": "rabbits",
			"pos": [
				9,
				10
			],
			"mask": [
				0.0,
				0.0,
				0.0,
				0.0,
				0.0,
				0.0,
				0.0,
				0.0,
				0.0,
				0.0,
				0.0,
				0.2,
				0.2,
				0.2,
				0.2,
				0.2
			],
			"tree": [
				5,
				4,
				4,
				4,
				3,
				3,
				3,
				3,
				2,
				2,
				1,
				1,
				0,
				0,
				0,
				0
			]
		},
		"label": [
			0,
			0,
			0,
			0,
			0,
			0,
			0,
			0,
			0,
			1,
			0,
			0,
			0,
			0,
			0,
			0,
			0,
			0,
			0
		]
	},
	{
		"origin_context": "Several subject texts relate mythological object anecdotes associated with his birth and exploits and explain his distinct iconography.",
		"tokens": [
			"Several",
			"subject",
			"text",
			"s",
			"rel",
			"ate",
			"my",
			"th",
			"ological",
			"object",
			"an",
			"ecd",
			"otes",
			"associated",
			"with",
			"his",
			"birth",
			"and",
			"expl",
			"o",
			"its",
			"and",
			"expl",
			"ain",
			"his",
			"dist",
			"inct",
			"icon",
			"ography",
			"."
		],
		"wp_tokens": [
			[
				"Several"
			],
			[
				"subject"
			],
			[
				"text",
				"s"
			],
			[
				"rel",
				"ate"
			],
			[
				"my",
				"th",
				"ological"
			],
			[
				"object"
			],
			[
				"an",
				"ecd",
				"otes"
			],
			[
				"associated"
			],
			[
				"with"
			],
			[
				"his"
			],
			[
				"birth"
			],
			[
				"and"
			],
			[
				"expl",
				"o",
				"its"
			],
			[
				"and"
			],
			[
				"expl",
				"ain"
			],
			[
				"his"
			],
			[
				"dist",
				"inct"
			],
			[
				"icon",
				"ography",
				"."
			]
		],
		"input_ids": [
			0,
			29182,
			40747,
			29015,
			29,
			5982,
			877,
			4783,
			212,
			9779,
			40412,
			260,
			48510,
			17467,
			38838,
			5632,
			12724,
			33272,
			463,
			23242,
			139,
			2629,
			463,
			23242,
			1851,
			12724,
			17165,
			24115,
			17505,
			10486,
			4,
			2
		],
		"subject": {
			"name": "texts",
			"pos": [
				1,
				2
			],
			"mask": [
				0.0,
				0.3333333333333333,
				0.3333333333333333,
				0.3333333333333333,
				0.0,
				0.0,
				0.0,
				0.0,
				0.0,
				0.0,
				0.0,
				0.0,
				0.0,
				0.0,
				0.0,
				0.0,
				0.0,
				0.0,
				0.0,
				0.0,
				0.0,
				0.0,
				0.0,
				0.0,
				0.0,
				0.0,
				0.0,
				0.0,
				0.0,
				0.0
			],
			"tree": [
				1,
				1,
				0,
				0,
				1,
				1,
				4,
				4,
				4,
				3,
				2,
				2,
				2,
				3,
				4,
				6,
				5,
				6,
				6,
				6,
				6,
				2,
				2,
				2,
				4,
				3,
				3,
				2,
				2,
				2
			]
		},
		"object": {
			"name": "anecdotes",
			"pos": [
				5,
				6
			],
			"mask": [
				0.0,
				0.0,
				0.0,
				0.0,
				0.0,
				0.0,
				0.0,
				0.0,
				0.0,
				0.25,
				0.25,
				0.25,
				0.25,
				0.0,
				0.0,
				0.0,
				0.0,
				0.0,
				0.0,
				0.0,
				0.0,
				0.0,
				0.0,
				0.0,
				0.0,
				0.0,
				0.0,
				0.0,
				0.0,
				0.0
			],
			"tree": [
				3,
				3,
				2,
				2,
				1,
				1,
				2,
				2,
				2,
				1,
				0,
				0,
				0,
				1,
				2,
				4,
				3,
				4,
				4,
				4,
				4,
				2,
				2,
				2,
				4,
				3,
				3,
				2,
				2,
				2
			]
		},
		"label": [
			0,
			0,
			0,
			0,
			0,
			0,
			0,
			1,
			0,
			0,
			0,
			0,
			0,
			0,
			0,
			0,
			0,
			0,
			0
		]
	},
	{
		"origin_context": "These new subject documents point out a number of troubling object strategies utilized by Enron.",
		"tokens": [
			"These",
			"new",
			"subject",
			"doc",
			"uments",
			"point",
			"out",
			"a",
			"number",
			"of",
			"t",
			"rou",
			"bling",
			"object",
			"str",
			"ateg",
			"ies",
			"util",
			"ized",
			"by",
			"En",
			"ron",
			"."
		],
		"wp_tokens": [
			[
				"These"
			],
			[
				"new"
			],
			[
				"subject"
			],
			[
				"doc",
				"uments"
			],
			[
				"point"
			],
			[
				"out"
			],
			[
				"a"
			],
			[
				"number"
			],
			[
				"of"
			],
			[
				"t",
				"rou",
				"bling"
			],
			[
				"object"
			],
			[
				"str",
				"ateg",
				"ies"
			],
			[
				"util",
				"ized"
			],
			[
				"by"
			],
			[
				"En",
				"ron",
				"."
			]
		],
		"input_ids": [
			0,
			4528,
			4651,
			40747,
			37447,
			30179,
			2300,
			995,
			102,
			30695,
			1116,
			90,
			8508,
			12947,
			40412,
			6031,
			27586,
			918,
			32843,
			1538,
			1409,
			16040,
			2839,
			4,
			2
		],
		"subject": {
			"name": "documents",
			"pos": [
				2,
				3
			],
			"mask": [
				0.0,
				0.0,
				0.3333333333333333,
				0.3333333333333333,
				0.3333333333333333,
				0.0,
				0.0,
				0.0,
				0.0,
				0.0,
				0.0,
				0.0,
				0.0,
				0.0,
				0.0,
				0.0,
				0.0,
				0.0,
				0.0,
				0.0,
				0.0,
				0.0,
				0.0
			],
			"tree": [
				1,
				1,
				1,
				0,
				0,
				1,
				2,
				3,
				2,
				3,
				5,
				5,
				5,
				5,
				4,
				4,
				4,
				5,
				5,
				6,
				6,
				6,
				6
			]
		},
		"object": {
			"name": "strategies",
			"pos": [
				10,
				11
			],
			"mask": [
				0.0,
				0.0,
				0.0,
				0.0,
				0.0,
				0.0,
				0.0,
				0.0,
				0.0,
				0.0,
				0.0,
				0.0,
				0.0,
				0.25,
				0.25,
				0.25,
				0.25,
				0.0,
				0.0,
				0.0,
				0.0,
				0.0,
				0.0
			],
			"tree": [
				5,
				5,
				5,
				4,
				4,
				3,
				4,
				3,
				2,
				1,
				1,
				1,
				1,
				1,
				0,
				0,
				0,
				1,
				1,
				2,
				3,
				3,
				3
			]
		},
		"label": [
			0,
			0,
			0,
			0,
			0,
			0,
			0,
			1,
			0,
			0,
			0,
			0,
			0,
			0,
			0,
			0,
			0,
			0,
			0
		]
	},
	{
		"origin_context": "To test the punch, the subject punchcutter makes an object imprint on a piece of paper after coating the punch with soot from an open flame.",
		"tokens": [
			"To",
			"test",
			"the",
			"p",
			"unch",
			",",
			"the",
			"subject",
			"p",
			"unch",
			"cut",
			"ter",
			"makes",
			"an",
			"object",
			"im",
			"print",
			"on",
			"a",
			"piece",
			"of",
			"paper",
			"after",
			"co",
			"ating",
			"the",
			"p",
			"unch",
			"with",
			"so",
			"ot",
			"from",
			"an",
			"open",
			"flame",
			"."
		],
		"wp_tokens": [
			[
				"To"
[truncated: 6,493,441 more chars]
