# Supplementary material for: Effective sentence-level relation extraction model using entity-centric dependency tree
Source: PeerJ Comput Sci. 2024 Sep 18;10:e2311. doi: 10.7717/peerj-cs.2311 (PMC11419662; doi:10.7717/peerj-cs.2311)
Supplement: Supplemental Information 1 [file peerj-cs-10-2311-s001.zip › roberta_proc/SemEval/preproc_train.json]

[
	{
		"origin_context": "The system as described above has its greatest application in an arrayed subject configuration of antenna object elements.",
		"tokens": [
			"The",
			"system",
			"as",
			"described",
			"above",
			"has",
			"its",
			"great",
			"est",
			"application",
			"in",
			"an",
			"array",
			"ed",
			"subject",
			"config",
			"uration",
			"of",
			"ant",
			"enna",
			"object",
			"e",
			"lements",
			"."
		],
		"wp_tokens": [
			[
				"The"
			],
			[
				"system"
			],
			[
				"as"
			],
			[
				"described"
			],
			[
				"above"
			],
			[
				"has"
			],
			[
				"its"
			],
			[
				"great",
				"est"
			],
			[
				"application"
			],
			[
				"in"
			],
			[
				"an"
			],
			[
				"array",
				"ed"
			],
			[
				"subject"
			],
			[
				"config",
				"uration"
			],
			[
				"of"
			],
			[
				"ant",
				"enna"
			],
			[
				"object"
			],
			[
				"e",
				"lements",
				"."
			]
		],
		"input_ids": [
			0,
			133,
			19675,
			281,
			30343,
			23444,
			7333,
			2629,
			12338,
			990,
			40545,
			179,
			260,
			30766,
			196,
			40747,
			43163,
			27975,
			1116,
			927,
			18974,
			40412,
			242,
			24041,
			4,
			2
		],
		"subject": {
			"name": "configuration",
			"pos": [
				12,
				13
			],
			"mask": [
				0.0,
				0.0,
				0.0,
				0.0,
				0.0,
				0.0,
				0.0,
				0.0,
				0.0,
				0.0,
				0.0,
				0.0,
				0.0,
				0.0,
				0.3333333333333333,
				0.3333333333333333,
				0.3333333333333333,
				0.0,
				0.0,
				0.0,
				0.0,
				0.0,
				0.0,
				0.0
			],
			"tree": [
				5,
				4,
				6,
				5,
				6,
				3,
				3,
				3,
				3,
				2,
				1,
				1,
				1,
				1,
				1,
				0,
				0,
				1,
				3,
				3,
				2,
				4,
				4,
				4
			]
		},
		"object": {
			"name": "elements",
			"pos": [
				16,
				17
			],
			"mask": [
				0.0,
				0.0,
				0.0,
				0.0,
				0.0,
				0.0,
				0.0,
				0.0,
				0.0,
				0.0,
				0.0,
				0.0,
				0.0,
				0.0,
				0.0,
				0.0,
				0.0,
				0.0,
				0.0,
				0.0,
				0.25,
				0.25,
				0.25,
				0.25
			],
			"tree": [
				3,
				2,
				4,
				3,
				4,
				1,
				3,
				3,
				3,
				2,
				3,
				5,
				5,
				5,
				5,
				4,
				4,
				5,
				6,
				6,
				6,
				0,
				0,
				0
			]
		},
		"label": [
			0,
			1,
			0,
			0,
			0,
			0,
			0,
			0,
			0,
			0,
			0,
			0,
			0,
			0,
			0,
			0,
			0,
			0,
			0
		]
	},
	{
		"origin_context": "The subject child was carefully wrapped and bound into the object cradle by means of a cord.",
		"tokens": [
			"The",
			"subject",
			"child",
			"was",
			"care",
			"fully",
			"wra",
			"pped",
			"and",
			"bound",
			"into",
			"the",
			"object",
			"cr",
			"adle",
			"by",
			"me",
			"ans",
			"of",
			"a",
			"c",
			"ord",
			"."
		],
		"wp_tokens": [
			[
				"The"
			],
			[
				"subject"
			],
			[
				"child"
			],
			[
				"was"
			],
			[
				"care",
				"fully"
			],
			[
				"wra",
				"pped"
			],
			[
				"and"
			],
			[
				"bound"
			],
			[
				"into"
			],
			[
				"the"
			],
			[
				"object"
			],
			[
				"cr",
				"adle"
			],
			[
				"by"
			],
			[
				"me",
				"ans"
			],
			[
				"of"
			],
			[
				"a"
			],
			[
				"c",
				"ord",
				"."
			]
		],
		"input_ids": [
			0,
			133,
			40747,
			14069,
			7325,
			6350,
			6459,
			38610,
			5686,
			463,
			4092,
			12473,
			627,
			40412,
			8344,
			41903,
			1409,
			1794,
			1253,
			1116,
			102,
			438,
			3109,
			4,
			2
		],
		"subject": {
			"name": "child",
			"pos": [
				1,
				2
			],
			"mask": [
				0.0,
				0.5,
				0.5,
				0.0,
				0.0,
				0.0,
				0.0,
				0.0,
				0.0,
				0.0,
				0.0,
				0.0,
				0.0,
				0.0,
				0.0,
				0.0,
				0.0,
				0.0,
				0.0,
				0.0,
				0.0,
				0.0,
				0.0
			],
			"tree": [
				1,
				1,
				0,
				2,
				2,
				2,
				1,
				1,
				2,
				2,
				3,
				5,
				5,
				4,
				4,
				3,
				4,
				4,
				5,
				6,
				6,
				6,
				6
			]
		},
		"object": {
			"name": "cradle",
			"pos": [
				10,
				11
			],
			"mask": [
				0.0,
				0.0,
				0.0,
				0.0,
				0.0,
				0.0,
				0.0,
				0.0,
				0.0,
				0.0,
				0.0,
				0.0,
				0.3333333333333333,
				0.3333333333333333,
				0.3333333333333333,
				0.0,
				0.0,
				0.0,
				0.0,
				0.0,
				0.0,
				0.0,
				0.0
			],
			"tree": [
				5,
				5,
				4,
				4,
				4,
				4,
				3,
				3,
				4,
				2,
				1,
				1,
				1,
				0,
				0,
				3,
				4,
				4,
				5,
				6,
				6,
				6,
				6
			]
		},
		"label": [
			1,
			0,
			0,
			0,
			0,
			0,
			0,
			0,
			0,
			0,
			0,
			0,
			0,
			0,
			0,
			0,
			0,
			0,
			0
		]
	},
	{
		"origin_context": "The subject author of a keygen uses a object disassembler to look at the raw assembly code.",
		"tokens": [
			"The",
			"subject",
			"author",
			"of",
			"a",
			"key",
			"gen",
			"uses",
			"a",
			"object",
			"dis",
			"assemb",
			"ler",
			"to",
			"look",
			"at",
			"the",
			"raw",
			"assembly",
			"code",
			"."
		],
		"wp_tokens": [
			[
				"The"
			],
			[
				"subject"
			],
			[
				"author"
			],
			[
				"of"
			],
			[
				"a"
			],
			[
				"key",
				"gen"
			],
			[
				"uses"
			],
			[
				"a"
			],
			[
				"object"
			],
			[
				"dis",
				"assemb",
				"ler"
			],
			[
				"to"
			],
			[
				"look"
			],
			[
				"at"
			],
			[
				"the"
			],
			[
				"raw"
			],
			[
				"assembly"
			],
			[
				"code",
				"."
			]
		],
		"input_ids": [
			0,
			133,
			40747,
			11515,
			1116,
			102,
			5282,
			4138,
			9764,
			102,
			40412,
			7779,
			45516,
			1371,
			560,
			13724,
			415,
			627,
			9056,
			44979,
			20414,
			4,
			2
		],
		"subject": {
			"name": "author",
			"pos": [
				1,
				2
			],
			"mask": [
				0.0,
				0.5,
				0.5,
				0.0,
				0.0,
				0.0,
				0.0,
				0.0,
				0.0,
				0.0,
				0.0,
				0.0,
				0.0,
				0.0,
				0.0,
				0.0,
				0.0,
				0.0,
				0.0,
				0.0,
				0.0
			],
			"tree": [
				1,
				1,
				0,
				1,
				3,
				2,
				2,
				1,
				3,
				3,
				2,
				2,
				2,
				3,
				2,
				3,
				5,
				5,
				4,
				2,
				2
			]
		},
		"object": {
			"name": "disassembler",
			"pos": [
				8,
				9
			],
			"mask": [
				0.0,
				0.0,
				0.0,
				0.0,
				0.0,
				0.0,
				0.0,
				0.0,
				0.0,
				0.25,
				0.25,
				0.25,
				0.25,
				0.0,
				0.0,
				0.0,
				0.0,
				0.0,
				0.0,
				0.0,
				0.0
			],
			"tree": [
				3,
				3,
				2,
				3,
				5,
				4,
				4,
				1,
				1,
				1,
				0,
				0,
				0,
				3,
				2,
				3,
				5,
				5,
				4,
				2,
				2
			]
		},
		"label": [
			0,
			0,
			1,
			0,
			0,
			0,
			0,
			0,
			0,
			0,
			0,
			0,
			0,
			0,
			0,
			0,
			0,
			0,
			0
		]
	},
	{
		"origin_context": "A misty subject ridge uprises from the object surge.",
		"tokens": [
			"A",
			"mist",
			"y",
			"subject",
			"ridge",
			"up",
			"rises",
			"from",
			"the",
			"object",
			"sur",
			"ge",
			"."
		],
		"wp_tokens": [
			[
				"A"
			],
			[
				"mist",
				"y"
			],
			[
				"subject"
			],
			[
				"ridge"
			],
			[
				"up",
				"rises"
			],
			[
				"from"
			],
			[
				"the"
			],
			[
				"object"
			],
			[
				"sur",
				"ge",
				"."
			]
		],
		"input_ids": [
			0,
			250,
			30500,
			219,
			40747,
			8614,
			658,
			42267,
			7761,
			627,
			40412,
			12557,
			1899,
			4,
			2
		],
		"subject": {
			"name": "ridge",
			"pos": [
				2,
				3
			],
			"mask": [
				0.0,
				0.0,
				0.0,
				0.5,
				0.5,
				0.0,
				0.0,
				0.0,
				0.0,
				0.0,
				0.0,
				0.0,
				0.0
			],
			"tree": [
				2,
				2,
				2,
				2,
				0,
				1,
				1,
				2,
				4,
				3,
				2,
				2,
				2
			]
		},
		"object": {
			"name": "surge",
			"pos": [
				7,
				8
			],
			"mask": [
				0.0,
				0.0,
				0.0,
				0.0,
				0.0,
				0.0,
				0.0,
				0.0,
				0.0,
				0.25,
				0.25,
				0.25,
				0.25
			],
			"tree": [
				2,
				2,
				2,
				2,
				2,
				1,
				1,
				2,
				4,
				3,
				0,
				0,
				0
			]
		},
		"label": [
			1,
			0,
			0,
			0,
			0,
			0,
			0,
			0,
			0,
			0,
			0,
			0,
			0,
			0,
			0,
			0,
			0,
			0,
			0
		]
	},
	{
		"origin_context": "The subject student object association is the voice of the undergraduate student population of the State University of New York at Buffalo.",
		"tokens": [
			"The",
			"subject",
			"student",
			"object",
			"ass",
			"ociation",
			"is",
			"the",
			"voice",
			"of",
			"the",
			"under",
			"graduate",
			"student",
			"population",
			"of",
			"the",
			"State",
			"University",
			"of",
			"New",
			"York",
			"at",
			"Buff",
			"alo",
			"."
		],
		"wp_tokens": [
			[
				"The"
			],
			[
				"subject"
			],
			[
				"student"
			],
			[
				"object"
			],
			[
				"ass",
				"ociation"
			],
			[
				"is"
			],
			[
				"the"
			],
			[
				"voice"
			],
			[
				"of"
			],
			[
				"the"
			],
			[
				"under",
				"graduate"
			],
			[
				"student"
			],
			[
				"population"
			],
			[
				"of"
			],
			[
				"the"
			],
			[
				"State"
			],
			[
				"University"
			],
			[
				"of"
			],
			[
				"New"
			],
			[
				"York"
			],
			[
				"at"
			],
			[
				"Buff",
				"alo",
				"."
			]
		],
		"input_ids": [
			0,
			133,
			40747,
			34935,
			40412,
			2401,
			41156,
			354,
			627,
			34076,
			1116,
			627,
			5087,
			30434,
			34935,
			41340,
			1116,
			627,
			13360,
			29972,
			1116,
			4030,
			31609,
			415,
			42021,
			7747,
			4,
			2
		],
		"subject": {
			"name": "student",
			"pos": [
				1,
				2
			],
			"mask": [
				0.0,
				0.5,
				0.5,
				0.0,
				0.0,
				0.0,
				0.0,
				0.0,
				0.0,
				0.0,
				0.0,
				0.0,
				0.0,
				0.0,
				0.0,
				0.0,
				0.0,
				0.0,
				0.0,
				0.0,
				0.0,
				0.0,
				0.0,
				0.0,
				0.0,
				0.0
			],
			"tree": [
				3,
				3,
				0,
				1,
				2,
				2,
				3,
				5,
				4,
				5,
				6,
				6,
				6,
				6,
				6,
				6,
				6,
				6,
				6,
				6,
				6,
				6,
				5,
				6,
				6,
				6
			]
		},
		"object": {
			"name": "association",
			"pos": [
				3,
				4
			],
			"mask": [
				0.0,
				0.0,
				0.0,
				0.3333333333333333,
				0.3333333333333333,
				0.3333333333333333,
				0.0,
				0.0,
				0.0,
				0.0,
				0.0,
				0.0,
				0.0,
				0.0,
				0.0,
				0.0,
				0.0,
				0.0,
				0.0,
				0.0,
				0.0,
				0.0,
				0.0,
				0.0,
				0.0,
				0.0
			],
			"tree": [
				1,
				1,
				2,
				1,
				0,
				0,
				1,
				3,
				2,
				3,
				5,
				6,
				6,
				5,
				4,
				5,
				6,
				6,
				6,
				6,
				6,
				6,
				3,
				4,
				4,
				4
			]
		},
		"label": [
			0,
			0,
			0,
			1,
			0,
			0,
			0,
			0,
			0,
			0,
			0,
			0,
			0,
			0,
			0,
			0,
			0,
			0,
			0
		]
	},
	{
		"origin_context": "This is the sprawling subject complex that is Peru's largest object producer of silver.",
		"tokens": [
			"This",
			"is",
			"the",
			"sp",
			"rawling",
			"subject",
			"complex",
			"that",
			"is",
			"Per",
			"u",
			"'s",
			"largest",
			"object",
			"produ",
			"cer",
			"of",
			"silver",
			"."
		],
		"wp_tokens": [
			[
				"This"
			],
			[
				"is"
			],
			[
				"the"
			],
			[
				"sp",
				"rawling"
			],
			[
				"subject"
			],
			[
				"complex"
			],
			[
				"that"
			],
			[
				"is"
			],
			[
				"Per",
				"u",
				"'s"
			],
			[
				"largest"
			],
			[
				"object"
			],
			[
				"produ",
				"cer"
			],
			[
				"of"
			],
			[
				"silver",
				"."
			]
		],
		"input_ids": [
			0,
			713,
			354,
			627,
			4182,
			42595,
			40747,
			42290,
			6025,
			354,
			20823,
			257,
			18,
			8377,
			40412,
			26790,
			7742,
			1116,
			40706,
			4,
			2
		],
		"subject": {
			"name": "complex",
			"pos": [
				4,
				5
			],
			"mask": [
				0.0,
				0.0,
				0.0,
				0.0,
				0.0,
				0.5,
				0.5,
				0.0,
				0.0,
				0.0,
				0.0,
				0.0,
				0.0,
				0.0,
				0.0,
				0.0,
				0.0,
				0.0,
				0.0
			],
			"tree": [
				2,
				1,
				1,
				1,
				1,
				1,
				0,
				2,
				1,
				4,
				4,
				4,
				3,
				3,
				2,
				2,
				3,
				4,
				4
			]
		},
		"object": {
			"name": "producer",
			"pos": [
				10,
				11
			],
			"mask": [
				0.0,
				0.0,
				0.0,
				0.0,
				0.0,
				0.0,
				0.0,
				0.0,
				0.0,
				0.0,
				0.0,
				0.0,
				0.0,
				0.3333333333333333,
				0.3333333333333333,
				0.3333333333333333,
				0.0,
				0.0,
				0.0
			],
			"tree": [
				4,
				3,
				3,
				3,
				3,
				3,
				2,
				2,
				1,
				2,
				2,
				2,
				1,
				1,
				0,
				0,
				1,
				2,
				2
			]
		},
		"label": [
			1,
			0,
			0,
			0,
			0,
			0,
			0,
			0,
			0,
			0,
			0,
			0,
			0,
			0,
			0,
			0,
			0,
			0,
			0
		]
	},
	{
		"origin_context": "The current view is that the chronic subject inflammation in the distal part of the stomach caused by Helicobacter pylori object infection results in an increased acid production from the non-infected upper corpus region of the stomach.",
		"tokens": [
			"The",
			"current",
			"view",
			"is",
			"that",
			"the",
			"ch",
			"ronic",
			"subject",
			"inflamm",
			"ation",
			"in",
			"the",
			"dist",
			"al",
			"part",
			"of",
			"the",
			"st",
			"omach",
			"ca",
			"used",
			"by",
			"Hel",
			"ic",
			"ob",
			"acter",
			"p",
			"yl",
			"ori",
			"object",
			"infect",
			"ion",
			"results",
			"in",
			"an",
			"incre",
			"ased",
			"acid",
			"production",
			"from",
			"the",
			"non",
			"-",
			"infect",
			"ed",
			"upper",
			"cor",
			"p",
			"us",
			"region",
			"of",
			"the",
			"st",
			"omach",
			"."
		],
		"wp_tokens": [
			[
				"The"
			],
			[
				"current"
			],
			[
				"view"
			],
			[
				"is"
			],
			[
				"that"
			],
			[
				"the"
			],
			[
				"ch",
				"ronic"
			],
			[
				"subject"
			],
			[
				"inflamm",
				"ation"
			],
			[
				"in"
			],
			[
				"the"
			],
			[
				"dist",
				"al"
			],
			[
				"part"
			],
			[
				"of"
			],
			[
				"the"
			],
			[
				"st",
				"omach"
			],
			[
				"ca",
				"used"
			],
			[
				"by"
			],
			[
				"Hel",
				"ic",
				"ob",
				"acter"
			],
			[
				"p",
				"yl",
				"ori"
			],
			[
				"object"
			],
			[
				"infect",
				"ion"
			],
			[
				"results"
			],
			[
				"in"
			],
			[
				"an"
			],
			[
				"incre",
				"ased"
			],
			[
				"acid"
			],
			[
				"production"
			],
			[
				"from"
			],
			[
				"the"
			],
			[
				"non",
				"-",
				"infect",
				"ed"
			],
			[
				"upper"
			],
			[
				"cor",
				"p",
				"us"
			],
			[
				"region"
			],
			[
				"of"
			],
			[
				"the"
			],
			[
				"st",
				"omach",
				"."
			]
		],
		"input_ids": [
			0,
			133,
			28311,
			5877,
			354,
			6025,
			627,
			611,
			18731,
			40747,
			46655,
			1258,
			179,
			627,
			17165,
			337,
			7755,
			1116,
			627,
			620,
			44637,
			3245,
			6199,
			1409,
			31680,
			636,
			2413,
			35995,
			642,
			4360,
			6249,
			40412,
			37597,
			1499,
			38547,
			179,
			260,
			33008,
			11835,
			37432,
			22862,
			7761,
			627,
			13424,
			12,
			37597,
			196,
			34849,
			7215,
			642,
			687,
			37140,
			1116,
			627,
			620,
			44637,
			4,
			2
		],
		"subject": {
			"name": "inflammation",
			"pos": [
				7,
				8
			],
			"mask": [
				0.0,
				0.0,
				0.0,
				0.0,
				0.0,
				0.0,
				0.0,
				0.0,
				0.3333333333333333,
				0.3333333333333333,
				0.3333333333333333,
				0.0,
				0.0,
				0.0,
				0.0,
				0.0,
				0.0,
				0.0,
				0.0,
				0.0,
				0.0,
				0.0,
				0.0,
				0.0,
				0.0,
				0.0,
				0.0,
				0.0,
				0.0,
				0.0,
				0.0,
				0.0,
				0.0,
				0.0,
				0.0,
				0.0,
				0.0,
				0.0,
				0.0,
				0.0,
				0.0,
				0.0,
				0.0,
				0.0,
				0.0,
				0.0,
				0.0,
				0.0,
				0.0,
				0.0,
				0.0,
				0.0,
				0.0,
				0.0,
				0.0,
				0.0
			],
			"tree": [
				4,
				4,
				3,
				2,
				2,
				1,
				1,
				1,
				1,
				0,
				0,
				1,
				3,
				3,
				3,
				2,
				3,
				5,
				4,
				4,
				5,
				5,
				6,
				3,
				3,
				3,
				3,
				3,
				3,
				3,
				3,
				2,
				2,
				1,
				2,
				4,
				4,
				4,
				4,
				3,
				4,
				6,
				6,
				6,
				6,
				6,
				6,
				6,
				6,
				6,
				5,
				6,
				6,
				6,
				6,
				6
			]
		},
		"object": {
			"name": "infection",
			"pos": [
				20,
				21
			],
			"mask": [
				0.0,
				0.0,
				0.0,
				0.0,
				0.0,
				0.0,
				0.0,
				0.0,
				0.0,
				0.0,
				0.0,
				0.0,
				0.0,
				0.0,
				0.0,
				0.0,
				0.0,
				0.0,
				0.0,
				0.0,
				0.0,
				0.0,
				0.0,
				0.0,
				0.0,
				0.0,
				0.0,
				0.0,
				0.0,
				0.0,
				0.3333333333333333,
				0.3333333333333333,
				0.3333333333333333,
				0.0,
				0.0,
				0.0,
				0.0,
				0.0,
				0.0,
				0.0,
				0.0,
				0.0,
				0.0,
				0.0,
				0.0,
				0.0,
				0.0,
				0.0,
				0.0,
				0.0,
				0.0,
				0.0,
				0.0,
				0.0,
				0.0,
				0.0
			],
			"tree": [
				4,
				4,
				3,
				2,
				2,
				3,
				3,
				3,
				3,
				2,
				2,
				3,
				5,
				5,
				5,
				4,
				5,
				6,
				6,
				6,
				6,
				6,
				6,
				1,
				1,
				1,
				1,
				1,
				1,
				1,
				1,
				0,
				0,
				1,
				2,
				4,
				4,
				4,
				4,
				3,
				4,
				6,
				6,
				6,
				6,
				6,
				6,
				6,
				6,
				6,
				5,
				6,
				6,
				6,
				6,
				6
			]
		},
		"label": [
			0,
			0,
			0,
			0,
			1,
			0,
			0,
			0,
			0,
			0,
			0,
			0,
			0,
			0,
			0,
			0,
			0,
			0,
			0
		]
	},
	{
		"origin_context": "subject People have been moving back into object downtown.",
		"tokens": [
			"subject",
			"People",
			"have",
			"been",
			"moving",
			"back",
			"into",
			"object",
			"d",
			"owntown",
			"."
		],
		"wp_tokens": [
			[
				"subject"
			],
			[
				"People"
			],
			[
				"have"
			],
			[
				"been"
			],
			[
				"moving"
			],
			[
				"back"
			],
			[
				"into"
			],
			[
				"object"
			],
			[
				"d",
				"owntown",
				"."
			]
		],
		"input_ids": [
			0,
			40747,
			4763,
			11990,
			35507,
			19838,
			1644,
			12473,
			40412,
			417,
			42177,
			4,
			2
		],
		"subject": {
			"name": "People",
			"pos": [
				0,
				1
			],
			"mask": [
				0.5,
				0.5,
				0.0,
				0.0,
				0.0,
				0.0,
				0.0,
				0.0,
				0.0,
				0.0,
				0.0
			],
			"tree": [
				1,
				0,
				2,
				2,
				1,
				2,
				2,
				4,
				3,
				3,
				3
			]
		},
		"object": {
			"name": "downtown",
			"pos": [
				7,
				8
			],
			"mask": [
				0.0,
				0.0,
				0.0,
				0.0,
				0.0,
				0.0,
				0.0,
				0.25,
				0.25,
				0.25,
				0.25
			],
			"tree": [
				4,
				3,
				3,
				3,
				2,
				3,
				1,
				1,
				0,
				0,
				0
			]
		},
		"label": [
			0,
			0,
			0,
			0,
			0,
			1,
			0,
			0,
			0,
			0,
			0,
			0,
			0,
			0,
			0,
			0,
			0,
			0,
			0
		]
	},
	{
		"origin_context": "The subject lawsonite was contained in a object platinum crucible and the counter-weight was a plastic crucible with metal pieces.",
		"tokens": [
			"The",
			"subject",
			"law",
			"son",
			"ite",
			"was",
			"contained",
			"in",
			"a",
			"object",
			"pl",
			"atinum",
			"cru",
			"cible",
			"and",
			"the",
			"counter",
			"-",
			"weight",
			"was",
			"a",
			"pl",
			"astic",
			"cru",
			"cible",
			"with",
			"metal",
			"pieces",
			"."
		],
		"wp_tokens": [
			[
				"The"
			],
			[
				"subject"
			],
			[
				"law",
				"son",
				"ite"
			],
			[
				"was"
			],
			[
				"contained"
			],
			[
				"in"
			],
			[
				"a"
			],
			[
				"object"
			],
			[
				"pl",
				"atinum"
			],
			[
				"cru",
				"cible"
			],
			[
				"and"
			],
			[
				"the"
			],
			[
				"counter",
				"-",
				"weight"
			],
			[
				"was"
			],
			[
				"a"
			],
			[
				"pl",
				"astic"
			],
			[
				"cru",
				"cible"
			],
			[
				"with"
			],
			[
				"metal"
			],
			[
				"pieces",
				"."
			]
		],
		"input_ids": [
			0,
			133,
			40747,
			4656,
			1478,
			1459,
			7325,
			40157,
			179,
			102,
			40412,
			2911,
			42229,
			32023,
			42197,
			463,
			627,
			24774,
			12,
			4301,
			7325,
			102,
			2911,
			11599,
			32023,
			42197,
			5632,
			32961,
			26235,
			4,
			2
		],
		"subject": {
			"name": "lawsonite",
			"pos": [
				1,
				2
			],
			"mask": [
				0.0,
				0.25,
				0.25,
				0.25,
				0.25,
				0.0,
				0.0,
				0.0,
				0.0,
				0.0,
				0.0,
				0.0,
				0.0,
				0.0,
				0.0,
				0.0,
				0.0,
				0.0,
				0.0,
				0.0,
				0.0,
				0.0,
				0.0,
				0.0,
				0.0,
				0.0,
				0.0,
				0.0,
				0.0
			],
			"tree": [
				1,
				1,
				0,
				0,
				0,
				2,
				1,
				2,
				4,
				5,
				4,
				4,
				3,
				3,
				2,
				4,
				3,
				3,
				3,
				2,
				4,
				4,
				4,
				3,
				3,
				4,
				5,
				3,
				3
			]
		},
		"object": {
			"name": "platinum crucible",
			"pos": [
				7,
				9
			],
			"mask": [
				0.0,
				0.0,
				0.0,
				0.0,
				0.0,
				0.0,
				0.0,
				0.0,
				0.0,
				0.2,
				0.2,
				0.2,
				0.2,
				0.2,
				0.0,
				0.0,
				0.0,
				0.0,
				0.0,
				0.0,
				0.0,
				0.0,
				0.0,
				0.0,
				0.0,
				0.0,
				0.0,
				0.0,
				0.0
			],
			"tree": [
				4,
				4,
				3,
				3,
				3,
				3,
				2,
				1,
				1,
				2,
				1,
				1,
				0,
				0,
				3,
				5,
				4,
				4,
				4,
				3,
				5,
				5,
				5,
				4,
				4,
				5,
				6,
				4,
				4
			]
		},
		"label": [
			0,
			0,
			0,
			0,
			0,
			0,
			1,
			0,
			0,
			0,
			0,
			0,
			0,
			0,
			0,
			0,
			0,
			0,
			0
		]
	},
	{
		"origin_context": "The solute was placed inside a beaker and 5 mL of the subject solvent was pipetted into a 25 mL glass object flask for each trial.",
		"tokens": [
			"The",
			"s",
			"olute",
			"was",
			"placed",
			"inside",
			"a",
			"be",
			"aker",
			"and",
			"5",
			"mL",
			"of",
			"the",
			"subject",
			"sol",
			"vent",
			"was",
			"p",
			"ip",
			"et",
			"ted",
			"into",
			"a",
			"25",
			"mL",
			"glass",
			"object",
			"fl",
			"ask",
			"for",
			"each",
			"trial",
			"."
		],
		"wp_tokens": [
			[
				"The"
			],
			[
				"s",
				"olute"
			],
			[
				"was"
			],
			[
				"placed"
			],
			[
				"inside"
			],
			[
				"a"
			],
			[
				"be",
				"aker"
			],
			[
				"and"
			],
			[
				"5"
			],
			[
				"mL"
			],
			[
				"of"
			],
			[
				"the"
			],
			[
				"subject"
			],
			[
				"sol",
				"vent"
			],
			[
				"was"
			],
			[
				"p",
				"ip",
				"et",
				"ted"
			],
			[
				"into"
			],
			[
				"a"
			],
			[
				"25"
			],
			[
				"mL"
			],
			[
				"glass"
			],
			[
				"object"
			],
			[
				"fl",
				"ask"
			],
			[
				"for"
			],
			[
				"each"
			],
			[
				"trial",
				"."
			]
		],
		"input_ids": [
			0,
			133,
			29,
			27184,
			7325,
			12459,
			36615,
			102,
			1610,
			4218,
			463,
			245,
			43619,
			1116,
			627,
			40747,
			29837,
			9399,
			7325,
			642,
			1588,
			594,
			5357,
			12473,
			102,
			1244,
			43619,
			19487,
			40412,
			4825,
			4970,
			1990,
			37782,
			30185,
			4,
			2
		],
		"subject": {
			"name": "solvent",
			"pos": [
				12,
				13
			],
			"mask": [
				0.0,
				0.0,
				0.0,
				0.0,
				0.0,
				0.0,
				0.0,
				0.0,
				0.0,
				0.0,
				0.0,
				0.0,
				0.0,
				0.0,
				0.3333333333333333,
				0.3333333333333333,
				0.3333333333333333,
				0.0,
				0.0,
				0.0,
				0.0,
				0.0,
				0.0,
				0.0,
				0.0,
				0.0,
				0.0,
				0.0,
				0.0,
				0.0,
				0.0,
				0.0,
				0.0,
				0.0
			],
			"tree": [
				6,
				5,
				5,
				5,
				4,
				5,
				6,
				6,
				6,
				5,
				3,
				2,
				1,
				1,
				1,
				0,
				0,
				4,
				3,
				3,
				3,
				3,
				4,
				6,
				6,
				6,
				6,
				5,
				6,
				6,
				6,
				6,
				6,
				6
			]
		},
		"object": {
			"name": "flask",
			"pos": [
				21,
				22
			],
			"mask": [
				0.0,
				0.0,
				0.0,
				0.0,
				0.0,
				0.0,
				0.0,
				0.0,
				0.0,
				0.0,
				0.0,
				0.0,
				0.0,
				0.0,
				0.0,
				0.0,
				0.0,
				0.0,
				0.0,
				0.0,
				0.0,
				0.0,
				0.0,
				0.0,
				0.0,
				0.0,
				0.0,
				0.3333333333333333,
				0.3333333333333333,
				0.3333333333333333,
				0.0,
				0.0,
				0.0,
				0.0
			],
			"tree": [
				6,
				5,
				5,
				5,
				4,
				5,
				6,
				6,
				6,
				5,
				5,
				4,
				5,
				6,
				6,
				6,
				6,
				4,
				3,
				3,
				3,
				3,
				2,
				2,
				2,
				3,
				2,
				1,
				0,
				0,
				1,
				3,
				2,
				2
			]
		},
		"label": [
			0,
			0,
			0,
			0,
			0,
			1,
			0,
			0,
			0,
			0,
			0,
			0,
			0,
			0,
			0,
			0,
			0,
			0,
			0
		]
	},
	{
		"origin_context": "The fifty subject essays collected in this object volume testify to most of the prominent themes from Professor Quispel's scholarly career.",
		"tokens": [
			"The",
			"f",
			"ifty",
			"subject",
			"ess",
			"ays",
			"col",
			"lected",
			"in",
			"this",
			"object",
			"volume",
			"test",
			"ify",
			"to",
			"most",
			"of",
			"the",
			"prom",
			"inent",
			"the",
			"mes",
			"from",
			"Professor",
			"Qu",
			"isp",
			"el",
			"'s",
			"sch",
			"olar",
			"ly",
			"care",
			"er",
			"."
		],
		"wp_tokens": [
			[
				"The"
			],
			[
				"f",
				"ifty"
			],
			[
				"subject"
			],
			[
				"ess",
				"ays"
			],
			[
				"col",
				"lected"
			],
			[
				"in"
			],
			[
				"this"
			],
			[
				"object"
			],
			[
				"volume"
			],
			[
				"test",
				"ify"
			],
			[
				"to"
			],
			[
				"most"
			],
			[
				"of"
			],
			[
				"the"
			],
			[
				"prom",
				"inent"
			],
			[
				"the",
				"mes"
			],
			[
				"from"
			],
			[
				"Professor"
			],
			[
				"Qu",
				"isp",
				"el",
				"'s"
			],
			[
				"sch",
				"olar",
				"ly"
			],
			[
				"care",
				"er",
				"."
			]
		],
		"input_ids": [
			0,
			133,
			506,
			22129,
			40747,
			3361,
			4113,
			9119,
			17970,
			179,
			9226,
			40412,
			33313,
			21959,
			4591,
			560,
			7877,
			1116,
			627,
			12501,
			19336,
			627,
			12579,
			7761,
			44385,
			12444,
			19291,
			523,
			18,
			12265,
			19231,
			352,
			6350,
			254,
			4,
			2
		],
		"subject": {
			"name": "essays",
			"pos": [
				2,
				3
			],
			"mask": [
				0.0,
				0.0,
				0.0,
				0.3333333333333333,
				0.3333333333333333,
				0.3333333333333333,
				0.0,
				0.0,
				0.0,
				0.0,
				0.0,
				0.0,
				0.0,
				0.0,
				0.0,
				0.0,
				0.0,
				0.0,
				0.0,
				0.0,
				0.0,
				0.0,
				0.0,
				0.0,
				0.0,
				0.0,
				0.0,
				0.0,
				0.0,
				0.0,
				0.0,
				0.0,
				0.0,
				0.0
			],
			"tree": [
				1,
				1,
				1,
				1,
				0,
				0,
				1,
				1,
				2,
				4,
				4,
				3,
				1,
				1,
				2,
				3,
				4,
				6,
				6,
				6,
				5,
				5,
				2,
				5,
				4,
				4,
				4,
				4,
				4,
				4,
				4,
				3,
				3,
				3
			]
		},
		"object": {
			"name": "volume",
			"pos": [
				7,
				8
			],
			"mask": [
				0.0,
				0.0,
				0.0,
				0.0,
				0.0,
				0.0,
				0.0,
				0.0,
				0.0,
				0.0,
				0.5,
				0.5,
				0.0,
				0.0,
				0.0,
				0.0,
				0.0,
				0.0,
				0.0,
				0.0,
				0.0,
				0.0,
				0.0,
				0.0,
				0.0,
				0.0,
				0.0,
				0.0,
				0.0,
				0.0,
				0.0,
				0.0,
				0.0,
				0.0
			],
			"tree": [
				4,
				4,
				4,
				4,
				3,
				3,
				2,
				2,
				1,
				1,
				1,
				0,
				4,
				4,
				5,
				6,
				6,
				6,
				6,
				6,
				6,
				6,
				5,
				6,
				6,
				6,
				6,
				6,
				6,
				6,
				6,
				6,
				6,
				6
			]
		},
		"label": [
			0,
			0,
			0,
			1,
			0,
			0,
			0,
			0,
			0,
			0,
			0,
			0,
			0,
			0,
			0,
			0,
			0,
			0,
			0
		]
	},
	{
		"origin_context": "Their subject composer has sunk into object oblivion.",
		"tokens": [
			"Their",
			"subject",
			"com",
			"pos",
			"er",
			"has",
			"s",
			"unk",
			"into",
			"object",
			"ob",
			"livion",
			"."
		],
		"wp_tokens": [
			[
				"Their"
			],
			[
				"subject"
			],
			[
				"com",
				"pos",
				"er"
			],
			[
				"has"
			],
			[
				"s",
				"unk"
			],
			[
				"into"
			],
			[
				"object"
			],
			[
				"ob",
				"livion",
				"."
			]
		],
		"input_ids": [
			0,
			16837,
			40747,
			175,
			11474,
			254,
			7333,
			29,
			6435,
			12473,
			40412,
			2413,
			42955,
			4,
			2
		],
		"subject": {
			"name": "composer",
			"pos": [
				1,
				2
			],
			"mask": [
				0.0,
				0.25,
				0.25,
				0.25,
				0.25,
				0.0,
				0.0,
				0.0,
				0.0,
				0.0,
				0.0,
				0.0,
				0.0
			],
			"tree": [
				1,
				1,
				0,
				0,
				0,
				2,
				1,
				1,
				2,
				4,
				3,
				3,
				3
			]
		},
		"object": {
			"name": "oblivion",
			"pos": [
				6,
				7
			],
			"mask": [
				0.0,
				0.0,
				0.0,
				0.0,
				0.0,
				0.0,
				0.0,
				0.0,
				0.0,
				0.25,
				0.25,
				0.25,
				0.25
			],
			"tree": [
				4,
				4,
				3,
				3,
				3,
				3,
				2,
				2,
				1,
				1,
				0,
				0,
				0
			]
		},
		"label": [
			1,
			0,
			0,
			0,
			0,
			0,
			0,
			0,
			0,
			0,
			0,
			0,
			0,
			0,
			0,
			0,
			0,
			0,
			0
		]
	},
	{
		"origin_context": "The Pulitzer Committee issues an official subject citation explaining the object reasons for the award.",
		"tokens": [
			"The",
			"P",
			"ul",
			"itzer",
			"Comm",
			"ittee",
			"issues",
			"an",
			"official",
			"subject",
			"c",
			"itation",
			"expl",
			"aining",
			"the",
			"object",
			"re",
			"asons",
			"for",
			"the",
			"aw",
			"ard",
			"."
		],
		"wp_tokens": [
			[
				"The"
			],
			[
				"P",
				"ul",
				"itzer"
			],
			[
				"Comm",
				"ittee"
			],
			[
				"issues"
			],
			[
				"an"
			],
			[
				"official"
			],
			[
				"subject"
			],
			[
				"c",
				"itation"
			],
			[
				"expl",
				"aining"
			],
			[
				"the"
			],
			[
				"object"
			],
			[
				"re",
				"asons"
			],
			[
				"for"
			],
			[
				"the"
			],
			[
				"aw",
				"ard",
				"."
			]
		],
		"input_ids": [
			0,
			133,
			510,
			922,
			19903,
			33479,
			45798,
			40512,
			260,
			24132,
			40747,
			438,
			12257,
			23242,
			8173,
			627,
			40412,
			241,
			32781,
			1990,
			627,
			1584,
			1120,
			4,
			2
		],
		"subject": {
			"name": "citation",
			"pos": [
				6,
				7
			],
			"mask": [
				0.0,
				0.0,
				0.0,
				0.0,
				0.0,
				0.0,
				0.0,
				0.0,
				0.0,
				0.3333333333333333,
				0.3333333333333333,
				0.3333333333333333,
				0.0,
				0.0,
				0.0,
				0.0,
				0.0,
				0.0,
				0.0,
				0.0,
				0.0,
				0.0,
				0.0
			],
			"tree": [
				3,
				3,
				3,
				3,
				2,
				2,
				1,
				1,
				1,
				1,
				0,
				0,
				1,
				1,
				3,
				3,
				2,
				2,
				3,
				5,
				4,
				4,
				4
			]
		},
		"object": {
			"name": "reasons",
			"pos": [
				10,
				11
			],
			"mask": [
				0.0,
				0.0,
				0.0,
				0.0,
				0.0,
				0.0,
				0.0,
				0.0,
				0.0,
				0.0,
				0.0,
				0.0,
				0.0,
				0.0,
				0.0,
				0.3333333333333333,
				0.3333333333333333,
				0.3333333333333333,
				0.0,
				0.0,
				0.0,
				0.0,
				0.0
			],
			"tree": [
				5,
				5,
				5,
				5,
				4,
				4,
				3,
				3,
				3,
				3,
				2,
				2,
				1,
				1,
				1,
				1,
				0,
				0,
				1,
				3,
				2,
				2,
				2
			]
		},
		"label": [
			0,
			0,
			0,
			0,
			0,
			0,
			0,
			1,
			0,
			0,
			0,
			0,
			0,
			0,
			0,
			0,
			0,
			0,
			0
		]
	},
	{
		"origin_context": "The subject burst has been caused by water hammer object pressure.",
		"tokens": [
			"The",
			"subject",
			"burst",
			"has",
			"been",
			"ca",
			"used",
			"by",
			"water",
			"hammer",
			"object",
			"pressure",
			"."
		],
		"wp_tokens": [
			[
				"The"
			],
			[
				"subject"
			],
			[
				"burst"
			],
			[
				"has"
			],
			[
				"been"
			],
			[
				"ca",
				"used"
			],
			[
				"by"
			],
			[
				"water"
			],
			[
				"hammer"
			],
			[
				"object"
			],
			[
				"pressure",
				"."
			]
		],
		"input_ids": [
			0,
			133,
			40747,
			42342,
			7333,
			35507,
			3245,
			6199,
			1409,
			5412,
			32404,
			40412,
			28250,
			4,
			2
		],
		"subject": {
			"name": "burst",
			"pos": [
				1,
				2
			],
			"mask": [
				0.0,
				0.5,
				0.5,
				0.0,
				0.0,
				0.0,
				0.0,
				0.0,
				0.0,
				0.0,
				0.0,
				0.0,
				0.0
			],
			"tree": [
				1,
				1,
				0,
				2,
				2,
				1,
				1,
				2,
				5,
				4,
				3,
				2,
				2
			]
		},
		"object": {
			"name": "pressure",
			"pos": [
				9,
				10
			],
			"mask": [
				0.0,
				0.0,
				0.0,
				0.0,
				0.0,
				0.0,
				0.0,
				0.0,
				0.0,
				0.0,
				0.3333333333333333,
				0.3333333333333333,
				0.3333333333333333
			],
			"tree": [
				3,
				3,
				2,
				2,
				2,
				1,
				1,
				2,
				5,
				4,
				3,
				0,
				0
			]
		},
		"label": [
			0,
			0,
			0,
			0,
			1,
			0,
			0,
			0,
			0,
			0,
			0,
			0,
			0,
			0,
			0,
			0,
			0,
			0,
			0
		]
	},
	{
		"origin_context": "Even commercial subject networks have moved into object high-definition broadcast.",
		"tokens": [
			"Even",
			"commercial",
			"subject",
			"net",
			"works",
			"have",
			"m",
			"oved",
			"into",
			"object",
			"high",
			"-",
			"definition",
			"broad",
			"cast",
			"."
		],
		"wp_tokens": [
			[
				"Even"
			],
			[
				"commercial"
			],
			[
				"subject"
			],
			[
				"net",
				"works"
			],
			[
				"have"
			],
			[
				"m",
				"oved"
			],
			[
				"into"
			],
			[
				"object"
			],
			[
				"high",
				"-",
				"definition"
			],
			[
				"broad",
				"cast",
				"."
			]
		],
		"input_ids": [
			0,
			8170,
			33798,
			40747,
			4135,
			11655,
			11990,
			119,
			12677,
			12473,
			40412,
			3530,
			12,
			38835,
			32990,
			5182,
			4,
			2
		],
		"subject": {
			"name": "networks",
			"pos": [
				2,
				3
			],
			"mask": [
				0.0,
				0.0,
				0.3333333333333333,
				0.3333333333333333,
				0.3333333333333333,
				0.0,
				0.0,
				0.0,
				0.0,
				0.0,
				0.0,
				0.0,
				0.0,
				0.0,
				0.0,
				0.0
			],
			"tree": [
				1,
				1,
				1,
				0,
				0,
				2,
				1,
				1,
				2,
				4,
				3,
				3,
				3,
				2,
				2,
				2
			]
		},
		"object": {
			"name": "high-definition broadcast",
			"pos": [
				7,
				9
			],
			"mask": [
				0.0,
				0.0,
				0.0,
				0.0,
				0.0,
				0.0,
				0.0,
				0.0,
				0.0,
				0.14285714285714285,
				0.14285714285714285,
				0.14285714285714285,
				0.14285714285714285,
				0.14285714285714285,
				0.14285714285714285,
				0.14285714285714285
			],
			"tree": [
				3,
				3,
				3,
				2,
				2,
				2,
				1,
				1,
				2,
				4,
				3,
				3,
				3,
				0,
				0,
				0
			]
		},
		"label": [
			0,
			0,
			1,
			0,
			0,
			0,
			0,
			0,
			0,
			0,
			0,
			0,
			0,
			0,
			0,
			0,
			0,
			0,
			0
		]
	},
	{
		"origin_context": "It was a friendly subject call to remind them about the object bill and make sure they have a copy of the invoice.",
		"tokens": [
			"It",
			"was",
			"a",
			"friendly",
			"subject",
			"call",
			"to",
			"rem",
			"ind",
			"them",
			"about",
			"the",
			"object",
			"bill",
			"and",
			"make",
			"sure",
			"they",
			"have",
			"a",
			"copy",
			"of",
			"the",
			"inv",
			"oice",
			"."
		],
		"wp_tokens": [
			[
				"It"
			],
			[
				"was"
			],
			[
				"a"
			],
			[
				"friendly"
			],
			[
				"subject"
			],
			[
				"call"
			],
			[
				"to"
			],
			[
				"rem",
				"ind"
			],
			[
				"them"
			],
			[
				"about"
			],
			[
				"the"
			],
			[
				"object"
			],
			[
				"bill"
			],
			[
				"and"
			],
			[
				"make"
			],
			[
				"sure"
			],
			[
				"they"
			],
			[
				"have"
			],
			[
				"a"
			],
			[
				"copy"
			],
			[
				"of"
			],
			[
				"the"
			],
			[
				"inv",
				"oice",
				"."
			]
		],
		"input_ids": [
			0,
			243,
			7325,
			102,
			6928,
			40747,
			16395,
			560,
			5593,
			2028,
			35369,
			9006,
			627,
			40412,
			24916,
			463,
			19746,
			41404,
			10010,
			11990,
			102,
			44273,
			1116,
			627,
			24701,
			41689,
			4,
			2
		],
		"subject": {
			"name": "call",
			"pos": [
				4,
				5
			],
			"mask": [
				0.0,
				0.0,
				0.0,
				0.0,
				0.5,
				0.5,
				0.0,
				0.0,
				0.0,
				0.0,
				0.0,
				0.0,
				0.0,
				0.0,
				0.0,
				0.0,
				0.0,
				0.0,
				0.0,
				0.0,
				0.0,
				0.0,
				0.0,
				0.0,
				0.0,
				0.0
			],
			"tree": [
				2,
				1,
				1,
				1,
				1,
				0,
				3,
				2,
				2,
				3,
				3,
				5,
				5,
				4,
				3,
				3,
				4,
				6,
				5,
				6,
				6,
				6,
				6,
				2,
				2,
				2
			]
		},
		"object": {
			"name": "bill",
			"pos": [
				11,
				12
			],
			"mask": [
				0.0,
				0.0,
				0.0,
				0.0,
				0.0,
				0.0,
				0.0,
				0.0,
				0.0,
				0.0,
				0.0,
				0.0,
				0.5,
				0.5,
				0.0,
				0.0,
				0.0,
				0.0,
				0.0,
				0.0,
				0.0,
				0.0,
				0.0,
				0.0,
				0.0,
				0.0
			],
			"tree": [
				4,
				3,
				5,
				5,
				5,
				4,
				3,
				2,
				2,
				3,
				1,
				1,
				1,
				0,
				3,
				3,
				4,
				6,
				5,
				6,
				6,
				6,
				6,
				4,
				4,
				4
			]
		},
		"label": [
			0,
			0,
			0,
			0,
			0,
			0,
			0,
			1,
			0,
			0,
			0,
			0,
			0,
			0,
			0,
			0,
			0,
			0,
			0
		]
	},
	{
		"origin_context": "Texas-born subject virtuoso finds harmony, sophistication in Appalachian object instrument.",
		"tokens": [
			"Texas",
			"-",
			"born",
			"subject",
			"virt",
			"u",
			"oso",
			"find",
			"s",
			"harm",
			"ony",
			",",
			"s",
			"oph",
			"istic",
			"ation",
			"in",
			"App",
			"alach",
			"ian",
			"object",
			"in",
			"strument",
			"."
		],
		"wp_tokens": [
			[
				"Texas",
				"-",
				"born"
			],
			[
				"subject"
			],
			[
				"virt",
				"u",
				"oso"
			],
			[
				"find",
				"s"
			],
			[
				"harm",
				"ony",
				","
			],
			[
				"s",
				"oph",
				"istic",
				"ation"
			],
			[
				"in"
			],
			[
				"App",
				"alach",
				"ian"
			],
			[
				"object"
			],
			[
				"in",
				"strument",
				"."
			]
		],
		"input_ids": [
			0,
			22456,
			12,
			5400,
			40747,
			42660,
			257,
			18865,
			26559,
			29,
			22417,
			6119,
			6,
			29,
			6673,
			5580,
			1258,
			179,
			19186,
			45551,
			811,
			40412,
			179,
			41392,
			4,
			2
		],
		"subject": {
			"name": "virtuoso",
			"pos": [
				1,
				2
			],
			"mask": [
				0.0,
				0.0,
				0.0,
				0.25,
				0.25,
				0.25,
				0.25,
				0.0,
				0.0,
				0.0,
				0.0,
				0.0,
				0.0,
				0.0,
				0.0,
				0.0,
				0.0,
				0.0,
				0.0,
				0.0,
				0.0,
				0.0,
				0.0,
				0.0
			],
			"tree": [
				1,
				1,
				1,
				1,
				0,
				0,
				0,
				1,
				1,
				3,
				3,
				3,
				2,
				2,
				2,
				2,
				3,
				5,
				5,
				5,
				4,
				2,
				2,
				2
			]
		},
		"object": {
			"name": "instrument",
			"pos": [
				8,
				9
			],
			"mask": [
				0.0,
				0.0,
				0.0,
				0.0,
				0.0,
				0.0,
				0.0,
				0.0,
				0.0,
				0.0,
				0.0,
				0.0,
				0.0,
				0.0,
				0.0,
				0.0,
				0.0,
				0.0,
				0.0,
				0.0,
				0.25,
				0.25,
				0.25,
				0.25
			],
			"tree": [
				3,
				3,
				3,
				3,
				2,
				2,
				2,
				1,
				1,
				3,
				3,
				3,
				2,
				2,
				2,
				2,
				3,
				5,
				5,
				5,
				4,
				0,
				0,
				0
			]
		},
		"label": [
			0,
			0,
			1,
			0,
			0,
			0,
			0,
			0,
			0,
			0,
			0,
			0,
			0,
			0,
			0,
			0,
			0,
			0,
			0
		]
	},
	{
		"origin_context": "The subject factory's products have included flower pots, Finnish rooster-whistles, pans, object trays, tea pots, ash trays and air moisturisers.",
		"tokens": [
			"The",
			"subject",
			"f",
			"actory",
			"'s",
			"products",
			"have",
			"in",
			"cluded",
			"flower",
			"pots",
			",",
			"F",
			"inn",
			"ish",
			"ro",
			"oster",
			"-",
			"wh",
			"ist",
			"les",
			",",
			"p",
			"ans",
			",",
			"object",
			"tr",
			"ays",
			",",
			"te",
			"a",
			"pots",
			",",
			"ash",
			"tr",
			"ays",
			"and",
			"air",
			"mo",
			"ist",
			"ur",
			"isers",
			"."
		],
		"wp_tokens": [
			[
				"The"
			],
			[
				"subject"
			],
			[
				"f",
				"actory",
				"'s"
			],
			[
				"products"
			],
			[
				"have"
			],
			[
				"in",
				"cluded"
			],
			[
				"flower"
			],
			[
				"pots",
				","
			],
			[
				"F",
				"inn",
				"ish"
			],
			[
				"ro",
				"oster",
				"-",
				"wh",
				"ist",
				"les",
				","
			],
			[
				"p",
				"ans",
				","
			],
			[
				"object"
			],
			[
				"tr",
				"ays",
				","
			],
			[
				"te",
				"a"
			],
			[
				"pots",
				","
			],
			[
				"ash"
			],
			[
				"tr",
				"ays"
			],
			[
				"and"
			],
			[
				"air"
			],
			[
				"mo",
				"ist",
				"ur",
				"isers",
				"."
			]
		],
		"input_ids": [
			0,
			133,
			40747,
			506,
			27670,
			18,
			33119,
			11990,
			179,
			26441,
			22547,
			26708,
			6,
			597,
			5246,
			1173,
			1001,
			13991,
			12,
			11613,
			661,
			1634,
			6,
			642,
			1253,
			6,
			40412,
			4328,
			4113,
			6,
			859,
			102,
			26708,
			6,
			1671,
			4328,
			4113,
			463,
			2456,
			4992,
			661,
			710,
			13844,
			4,
			2
		],
		"subject": {
			"name": "factory",
			"pos": [
				1,
				2
			],
			"mask": [
				0.0,
				0.25,
				0.25,
				0.25,
				0.25,
				0.0,
				0.0,
				0.0,
				0.0,
				0.0,
				0.0,
				0.0,
				0.0,
				0.0,
				0.0,
				0.0,
				0.0,
				0.0,
				0.0,
				0.0,
				0.0,
				0.0,
				0.0,
				0.0,
				0.0,
				0.0,
				0.0,
				0.0,
				0.0,
				0.0,
				0.0,
				0.0,
				0.0,
				0.0,
				0.0,
				0.0,
				0.0,
				0.0,
				0.0,
				0.0,
				0.0,
				0.0,
				0.0
			],
			"tree": [
				3,
				1,
				0,
				0,
				0,
				2,
				4,
				3,
				3,
				5,
				4,
				4,
				6,
				6,
				6,
				6,
				6,
				6,
				6,
				6,
				6,
				6,
				6,
				6,
				6,
				6,
				6,
				6,
				6,
				6,
				6,
				6,
				6,
				6,
				5,
				5,
				6,
				6,
				6,
				6,
				6,
				6,
				6
			]
		},
		"object": {
			"name": "trays",
			"pos": [
				11,
				12
			],
			"mask": [
				0.0,
				0.0,
				0.0,
				0.0,
				0.0,
				0.0,
				0.0,
				0.0,
				0.0,
				0.0,
				0.0,
				0.0,
				0.0,
				0.0,
				0.0,
				0.0,
				0.0,
				0.0,
				0.0,
				0.0,
				0.0,
				0.0,
				0.0,
				0.0,
				0.0,
				0.25,
				0.25,
				0.25,
				0.25,
				0.0,
				0.0,
				0.0,
				0.0,
				0.0,
				0.0,
				0.0,
				0.0,
				0.0,
				0.0,
				0.0,
				0.0,
				0.0,
				0.0
			],
			"tree": [
				6,
				6,
				6,
				6,
				6,
				5,
				5,
				4,
				4,
				4,
				3,
				3,
				4,
				4,
				4,
				4,
				4,
				4,
				4,
				4,
				4,
				4,
				3,
				3,
				3,
				2,
				0,
				0,
				0,
				2,
				2,
				1,
				1,
				3,
				2,
				2,
				3,
				4,
				3,
				3,
				3,
				3,
				3
			]
		},
		"label": [
			0,
			0,
			0,
			0,
			0,
			0,
			0,
			0,
			1,
			0,
			0,
			0,
			0,
			0,
			0,
			0,
			0,
			0,
			0
		]
	},
	{
		"origin_context": "The girl showed a photo of apple subject tree object blossom on a fruit tree in the Central Valley.",
		"tokens": [
			"The",
			"girl",
			"sh",
			"owed",
			"a",
			"photo",
			"of",
			"apple",
			"subject",
			"tree",
			"object",
			"bl",
			"ossom",
			"on",
			"a",
			"fruit",
			"tree",
			"in",
			"the",
			"Central",
			"Val",
			"ley",
			"."
		],
		"wp_tokens": [
			[
				"The"
			],
			[
				"girl"
			],
			[
				"sh",
				"owed"
			],
			[
				"a"
			],
			[
				"photo"
			],
			[
				"of"
			],
			[
				"apple"
			],
			[
				"subject"
			],
			[
				"tree"
			],
			[
				"object"
			],
			[
				"bl",
				"ossom"
			],
			[
				"on"
			],
			[
				"a"
			],
			[
				"fruit"
			],
			[
				"tree"
			],
			[
				"in"
			],
			[
				"the"
			],
			[
				"Central"
			],
			[
				"Val",
				"ley",
				"."
			]
		],
		"input_ids": [
			0,
			133,
			19347,
			1193,
			9725,
			102,
			17827,
			1116,
			27326,
			40747,
			21512,
			40412,
			3662,
			35728,
			261,
			102,
			30929,
			21512,
			179,
			627,
			25674,
			20320,
			607,
			4,
			2
		],
		"subject": {
			"name": "tree",
			"pos": [
				7,
				8
			],
			"mask": [
				0.0,
				0.0,
				0.0,
				0.0,
				0.0,
				0.0,
				0.0,
				0.0,
				0.5,
				0.5,
				0.0,
				0.0,
				0.0,
				0.0,
				0.0,
				0.0,
				0.0,
				0.0,
				0.0,
				0.0,
				0.0,
				0.0,
				0.0
			],
			"tree": [
				6,
				6,
				5,
				5,
				5,
				4,
				3,
				2,
				2,
				0,
				1,
				2,
				2,
				3,
				5,
				5,
				4,
				5,
				6,
				6,
				6,
				6,
				6
			]
		},
		"object": {
			"name": "blossom",
			"pos": [
				9,
				10
			],
			"mask": [
				0.0,
				0.0,
				0.0,
				0.0,
				0.0,
				0.0,
				0.0,
				0.0,
				0.0,
				0.0,
				0.3333333333333333,
				0.3333333333333333,
				0.3333333333333333,
				0.0,
				0.0,
				0.0,
				0.0,
				0.0,
				0.0,
				0.0,
				0.0,
				0.0,
				0.0
			],
			"tree": [
				5,
				4,
				3,
				3,
				3,
				2,
				1,
				2,
				2,
				2,
				1,
				0,
				0,
				1,
				3,
				3,
				2,
				3,
				5,
				5,
				4,
				4,
				4
			]
		},
		"label": [
			0,
			1,
			0,
			0,
			0,
			0,
			0,
			0,
			0,
			0,
			0,
			0,
			0,
			0,
			0,
			0,
			0,
			0,
			0
		]
	},
	{
		"origin_context": "They tried an assault of their own an hour later, with two columns of sixteen tanks backed by a subject battalion of Panzer object grenadiers.",
		"tokens": [
			"They",
			"t",
			"ried",
			"an",
			"assault",
			"of",
			"their",
			"own",
			"an",
			"hour",
			"later",
			",",
			"with",
			"two",
			"column",
			"s",
			"of",
			"six",
			"teen",
			"t",
			"anks",
			"backed",
			"by",
			"a",
			"subject",
			"b",
			"att",
			"alion",
			"of",
			"Pan",
			"zer",
			"object",
			"gren",
			"ad",
			"iers",
			"."
		],
		"wp_tokens": [
			[
				"They"
			],
			[
				"t",
				"ried"
			],
			[
				"an"
			],
			[
				"assault"
			],
			[
				"of"
			],
			[
				"their"
			],
			[
				"own"
			],
			[
				"an"
			],
			[
				"hour"
			],
			[
				"later",
				","
			],
			[
				"with"
			],
			[
				"two"
			],
			[
				"column",
				"s"
			],
			[
				"of"
			],
			[
				"six",
				"teen"
			],
			[
				"t",
				"anks"
			],
			[
				"backed"
			],
			[
				"by"
			],
			[
				"a"
			],
			[
				"subject"
			],
			[
				"b",
				"att",
				"alion"
			],
			[
				"of"
			],
			[
				"Pan",
				"zer"
			],
			[
				"object"
			],
			[
				"gren",
				"ad",
				"iers",
				"."
			]
		],
		"input_ids": [
			0,
			1213,
			90,
			10382,
			260,
			31258,
			1116,
			25017,
			3355,
			260,
			4509,
			36600,
			6,
			5632,
			7109,
			42351,
			29,
			1116,
			13664,
			13665,
			90,
			10950,
			6996,
			1409,
			102,
			40747,
			428,
			2611,
			47067,
			1116,
			34263,
			6403,
			40412,
			22470,
			625,
			4733,
			4,
			2
		],
		"subject": {
			"name": "battalion",
			"pos": [
				19,
				20
			],
			"mask": [
				0.0,
				0.0,
				0.0,
				0.0,
				0.0,
				0.0,
				0.0,
				0.0,
				0.0,
				0.0,
				0.0,
				0.0,
				0.0,
				0.0,
				0.0,
				0.0,
				0.0,
				0.0,
				0.0,
				0.0,
				0.0,
				0.0,
				0.0,
				0.0,
				0.25,
				0.25,
				0.25,
				0.25,
				0.0,
				0.0,
				0.0,
				0.0,
				0.0,
				0.0,
				0.0,
				0.0
			],
			"tree": [
				6,
				6,
				6,
				6,
				6,
				6,
				6,
				6,
				6,
				6,
				6,
				6,
				6,
				6,
				5,
				5,
				4,
				4,
				4,
				3,
				3,
				2,
				1,
				1,
				1,
				0,
				0,
				0,
				1,
				2,
				2,
				6,
				6,
				6,
				6,
				6
			]
		},
		"object": {
			"name": "grenadiers",
			"pos": [
				23,
				24
			],
			"mask": [
				0.0,
				0.0,
				0.0,
				0.0,
				0.0,
				0.0,
				0.0,
				0.0,
				0.0,
				0.0,
				0.0,
				0.0,
				0.0,
				0.0,
				0.0,
				0.0,
				0.0,
				0.0,
				0.0,
				0.0,
				0.0,
				0.0,
				0.0,
				0.0,
				0.0,
				0.0,
				0.0,
				0.0,
				0.0,
				0.0,
				0.0,
				0.2,
				0.2,
				0.2,
				0.2,
				0.2
			],
			"tree": [
				2,
				1,
				1,
				3,
				2,
				3,
				5,
				5,
				6,
				5,
				4,
				4,
				3,
				5,
				4,
				4,
				5,
				6,
				6,
				6,
				6,
				6,
				6,
				6,
				6,
				6,
				6,
				6,
				6,
				6,
				6,
				1,
				0,
				0,
				0,
				0
			]
		},
		"label": [
			0,
			0,
			0,
			0,
			0,
			0,
			0,
			0,
			0,
			1,
			0,
			0,
			0,
			0,
			0,
			0,
			0,
			0,
			0
		]
	},
	{
		"origin_context": "Their subject knowledge of the power and rank symbols of the Continental empires was gained from the numerous Germanic object recruits in the Roman army, and from the Roman practice of enfeoffing various Germanic warrior groups with land in the imperial provinces.",
		"tokens": [
			"Their",
			"subject",
			"knowledge",
			"of",
			"the",
			"power",
			"and",
			"rank",
			"sy",
			"mb",
			"ols",
			"of",
			"the",
			"Contin",
			"ental",
			"em",
			"pires",
			"was",
			"g",
			"ained",
			"from",
			"the",
			"n",
			"umerous",
			"German",
			"ic",
			"object",
			"rec",
			"ruits",
			"in",
			"the",
			"Roman",
			"arm",
			"y",
			",",
			"and",
			"from",
			"the",
			"Roman",
			"practice",
			"of",
			"en",
			"fe",
			"off",
			"ing",
			"var",
			"ious",
			"German",
			"ic",
			"war",
			"rior",
			"groups",
			"with",
			"land",
			"in",
			"the",
			"im",
			"perial",
			"pro",
			"vin",
			"ces",
			"."
		],
		"wp_tokens": [
			[
				"Their"
			],
			[
				"subject"
			],
			[
				"knowledge"
			],
			[
				"of"
			],
			[
				"the"
			],
			[
				"power"
			],
			[
				"and"
			],
			[
				"rank"
			],
			[
				"sy",
				"mb",
				"ols"
			],
			[
				"of"
			],
			[
				"the"
			],
			[
				"Contin",
				"ental"
			],
			[
				"em",
				"pires"
			],
			[
				"was"
			],
			[
				"g",
				"ained"
			],
			[
				"from"
			],
			[
				"the"
			],
			[
				"n",
				"umerous"
			],
			[
				"German",
				"ic"
			],
			[
				"object"
			],
			[
				"rec",
				"ruits"
			],
			[
				"in"
			],
			[
				"the"
			],
			[
				"Roman"
			],
			[
				"arm",
				"y",
				","
			],
			[
				"and"
			],
			[
				"from"
			],
			[
				"the"
			],
			[
				"Roman"
			],
			[
				"practice"
			],
			[
				"of"
			],
			[
				"en",
				"fe",
				"off",
				"ing"
			],
			[
				"var",
				"ious"
			],
			[
				"German",
				"ic"
			],
			[
				"war",
				"rior"
			],
			[
				"groups"
			],
			[
				"with"
			],
			[
				"land"
			],
			[
				"in"
			],
			[
				"the"
			],
			[
				"im",
				"perial"
			],
			[
				"pro",
				"vin",
				"ces",
				"."
			]
		],
		"input_ids": [
			0,
			16837,
			40747,
			44228,
			1116,
			627,
			11017,
			463,
			40081,
			8628,
			6648,
			11925,
			1116,
			627,
			28883,
			13589,
			991,
			37756,
			7325,
			571,
			7153,
			7761,
			627,
			282,
			41788,
			27709,
			636,
			40412,
			13139,
			41023,
			179,
			627,
			38962,
			4526,
			219,
			6,
			463,
			7761,
			627,
			38962,
			32524,
			1116,
			225,
			7068,
			1529,
			154,
			10806,
			6514,
			27709,
			636,
			5557,
			41659,
			36378,
			5632,
			1245,
			179,
			627,
			757,
			42383,
			4892,
			6320,
			4643,
			4,
			2
		],
		"subject": {
			"name": "knowledge",
			"pos": [
				1,
				2
			],
			"mask": [
				0.0,
				0.5,
				0.5,
				0.0,
				0.0,
				0.0,
				0.0,
				0.0,
				0.0,
				0.0,
				0.0,
				0.0,
				0.0,
				0.0,
				0.0,
				0.0,
				0.0,
				0.0,
				0.0,
				0.0,
				0.0,
				0.0,
				0.0,
				0.0,
				0.0,
				0.0,
				0.0,
				0.0,
				0.0,
				0.0,
				0.0,
				0.0,
				0.0,
				0.0,
				0.0,
				0.0,
				0.0,
				0.0,
				0.0,
				0.0,
				0.0,
				0.0,
				0.0,
				0.0,
				0.0,
				0.0,
				0.0,
				0.0,
				0.0,
				0.0,
				0.0,
				0.0,
				0.0,
				0.0,
				0.0,
				0.0,
				0.0,
				0.0,
				0.0,
				0.0,
				0.0,
				0.0
			],
			"tree": [
				1,
				1,
				0,
				1,
				3,
				3,
				4,
				4,
				2,
				2,
				2,
				3,
				5,
				5,
				5,
				4,
				4,
				2,
				1,
				1,
				2,
				4,
				4,
				4,
				5,
				5,
				4,
				3,
				3,
				4,
				6,
				6,
				5,
				5,
				5,
				5,
				5,
				6,
				6,
				6,
				6,
				6,
				6,
				6,
				6,
				6,
				6,
				6,
				6,
				6,
				6,
				6,
				6,
				6,
				6,
				6,
				6,
				6,
				6,
				6,
				6,
				6
			]
		},
		"object": {
			"name": "recruits",
			"pos": [
				19,
				20
			],
			"mask": [
				0.0,
				0.0,
				0.0,
				0.0,
				0.0,
				0.0,
				0.0,
				0.0,
				0.0,
				0.0,
				0.0,
				0.0,
				0.0,
				0.0,
				0.0,
				0.0,
				0.0,
				0.0,
				0.0,
				0.0,
				0.0,
				0.0,
				0.0,
				0.0,
				0.0,
				0.0,
				0.3333333333333333,
				0.3333333333333333,
				0.3333333333333333,
				0.0,
				0.0,
				0.0,
				0.0,
				0.0,
				0.0,
				0.0,
				0.0,
				0.0,
				0.0,
				0.0,
				0.0,
				0.0,
				0.0,
				0.0,
				0.0,
				0.0,
				0.0,
				0.0,
				0.0,
				0.0,
				0.0,
				0.0,
				0.0,
				0.0,
				0.0,
				0.0,
				0.0,
				0.0,
				0.0,
				0.0,
				0.0,
				0.0
			],
			"tree": [
				4,
				4,
				3,
				4,
				6,
				6,
				6,
				6,
				5,
				5,
				5,
				6,
				6,
				6,
				6,
				6,
				6,
				3,
				2,
				2,
				1,
				1,
				1,
				1,
				2,
				2,
				1,
				0,
				0,
				1,
				3,
				3,
				2,
				2,
				2,
				2,
				2,
				4,
				4,
				3,
				4,
				5,
				5,
				5,
				5,
				6,
				6,
				6,
				6,
				6,
				6,
				6,
				6,
				6,
				6,
				6,
				6,
				6,
				6,
				6,
				6,
				6
			]
		},
		"label": [
			0,
			0,
			0,
			0,
			0,
			0,
			0,
			0,
			0,
			0,
			1,
			0,
			0,
			0,
			0,
			0,
			0,
			0,
			0
		]
	},
	{
		"origin_context": "She soon had a subject stable of her own rescued object hounds.",
		"tokens": [
			"She",
			"soon",
			"had",
			"a",
			"subject",
			"stable",
			"of",
			"her",
			"own",
			"res",
			"c",
			"ued",
			"object",
			"h",
			"ounds",
			"."
		],
		"wp_tokens": [
			[
				"She"
			],
			[
				"soon"
			],
			[
				"had"
			],
			[
				"a"
			],
			[
				"subject"
			],
			[
				"stable"
			],
			[
				"of"
			],
			[
				"her"
			],
			[
				"own"
			],
			[
				"res",
				"c",
				"ued"
			],
			[
				"object"
			],
			[
				"h",
				"ounds",
				"."
			]
		],
		"input_ids": [
			0,
			2515,
			16752,
			12186,
			102,
			40747,
			33435,
			1116,
			1843,
			3355,
			1535,
			438,
			6796,
			40412,
			298,
			12363,
			4,
			2
		],
		"subject": {
			"name": "stable",
			"pos": [
				4,
				5
			],
			"mask": [
				0.0,
				0.0,
				0.0,
				0.0,
				0.5,
				0.5,
				0.0,
				0.0,
				0.0,
				0.0,
				0.0,
				0.0,
				0.0,
				0.0,
				0.0,
				0.0
			],
			"tree": [
				2,
				2,
				1,
				1,
				1,
				0,
				1,
				3,
				3,
				4,
				4,
				4,
				3,
				2,
				2,
				2
			]
		},
		"object": {
			"name": "hounds",
			"pos": [
				10,
				11
			],
			"mask": [
				0.0,
				0.0,
				0.0,
				0.0,
				0.0,
				0.0,
				0.0,
				0.0,
				0.0,
				0.0,
				0.0,
				0.0,
				0.25,
				0.25,
				0.25,
				0.25
			],
			"tree": [
				4,
				4,
				3,
				3,
				3,
				2,
				1,
				1,
				1,
				2,
				2,
				2,
				1,
				0,
				0,
				0
			]
		},
		"label": [
			0,
			0,
			0,
			0,
			0,
			0,
			0,
			0,
			0,
			1,
			0,
			0,
			0,
			0,
			0,
			0,
			0,
			0,
			0
		]
	},
	{
		"origin_context": "The subject singer, who performed three of the nominated songs, also caused a object commotion on the red carpet.",
		"tokens": [
			"The",
			"subject",
			"s",
			"inger",
			",",
			"who",
			"per",
			"formed",
			"three",
			"of",
			"the",
			"nom",
			"inated",
			"s",
			"ongs",
			",",
			"also",
			"ca",
			"used",
			"a",
			"object",
			"comm",
			"otion",
			"on",
			"the",
			"red",
			"c",
			"arp",
			"et",
			"."
		],
		"wp_tokens": [
			[
				"The"
			],
			[
				"subject"
			],
			[
				"s",
				"inger",
				","
			],
			[
				"who"
			],
			[
				"per",
				"formed"
			],
			[
				"three"
			],
			[
				"of"
			],
			[
				"the"
			],
			[
				"nom",
				"inated"
			],
			[
				"s",
				"ongs",
				","
			],
			[
				"also"
			],
			[
				"ca",
				"used"
			],
			[
				"a"
			],
			[
				"object"
			],
			[
				"comm",
				"otion"
			],
			[
				"on"
			],
			[
				"the"
			],
			[
				"red"
			],
			[
				"c",
				"arp",
				"et",
				"."
			]
		],
		"input_ids": [
			0,
			133,
			40747,
			29,
			6082,
			6,
			8155,
			1741,
			10312,
			9983,
			1116,
			627,
			13681,
			9339,
			29,
			22321,
			6,
			19726,
			3245,
			6199,
			102,
			40412,
			24302,
			19187,
			261,
			627,
			2050,
			438,
			11230,
			594,
			4,
			2
		],
		"subject": {
			"name": "singer",
			"pos": [
				1,
				2
			],
			"mask": [
				0.0,
				0.25,
				0.25,
				0.25,
				0.25,
				0.0,
				0.0,
				0.0,
				0.0,
				0.0,
				0.0,
				0.0,
				0.0,
				0.0,
				0.0,
				0.0,
				0.0,
				0.0,
				0.0,
				0.0,
				0.0,
				0.0,
				0.0,
				0.0,
				0.0,
				0.0,
				0.0,
				0.0,
				0.0,
				0.0
			],
			"tree": [
				1,
				1,
				0,
				0,
				0,
				2,
				1,
				1,
				2,
				3,
				5,
				5,
				5,
				4,
				4,
				4,
				2,
				1,
				1,
				3,
				3,
				2,
				2,
				3,
				5,
				5,
				4,
				4,
				4,
				4
			]
		},
		"object": {
			"name": "commotion",
			"pos": [
				13,
				14
			],
			"mask": [
				0.0,
				0.0,
				0.0,
				0.0,
				0.0,
				0.0,
				0.0,
				0.0,
				0.0,
				0.0,
				0.0,
				0.0,
				0.0,
				0.0,
				0.0,
				0.0,
				0.0,
				0.0,
				0.0,
				0.0,
				0.3333333333333333,
				0.3333333333333333,
				0.3333333333333333,
				0.0,
				0.0,
				0.0,
				0.0,
				0.0,
				0.0,
				0.0
			],
			"tree": [
				3,
				3,
				2,
				2,
				2,
				4,
				3,
				3,
				4,
				5,
				6,
				6,
				6,
				6,
				6,
				6,
				2,
				1,
				1,
				1,
				1,
				0,
				0,
				1,
				3,
				3,
				2,
				2,
				2,
				2
			]
		},
		"label": [
			0,
			0,
			0,
			0,
			0,
			0,
			0,
			0,
			0,
			0,
			0,
			1,
			0,
			0,
			0,
			0,
			0,
			0,
			0
		]
	},
	{
		"origin_context": "His intellectually engaging books and subject essays remain pertinent to illuminating contemporary object history.",
		"tokens": [
			"His",
			"int",
			"ellect",
			"ually",
			"eng",
			"aging",
			"books",
			"and",
			"subject",
			"ess",
			"ays",
			"rem",
			"ain",
			"pert",
			"inent",
			"to",
			"ill",
			"um",
			"inating",
			"cont",
			"emporary",
			"object",
			"history",
			"."
		],
		"wp_tokens": [
			[
				"His"
			],
			[
				"int",
				"ellect",
				"ually"
			],
			[
				"eng",
				"aging"
			],
			[
				"books"
			],
			[
				"and"
			],
			[
				"subject"
			],
			[
				"ess",
				"ays"
			],
			[
				"rem",
				"ain"
			],
			[
				"pert",
				"inent"
			],
			[
				"to"
			],
			[
				"ill",
				"um",
				"inating"
			],
			[
				"cont",
				"emporary"
			],
			[
				"object"
			],
			[
				"history",
				"."
			]
		],
		"input_ids": [
			0,
			9962,
			2544,
			45255,
			13851,
			3314,
			6257,
			17788,
			463,
			40747,
			3361,
			4113,
			5593,
			1851,
			11497,
			19336,
			560,
			1873,
			783,
			15647,
			10800,
			45732,
			40412,
			37283,
			4,
			2
		],
		"subject": {
			"name": "essays",
			"pos": [
				5,
				6
			],
			"mask": [
				0.0,
				0.0,
				0.0,
				0.0,
				0.0,
				0.0,
				0.0,
				0.0,
				0.3333333333333333,
				0.3333333333333333,
				0.3333333333333333,
				0.0,
				0.0,
				0.0,
				0.0,
				0.0,
				0.0,
				0.0,
				0.0,
				0.0,
				0.0,
				0.0,
				0.0,
				0.0
			],
			"tree": [
				2,
				3,
				3,
				3,
				2,
				2,
				1,
				2,
				1,
				0,
				0,
				2,
				2,
				3,
				3,
				4,
				5,
				5,
				5,
				6,
				6,
				6,
				3,
				3
			]
		},
		"object": {
			"name": "history",
			"pos": [
				12,
				13
			],
			"mask": [
				0.0,
				0.0,
				0.0,
				0.0,
				0.0,
				0.0,
				0.0,
				0.0,
				0.0,
				0.0,
				0.0,
				0.0,
				0.0,
				0.0,
				0.0,
				0.0,
				0.0,
				0.0,
				0.0,
				0.0,
				0.0,
				0.3333333333333333,
				0.3333333333333333,
				0.3333333333333333
			],
			"tree": [
				3,
				4,
				4,
				4,
				3,
				3,
				2,
				3,
				4,
				3,
				3,
				1,
				1,
				2,
				2,
				3,
				4,
				4,
				4,
				6,
				6,
				5,
				0,
				0
			]
		},
		"label": [
			1,
			0,
			0,
			0,
			0,
			0,
			0,
			0,
			0,
			0,
			0,
			0,
			0,
			0,
			0,
			0,
			0,
			0,
			0
		]
	},
	{
		"origin_context": "Poor hygiene controls, reports of a subject brace of gamey object grouse and what looked like a skinned fox all amounted to a pie that was unfit for human consumption.",
		"tokens": [
			"Poor",
			"hy",
			"giene",
			"control",
			"s",
			",",
			"reports",
			"of",
			"a",
			"subject",
			"brace",
			"of",
			"game",
			"y",
			"object",
			"g",
			"rouse",
			"and",
			"what",
			"look",
			"ed",
			"like",
			"a",
			"skinned",
			"fox",
			"all",
			"amount",
			"ed",
			"to",
			"a",
			"pie",
			"that",
			"was",
			"un",
			"fit",
			"for",
			"human",
			"cons",
			"umption",
			"."
		],
		"wp_tokens": [
			[
				"Poor"
			],
			[
				"hy",
				"giene"
			],
			[
				"control",
				"s",
				","
			],
			[
				"reports"
			],
			[
				"of"
			],
			[
				"a"
			],
			[
				"subject"
			],
			[
				"brace"
			],
			[
				"of"
			],
			[
				"game",
				"y"
			],
			[
				"object"
			],
			[
				"g",
				"rouse"
			],
			[
				"and"
			],
			[
				"what"
			],
			[
				"look",
				"ed"
			],
			[
				"like"
			],
			[
				"a"
			],
			[
				"skinned"
			],
			[
				"fox"
			],
			[
				"all"
			],
			[
				"amount",
				"ed"
			],
			[
				"to"
			],
			[
				"a"
			],
			[
				"pie"
			],
			[
				"that"
			],
			[
				"was"
			],
			[
				"un",
				"fit"
			],
			[
				"for"
			],
			[
				"human"
			],
			[
				"cons",
				"umption",
				"."
			]
		],
		"input_ids": [
			0,
			43094,
			11108,
			41866,
			17665,
			29,
			6,
			13685,
			1116,
			102,
			40747,
			37123,
			1116,
			2670,
			219,
			40412,
			571,
			33214,
			463,
			12196,
			13724,
			196,
			3341,
			102,
			36981,
			31587,
			1250,
			31233,
			196,
			560,
			102,
			29669,
			6025,
			7325,
			879,
			14307,
			1990,
			19003,
			10998,
			21236,
			4,
			2
		],
		"subject": {
			"name": "brace",
			"pos": [
				6,
				7
			],
			"mask": [
				0.0,
				0.0,
				0.0,
				0.0,
				0.0,
				0.0,
				0.0,
				0.0,
				0.0,
				0.5,
				0.5,
				0.0,
				0.0,
				0.0,
				0.0,
				0.0,
				0.0,
				0.0,
				0.0,
				0.0,
				0.0,
				0.0,
				0.0,
				0.0,
				0.0,
				0.0,
				0.0,
				0.0,
				0.0,
				0.0,
				0.0,
				0.0,
				0.0,
				0.0,
				0.0,
				0.0,
				0.0,
				0.0,
				0.0,
				0.0
			],
			"tree": [
				4,
				3,
				3,
				4,
				4,
				4,
				2,
				1,
				1,
				1,
				0,
				1,
				3,
				3,
				3,
				2,
				2,
				3,
				5,
				4,
				4,
				5,
				6,
				6,
				6,
				5,
				4,
				4,
				5,
				6,
				6,
				6,
				6,
				6,
				6,
				6,
				6,
				6,
				6,
				6
			]
		},
		"object": {
			"name": "grouse",
			"pos": [
				10,
				11
			],
			"mask": [
				0.0,
				0.0,
				0.0,
				0.0,
				0.0,
				0.0,
				0.0,
				0.0,
				0.0,
				0.0,
				0.0,
				0.0,
				0.0,
				0.0,
				0.3333333333333333,
				0.3333333333333333,
				0.3333333333333333,
				0.0,
				0.0,
				0.0,
				0.0,
				0.0,
				0.0,
				0.0,
				0.0,
				0.0,
				0.0,
				0.0,
				0.0,
				0.0,
				0.0,
				0.0,
				0.0,
				0.0,
				0.0,
				0.0,
				0.0,
				0.0,
				0.0,
				0.0
			],
			"tree": [
				6,
				5,
				5,
				6,
				6,
				6,
				4,
				3,
				3,
				3,
				2,
				1,
				1,
				1,
				1,
				0,
				0,
				5,
				6,
				6,
				6,
				6,
				6,
				6,
				6,
				6,
				6,
				6,
				6,
				6,
				6,
				6,
				6,
				6,
				6,
				6,
				6,
				6,
				6,
				6
			]
		},
		"label": [
			0,
			0,
			0,
			0,
			0,
			0,
			0,
			0,
			0,
			1,
			0,
			0,
			0,
			0,
			0,
			0,
			0,
			0,
			0
		]
	},
	{
		"origin_context": "This sweet subject dress is made with a object blend of cotton and silk, and the crochet flower necklace is the perfect accessory.",
		"tokens": [
			"This",
			"sweet",
			"subject",
			"dress",
			"is",
			"made",
			"with",
			"a",
			"object",
			"bl",
			"end",
			"of",
			"c",
			"otton",
			"and",
			"sil",
			"k",
			",",
			"and",
			"the",
			"cro",
			"chet",
			"flower",
			"neck",
			"lace",
			"is",
			"the",
			"perfect",
			"access",
			"ory",
			"."
		],
		"wp_tokens": [
			[
				"This"
			],
			[
				"sweet"
			],
			[
				"subject"
			],
			[
				"dress"
			],
			[
				"is"
			],
			[
				"made"
			],
			[
				"with"
			],
			[
				"a"
			],
			[
				"object"
			],
			[
				"bl",
				"end"
			],
			[
				"of"
			],
			[
				"c",
				"otton"
			],
			[
				"and"
			],
			[
				"sil",
				"k",
				","
			],
			[
				"and"
			],
			[
				"the"
			],
			[
				"cro",
				"chet"
			],
			[
				"flower"
			],
			[
				"neck",
				"lace"
			],
			[
				"is"
			],
			[
				"the"
			],
			[
				"perfect"
			],
			[
				"access",
				"ory",
				"."
			]
		],
		"input_ids": [
			0,
			713,
			32588,
			40747,
			36220,
			354,
			7078,
			5632,
			102,
			40412,
			3662,
			1397,
			1116,
			438,
			41921,
			463,
			26239,
			330,
			6,
			463,
			627,
			23324,
			23024,
			22547,
			20020,
			44603,
			354,
			627,
			20473,
			28300,
			4405,
			4,
			2
		],
		"subject": {
			"name": "dress",
			"pos": [
				2,
				3
			],
			"mask": [
				0.0,
				0.0,
				0.5,
				0.5,
				0.0,
				0.0,
				0.0,
				0.0,
				0.0,
				0.0,
				0.0,
				0.0,
				0.0,
				0.0,
				0.0,
				0.0,
				0.0,
				0.0,
				0.0,
				0.0,
				0.0,
				0.0,
				0.0,
				0.0,
				0.0,
				0.0,
				0.0,
				0.0,
				0.0,
				0.0,
				0.0
			],
			"tree": [
				1,
				1,
				1,
				0,
				2,
				1,
				2,
				4,
				4,
				3,
				3,
				4,
				5,
				5,
				6,
				6,
				6,
				6,
				4,
				4,
				4,
				4,
				4,
				3,
				3,
				2,
				4,
				4,
				3,
				3,
				3
			]
		},
		"object": {
			"name": "blend",
			"pos": [
				8,
				9
			],
			"mask": [
				0.0,
				0.0,
				0.0,
				0.0,
				0.0,
				0.0,
				0.0,
				0.0,
				0.3333333333333333,
				0.3333333333333333,
				0.3333333333333333,
				0.0,
				0.0,
				0.0,
				0.0,
				0.0,
				0.0,
				0.0,
				0.0,
				0.0,
				0.0,
				0.0,
				0.0,
				0.0,
				0.0,
				0.0,
				0.0,
				0.0,
				0.0,
				0.0,
				0.0
			],
			"tree": [
				4,
				4,
				4,
				3,
				3,
				2,
				1,
				1,
				1,
				0,
				0,
				1,
				2,
				2,
				3,
				3,
				3,
				3,
				1,
				5,
				5,
				5,
				5,
				4,
				4,
				3,
				5,
				5,
				4,
				4,
				4
			]
		},
		"label": [
			1,
			0,
			0,
			0,
			0,
			0,
			0,
			0,
			0,
			0,
			0,
			0,
			0,
			0,
			0,
			0,
			0,
			0,
			0
		]
	},
	{
		"origin_context": "subject Suicide is one of the leading causes of object death among pre-adolescents and teens, and victims of bullying are at an increased risk for committing suicide.",
		"tokens": [
			"subject",
			"Su",
			"icide",
			"is",
			"one",
			"of",
			"the",
			"leading",
			"ca",
			"uses",
			"of",
			"object",
			"death",
			"among",
			"pre",
			"-",
			"ad",
			"olesc",
			"ents",
			"and",
			"te",
			"ens",
			",",
			"and",
			"vict",
			"ims",
			"of",
			"bull",
			"ying",
			"are",
			"at",
			"an",
			"incre",
			"ased",
			"risk",
			"for",
			"comm",
			"itting",
			"su",
			"icide",
			"."
		],
		"wp_tokens": [
			[
				"subject"
			],
			[
				"Su",
				"icide"
			],
			[
				"is"
			],
			[
				"one"
			],
			[
				"of"
			],
			[
				"the"
			],
			[
				"leading"
			],
			[
				"ca",
				"uses"
			],
			[
				"of"
			],
			[
				"object"
			],
			[
				"death"
			],
			[
				"among"
			],
			[
				"pre",
				"-",
				"ad",
				"olesc",
				"ents"
			],
			[
				"and"
			],
			[
				"te",
				"ens",
				","
			],
			[
				"and"
			],
			[
				"vict",
				"ims"
			],
			[
				"of"
			],
			[
				"bull",
				"ying"
			],
			[
				"are"
			],
			[
				"at"
			],
			[
				"an"
			],
			[
				"incre",
				"ased"
			],
			[
				"risk"
			],
			[
				"for"
			],
			[
				"comm",
				"itting"
			],
			[
				"su",
				"icide",
				"."
			]
		],
		"input_ids": [
			0,
			40747,
			20689,
			15772,
			354,
			1264,
			1116,
			627,
			10140,
			3245,
			9764,
			1116,
			40412,
			24483,
			31636,
			5234,
			12,
			625,
			42612,
			4189,
			463,
			859,
			1290,
			6,
			463,
			28923,
			13776,
			1116,
			17559,
			4048,
			1322,
			415,
			260,
			33008,
			11835,
			10848,
			1990,
			24302,
			9451,
			9228,
			15772,
			4,
			2
		],
		"subject": {
			"name": "Suicide",
			"pos": [
				0,
				1
			],
			"mask": [
				0.3333333333333333,
				0.3333333333333333,
				0.3333333333333333,
				0.0,
				0.0,
				0.0,
				0.0,
				0.0,
				0.0,
				0.0,
				0.0,
				0.0,
				0.0,
				0.0,
				0.0,
				0.0,
				0.0,
				0.0,
				0.0,
				0.0,
				0.0,
				0.0,
				0.0,
				0.0,
				0.0,
				0.0,
				0.0,
				0.0,
				0.0,
				0.0,
				0.0,
				0.0,
				0.0,
				0.0,
				0.0,
				0.0,
				0.0,
				0.0,
				0.0,
				0.0,
				0.0
			],
			"tree": [
				1,
				0,
				0,
				1,
				2,
				3,
				5,
				5,
				4,
				4,
				5,
				6,
				6,
				5,
				6,
				6,
				6,
				6,
				6,
				6,
				6,
				6,
				6,
				5,
				5,
				5,
				6,
				6,
				6,
				2,
				3,
				5,
				5,
				5,
				4,
				5,
				6,
				6,
				2,
				2,
				2
			]
		},
		"object": {
			"name": "death",
			"pos": [
				9,
				10
			],
			"mask": [
				0.0,
				0.0,
				0.0,
				0.0,
				0.0,
				0.0,
				0.0,
				0.0,
				0.0,
				0.0,
				0.0,
				0.5,
				0.5,
				0.0,
				0.0,
				0.0,
				0.0,
				0.0,
				0.0,
				0.0,
				0.0,
				0.0,
				0.0,
				0.0,
				0.0,
				0.0,
				0.0,
				0.0,
				0.0,
				0.0,
				0.0,
				0.0,
				0.0,
				0.0,
				0.0,
				0.0,
				0.0,
				0.0,
				0.0,
				0.0,
				0.0
			],
			"tree": [
				6,
				6,
				6,
				5,
				4,
				3,
				3,
				3,
				2,
				2,
				1,
				1,
				0,
				3,
				4,
				4,
				4,
				4,
				4,
				5,
				5,
				5,
				5,
				3,
				3,
				3,
				4,
				5,
				5,
				6,
				6,
				6,
				6,
				6,
				6,
				6,
				6,
				6,
				6,
				6,
				6
			]
		},
		"label": [
			0,
			0,
			0,
			0,
			0,
			0,
			0,
			0,
			0,
			0,
			0,
			1,
			0,
			0,
			0,
			0,
			0,
			0,
			0
		]
	},
	{
		"origin_context": "This subject article gives details on 2004 in object music in the United Kingdom, including the official charts from that year.",
		"tokens": [
			"This",
			"subject",
			"article",
			"g",
			"ives",
			"details",
			"on",
			"2004",
			"in",
			"object",
			"music",
			"in",
			"the",
			"United",
			"King",
			"dom",
			",",
			"including",
			"the",
			"official",
			"ch",
			"arts",
			"from",
			"that",
			"year",
			"."
		],
		"wp_tokens": [
			[
				"This"
			],
			[
				"subject"
			],
			[
				"article"
			],
			[
				"g",
				"ives"
			],
			[
				"details"
			],
			[
				"on"
			],
			[
				"2004"
			],
			[
				"in"
			],
			[
				"object"
			],
			[
				"music"
			],
			[
				"in"
			],
			[
				"the"
			],
			[
				"United"
			],
			[
				"King",
				"dom",
				","
			],
			[
				"including"
			],
			[
				"the"
			],
			[
				"official"
			],
			[
				"ch",
				"arts"
			],
			[
				"from"
			],
			[
				"that"
			],
			[
				"year",
				"."
			]
		],
		"input_ids": [
			0,
			713,
			40747,
			31154,
			571,
			3699,
			45839,
			261,
			34972,
			179,
			40412,
			28400,
			179,
			627,
			20556,
			21644,
			12623,
			6,
			8529,
			627,
			24132,
			611,
			7870,
			7761,
			6025,
			180,
			4,
			2
		],
		"subject": {
			"name": "article",
			"pos": [
				1,
				2
			],
			"mask": [
				0.0,
				0.5,
				0.5,
				0.0,
				0.0,
				0.0,
				0.0,
				0.0,
				0.0,
				0.0,
				0.0,
				0.0,
				0.0,
				0.0,
				0.0,
				0.0,
				0.0,
				0.0,
				0.0,
				0.0,
				0.0,
				0.0,
				0.0,
				0.0,
				0.0,
				0.0
			],
			"tree": [
				1,
				1,
				0,
				1,
				1,
				2,
				2,
				3,
				2,
				4,
				3,
				4,
				6,
				6,
				5,
				5,
				5,
				4,
				6,
				6,
				5,
				5,
				6,
				6,
				6,
				6
			]
		},
		"object": {
			"name": "music",
			"pos": [
				8,
				9
			],
			"mask": [
				0.0,
				0.0,
				0.0,
				0.0,
				0.0,
				0.0,
				0.0,
				0.0,
				0.0,
				0.5,
				0.5,
				0.0,
				0.0,
				0.0,
				0.0,
				0.0,
				0.0,
				0.0,
				0.0,
				0.0,
				0.0,
				0.0,
				0.0,
				0.0,
				0.0,
				0.0
			],
			"tree": [
				4,
				4,
				3,
				2,
				2,
				3,
				3,
				4,
				1,
				1,
				0,
				1,
				3,
				3,
				2,
				2,
				2,
				1,
				3,
				3,
				2,
				2,
				3,
				5,
				4,
				4
			]
		},
		"label": [
			0,
			0,
			0,
			0,
			0,
			0,
			0,
			1,
			0,
			0,
			0,
			0,
			0,
			0,
			0,
			0,
			0,
			0,
			0
		]
	},
	{
		"origin_context": "We have therefore taken the initiative to convene the first international open subject meeting dedicated solely to object rural history.",
		"tokens": [
			"We",
			"have",
			"there",
			"fore",
			"t",
			"aken",
			"the",
			"in",
			"iti",
			"ative",
			"to",
			"con",
			"ven",
			"e",
			"the",
			"first",
			"international",
			"open",
			"subject",
			"me",
			"eting",
			"ded",
			"icated",
			"sole",
			"ly",
			"to",
			"object",
			"r",
			"ural",
			"history",
			"."
		],
		"wp_tokens": [
			[
				"We"
			],
			[
				"have"
			],
			[
				"there",
				"fore"
			],
			[
				"t",
				"aken"
			],
			[
				"the"
			],
			[
				"in",
				"iti",
				"ative"
			],
			[
				"to"
			],
			[
				"con",
				"ven",
				"e"
			],
			[
				"the"
			],
			[
				"first"
			],
			[
				"international"
			],
			[
				"open"
			],
			[
				"subject"
			],
			[
				"me",
				"eting"
			],
			[
				"ded",
				"icated"
			],
			[
				"sole",
				"ly"
			],
			[
				"to"
			],
			[
				"object"
			],
			[
				"r",
				"ural"
			],
			[
				"history",
				"."
			]
		],
		"input_ids": [
			0,
			170,
			11990,
			8585,
			13364,
			90,
			12578,
			627,
			179,
			4933,
			3693,
			560,
			3865,
			2987,
			242,
			627,
			9502,
			30877,
			12592,
			40747,
			1794,
			16382,
			17452,
			5554,
			37870,
			352,
			560,
			40412,
			338,
			9799,
			37283,
			4,
			2
		],
		"subject": {
			"name": "meeting",
			"pos": [
				12,
				13
			],
			"mask": [
				0.0,
				0.0,
				0.0,
				0.0,
				0.0,
				0.0,
				0.0,
				0.0,
				0.0,
				0.0,
				0.0,
				0.0,
				0.0,
				0.0,
				0.0,
				0.0,
				0.0,
				0.0,
				0.3333333333333333,
				0.3333333333333333,
				0.3333333333333333,
				0.0,
				0.0,
				0.0,
				0.0,
				0.0,
				0.0,
				0.0,
				0.0,
				0.0,
				0.0
			],
			"tree": [
				4,
				4,
				4,
				4,
				3,
				3,
				3,
				2,
				2,
				2,
				2,
				1,
				1,
				1,
				1,
				1,
				1,
				1,
				1,
				0,
				0,
				1,
				1,
				2,
				2,
				3,
				2,
				4,
				4,
				3,
				3
			]
		},
		"object": {
			"name": "rural history",
			"pos": [
				17,
				19
			],
			"mask": [
				0.0,
				0.0,
				0.0,
				0.0,
				0.0,
				0.0,
				0.0,
				0.0,
				0.0,
				0.0,
				0.0,
				0.0,
				0.0,
				0.0,
				0.0,
				0.0,
				0.0,
				0.0,
				0.0,
				0.0,
				0.0,
				0.0,
				0.0,
				0.0,
				0.0,
				0.0,
				0.2,
				0.2,
				0.2,
				0.2,
				0.2
			],
			"tree": [
				6,
				6,
				6,
				6,
				6,
				6,
				6,
				5,
				5,
				5,
				5,
				4,
				4,
				4,
				4,
				4,
				4,
				4,
				4,
				3,
				3,
				2,
				2,
				3,
				3,
				2,
				1,
				1,
				1,
				0,
				0
			]
		},
		"label": [
			0,
			0,
			0,
			0,
			0,
			0,
			0,
			1,
			0,
			0,
			0,
			0,
			0,
			0,
			0,
			0,
			0,
			0,
			0
		]
	},
	{
		"origin_context": "The subject timer of the object device automatically eliminates wasted \"standby power\" consumption by automatically turn off electronics plugged into the \"auto off\" outlets.",
		"tokens": [
			"The",
			"subject",
			"timer",
			"of",
			"the",
			"object",
			"device",
			"aut",
			"om",
			"atically",
			"el",
			"im",
			"inates",
			"w",
			"asted",
			"\"",
			"stand",
			"by",
			"power",
			"\"",
			"cons",
			"umption",
			"by",
			"aut",
			"om",
			"atically",
			"turn",
			"off",
			"elect",
			"ronics",
			"plug",
			"ged",
			"into",
			"the",
			"\"",
			"auto",
			"off",
			"\"",
			"out",
			"lets",
			"."
		],
		"wp_tokens": [
			[
				"The"
			],
			[
				"subject"
			],
			[
				"timer"
			],
			[
				"of"
			],
			[
				"the"
			],
			[
				"object"
			],
			[
				"device"
			],
			[
				"aut",
				"om",
				"atically"
			],
			[
				"el",
				"im",
				"inates"
			],
			[
				"w",
				"asted"
			],
			[
				"\"",
				"stand",
				"by"
			],
			[
				"power",
				"\""
			],
			[
				"cons",
				"umption"
			],
			[
				"by"
			],
			[
				"aut",
				"om",
				"atically"
			],
			[
				"turn"
			],
			[
				"off"
			],
			[
				"elect",
				"ronics"
			],
			[
				"plug",
				"ged"
			],
			[
				"into"
			],
			[
				"the"
			],
			[
				"\"",
				"auto"
			],
			[
				"off",
				"\""
			],
			[
				"out",
				"lets",
				"."
			]
		],
		"input_ids": [
			0,
			133,
			40747,
			36588,
			1116,
			627,
			40412,
			42005,
			4255,
			1075,
			23050,
			523,
			757,
			34244,
			605,
			14317,
			113,
			8490,
			1409,
			11017,
			113,
			10998,
			21236,
			1409,
			4255,
			1075,
			23050,
			15922,
			1529,
			6930,
			23016,
			33142,
			4462,
			12473,
			627,
			113,
			39545,
			1529,
			113,
			995,
			10219,
			4,
			2
		],
		"subject": {
			"name": "timer",
			"pos": [
				1,
				2
			],
			"mask": [
				0.0,
				0.5,
				0.5,
				0.0,
				0.0,
				0.0,
				0.0,
				0.0,
				0.0,
				0.0,
				0.0,
				0.0,
				0.0,
				0.0,
				0.0,
				0.0,
				0.0,
				0.0,
				0.0,
				0.0,
				0.0,
				0.0,
				0.0,
				0.0,
				0.0,
				0.0,
				0.0,
				0.0,
				0.0,
				0.0,
				0.0,
				0.0,
				0.0,
				0.0,
				0.0,
				0.0,
				0.0,
				0.0,
				0.0,
				0.0,
				0.0
			],
			"tree": [
				1,
				1,
				0,
				1,
				3,
				3,
				2,
				2,
				2,
				2,
				1,
				1,
				1,
				2,
				2,
				3,
				3,
				3,
				4,
				4,
				3,
				3,
				3,
				5,
				5,
				5,
				4,
				5,
				5,
				5,
				6,
				6,
				6,
				6,
				6,
				6,
				6,
				6,
				3,
				3,
				3
			]
		},
		"object": {
			"name": "device",
			"pos": [
				5,
				6
			],
			"mask": [
				0.0,
				0.0,
				0.0,
				0.0,
				0.0,
				0.5,
				0.5,
				0.0,
				0.0,
				0.0,
				0.0,
				0.0,
				0.0,
				0.0,
				0.0,
				0.0,
				0.0,
				0.0,
				0.0,
				0.0,
				0.0,
				0.0,
				0.0,
				0.0,
				0.0,
				0.0,
				0.0,
				0.0,
				0.0,
				0.0,
				0.0,
				0.0,
				0.0,
				0.0,
				0.0,
				0.0,
				0.0,
				0.0,
				0.0,
				0.0,
				0.0
			],
			"tree": [
				3,
				3,
				2,
				1,
				1,
				1,
				0,
				4,
				4,
				4,
				3,
				3,
				3,
				4,
				4,
				5,
				5,
				5,
				6,
				6,
				5,
				5,
				5,
				6,
				6,
				6,
				6,
				6,
				6,
				6,
				6,
				6,
				6,
				6,
				6,
				6,
				6,
				6,
				5,
				5,
				5
			]
		},
		"label": [
			0,
			0,
			0,
			0,
			0,
			0,
			0,
			0,
			0,
			0,
			0,
			0,
			1,
			0,
			0,
			0,
			0,
			0,
			0
		]
	},
	{
		"origin_context": "Bob Parks made a similar subject offer in a object phone call made earlier this week.",
		"tokens": [
			"Bob",
			"P",
			"arks",
			"made",
			"a",
			"similar",
			"subject",
			"offer",
			"in",
			"a",
			"object",
			"phone",
			"call",
			"made",
			"ear",
			"lier",
			"this",
			"week",
			"."
		],
		"wp_tokens": [
			[
				"Bob"
			],
			[
				"P",
				"arks"
			],
			[
				"made"
			],
			[
				"a"
			],
			[
				"similar"
			],
			[
				"subject"
			],
			[
				"offer"
			],
			[
				"in"
			],
			[
				"a"
			],
			[
				"object"
			],
			[
				"phone"
			],
			[
				"call"
			],
			[
				"made"
			],
			[
				"ear",
				"lier"
			],
			[
				"this"
			],
			[
				"week",
				"."
			]
		],
		"input_ids": [
			0,
			25158,
			510,
			15921,
			7078,
			102,
			42116,
			40747,
			33946,
			179,
			102,
			40412,
			17283,
			16395,
			7078,
			4352,
			14730,
			9226,
			3583,
			4,
			2
		],
		"subject": {
			"name": "offer",
			"pos": [
				5,
				6
			],
			"mask": [
				0.0,
				0.0,
				0.0,
				0.0,
				0.0,
				0.0,
				0.5,
				0.5,
				0.0,
				0.0,
				0.0,
				0.0,
				0.0,
				0.0,
				0.0,
				0.0,
				0.0,
				0.0,
				0.0
			],
			"tree": [
				3,
				2,
				2,
				1,
				1,
				1,
				1,
				0,
				2,
				4,
				4,
				4,
				3,
				4,
				6,
				6,
				5,
				2,
				2
			]
		},
		"object": {
			"name": "phone call",
			"pos": [
				9,
				11
			],
			"mask": [
				0.0,
				0.0,
				0.0,
				0.0,
				0.0,
				0.0,
				0.0,
				0.0,
				0.0,
				0.0,
				0.3333333333333333,
				0.3333333333333333,
				0.3333333333333333,
				0.0,
				0.0,
				0.0,
				0.0,
				0.0,
				0.0
			],
			"tree": [
				4,
				3,
				3,
				2,
				4,
				4,
				4,
				3,
				1,
				1,
				1,
				1,
				0,
				1,
				3,
				3,
				2,
				3,
				3
			]
		},
		"label": [
			0,
			0,
			0,
			0,
			0,
			0,
			0,
			0,
			0,
			0,
			0,
			0,
			0,
			1,
			0,
			0,
			0,
			0,
			0
		]
	},
	{
		"origin_context": "He had chest pains and subject headaches from object mold in the bedrooms.",
		"tokens": [
			"He",
			"had",
			"chest",
			"p",
			"ains",
			"and",
			"subject",
			"head",
			"aches",
			"from",
			"object",
			"m",
			"old",
			"in",
			"the",
			"bed",
			"rooms",
			"."
		],
		"wp_tokens": [
			[
				"He"
			],
			[
				"had"
			],
			[
				"chest"
			],
			[
				"p",
				"ains"
			],
			[
				"and"
			],
			[
				"subject"
			],
			[
				"head",
				"aches"
			],
			[
				"from"
			],
			[
				"object"
			],
			[
				"m",
				"old"
			],
			[
				"in"
			],
			[
				"the"
			],
			[
				"bed",
				"rooms",
				"."
			]
		],
		"input_ids": [
			0,
			894,
			12186,
			42311,
			642,
			5069,
			463,
			40747,
			3628,
			11322,
			7761,
			40412,
			119,
			279,
			179,
			627,
			5134,
			16943,
			4,
			2
		],
		"subject": {
			"name": "headaches",
			"pos": [
				5,
				6
			],
			"mask": [
				0.0,
				0.0,
				0.0,
				0.0,
				0.0,
				0.0,
				0.3333333333333333,
				0.3333333333333333,
				0.3333333333333333,
				0.0,
				0.0,
				0.0,
				0.0,
				0.0,
				0.0,
				0.0,
				0.0,
				0.0
			],
			"tree": [
				3,
				2,
				2,
				1,
				1,
				2,
				1,
				0,
				0,
				3,
				5,
				4,
				4,
				4,
				6,
				5,
				5,
				5
			]
		},
		"object": {
			"name": "mold",
			"pos": [
				8,
				9
			],
			"mask": [
				0.0,
				0.0,
				0.0,
				0.0,
				0.0,
				0.0,
				0.0,
				0.0,
				0.0,
				0.0,
				0.3333333333333333,
				0.3333333333333333,
				0.3333333333333333,
				0.0,
				0.0,
				0.0,
				0.0,
				0.0
			],
			"tree": [
				3,
				2,
				4,
				3,
				3,
				4,
				5,
				4,
				4,
				1,
				1,
				0,
				0,
				2,
				4,
				3,
				3,
				3
			]
		},
		"label": [
			0,
			0,
			0,
			0,
			1,
			0,
			0,
			0,
			0,
			0,
			0,
			0,
			0,
			0,
			0,
			0,
			0,
			0,
			0
		]
	},
	{
		"origin_context": "The silver-haired author was not just laying India's politician saint to rest but healing a generations-old rift in the family of the subject country's founding object father.",
		"tokens": [
			"The",
			"silver",
			"-",
			"haired",
			"author",
			"was",
			"not",
			"just",
			"l",
			"aying",
			"India",
			"'s",
			"polit",
			"ician",
			"s",
			"aint",
			"to",
			"rest",
			"but",
			"he",
			"aling",
			"a",
			"gener",
			"ations",
			"-",
			"old",
			"rift",
			"in",
			"the",
			"family",
			"of",
			"the",
			"subject",
			"country",
			"'s",
			"found",
			"ing",
			"object",
			"father",
			"."
		],
		"wp_tokens": [
			[
				"The"
			],
			[
				"silver",
				"-",
				"haired"
			],
			[
				"author"
			],
			[
				"was"
			],
			[
				"not"
			],
			[
				"just"
			],
			[
				"l",
				"aying"
			],
			[
				"India",
				"'s"
			],
			[
				"polit",
				"ician"
			],
			[
				"s",
				"aint"
			],
			[
				"to"
			],
			[
				"rest"
			],
			[
				"but"
			],
			[
				"he",
				"aling"
			],
			[
				"a"
			],
			[
				"gener",
				"ations",
				"-",
				"old"
			],
			[
				"rift"
			],
			[
				"in"
			],
			[
				"the"
			],
			[
				"family"
			],
			[
				"of"
			],
			[
				"the"
			],
			[
				"subject"
			],
			[
				"country",
				"'s"
			],
			[
				"found",
				"ing"
			],
			[
				"object"
			],
			[
				"father",
				"."
			]
		],
		"input_ids": [
			0,
			133,
			40706,
			12,
			29542,
			11515,
			7325,
			3654,
			8987,
			462,
			11918,
			11015,
			18,
			25214,
			14932,
			29,
			12042,
			560,
			7110,
			4297,
			700,
			8279,
			102,
			20557,
			1635,
			12,
			279,
			23203,
			179,
			627,
			12368,
			1116,
			627,
			40747,
			12659,
			18,
			19256,
			154,
			40412,
			14891,
			4,
			2
		],
		"subject": {
			"name": "country",
			"pos": [
				22,
				23
			],
			"mask": [
				0.0,
				0.0,
				0.0,
				0.0,
				0.0,
				0.0,
				0.0,
				0.0,
				0.0,
				0.0,
				0.0,
				0.0,
				0.0,
				0.0,
				0.0,
				0.0,
				0.0,
				0.0,
				0.0,
				0.0,
				0.0,
				0.0,
				0.0,
				0.0,
				0.0,
				0.0,
				0.0,
				0.0,
				0.0,
				0.0,
				0.0,
				0.0,
				0.3333333333333333,
				0.3333333333333333,
				0.3333333333333333,
				0.0,
				0.0,
				0.0,
				0.0,
				0.0
			],
			"tree": [
				6,
				6,
				6,
				6,
				6,
				6,
				6,
				6,
				6,
				6,
				6,
				6,
				6,
				6,
				6,
				6,
				6,
				6,
				6,
				6,
				6,
				6,
				6,
				6,
				6,
				6,
				5,
				4,
				4,
				3,
				2,
				2,
				2,
				0,
				0,
				2,
				2,
				1,
				6,
				6
			]
		},
		"object": {
			"name": "father",
			"pos": [
				25,
				26
			],
			"mask": [
				0.0,
				0.0,
				0.0,
				0.0,
				0.0,
				0.0,
				0.0,
				0.0,
				0.0,
				0.0,
				0.0,
				0.0,
				0.0,
				0.0,
				0.0,
				0.0,
				0.0,
				0.0,
				0.0,
				0.0,
				0.0,
				0.0,
				0.0,
				0.0,
				0.0,
				0.0,
				0.0,
				0.0,
				0.0,
				0.0,
				0.0,
				0.0,
				0.0,
				0.0,
				0.0,
				0.0,
				0.0,
				0.3333333333333333,
				0.3333333333333333,
				0.3333333333333333
			],
			"tree": [
				3,
				3,
				3,
				3,
				2,
				2,
				2,
				2,
				1,
				1,
				3,
				3,
				3,
				3,
				2,
				2,
				3,
				2,
				3,
				3,
				3,
				5,
				5,
				5,
				5,
				5,
				4,
				5,
				6,
				6,
				6,
				6,
				6,
				6,
				6,
				6,
				6,
				6,
				0,
				0
			]
		},
		"label": [
			0,
			0,
			0,
			0,
			0,
			0,
			0,
			0,
			0,
			0,
			0,
			0,
			0,
			0,
			1,
			0,
			0,
			0,
			0
		]
	},
	{
		"origin_context": "It describes a method for loading a horizontal subject stack of containers into a object carton.",
		"tokens": [
			"It",
			"desc",
			"ribes",
			"a",
			"method",
			"for",
			"loading",
			"a",
			"hor",
			"izontal",
			"subject",
			"stack",
			"of",
			"cont",
			"ainers",
			"into",
			"a",
			"object",
			"cart",
			"on",
			"."
		],
		"wp_tokens": [
			[
				"It"
			],
			[
				"desc",
				"ribes"
			],
			[
				"a"
			],
			[
				"method"
			],
			[
				"for"
			],
			[
				"loading"
			],
			[
				"a"
			],
			[
				"hor",
				"izontal"
			],
			[
				"subject"
			],
			[
				"stack"
			],
			[
				"of"
			],
			[
				"cont",
				"ainers"
			],
			[
				"into"
			],
			[
				"a"
			],
			[
				"object"
			],
			[
				"cart",
				"on",
				"."
			]
		],
		"input_ids": [
			0,
			243,
			45091,
			36820,
			102,
			45416,
			1990,
			25547,
			102,
			13562,
			41539,
			40747,
			41590,
			1116,
			10800,
			41912,
			12473,
			102,
			40412,
			33663,
			261,
			4,
			2
		],
		"subject": {
			"name": "stack",
			"pos": [
				8,
				9
			],
			"mask": [
				0.0,
				0.0,
				0.0,
				0.0,
				0.0,
				0.0,
				0.0,
				0.0,
				0.0,
				0.0,
				0.5,
				0.5,
				0.0,
				0.0,
				0.0,
				0.0,
				0.0,
				0.0,
				0.0,
				0.0,
				0.0
			],
			"tree": [
				5,
				4,
				4,
				4,
				3,
				2,
				1,
				1,
				1,
				1,
				1,
				0,
				1,
				2,
				2,
				2,
				4,
				4,
				3,
				3,
				3
			]
		},
		"object": {
			"name": "carton",
			"pos": [
				14,
				15
			],
			"mask": [
				0.0,
				0.0,
				0.0,
				0.0,
				0.0,
				0.0,
				0.0,
				0.0,
				0.0,
				0.0,
				0.0,
				0.0,
				0.0,
				0.0,
				0.0,
				0.0,
				0.0,
				0.25,
				0.25,
				0.25,
				0.25
			],
			"tree": [
				6,
				5,
				5,
				5,
				4,
				3,
				2,
				4,
				4,
				4,
				4,
				3,
				4,
				5,
				5,
				1,
				1,
				1,
				0,
				0,
				0
			]
		},
		"label": [
			0,
			0,
			0,
			0,
			0,
			1,
			0,
			0,
			0,
			0,
			0,
			0,
			0,
			0,
			0,
			0,
			0,
			0,
			0
		]
	},
	{
		"origin_context": "The Foundation decided to repurpose the building in order to reduce wear and tear on the subject plumbing in the object manor house by redirecting visitors during restoration projects and beyond.",
		"tokens": [
			"The",
			"Found",
			"ation",
			"dec",
			"ided",
			"to",
			"rep",
			"ur",
			"pose",
			"the",
			"building",
			"in",
			"order",
			"to",
			"red",
			"uce",
			"wear",
			"and",
			"t",
			"ear",
			"on",
			"the",
			"subject",
			"pl",
			"umbing",
			"in",
			"the",
			"object",
			"man",
			"or",
			"house",
			"by",
			"red",
			"irect",
			"ing",
			"vis",
			"itors",
			"during",
			"rest",
			"oration",
			"projects",
			"and",
			"be",
			"yond",
			"."
		],
		"wp_tokens": [
			[
				"The"
			],
			[
				"Found",
				"ation"
			],
			[
				"dec",
				"ided"
			],
			[
				"to"
			],
			[
				"rep",
				"ur",
				"pose"
			],
			[
				"the"
			],
			[
				"building"
			],
			[
				"in"
			],
			[
				"order"
			],
			[
				"to"
			],
			[
				"red",
				"uce"
			],
			[
				"wear"
			],
			[
				"and"
			],
			[
				"t",
				"ear"
			],
			[
				"on"
			],
			[
				"the"
			],
			[
				"subject"
			],
			[
				"pl",
				"umbing"
			],
			[
				"in"
			],
			[
				"the"
			],
			[
				"object"
			],
			[
				"man",
				"or"
			],
			[
				"house"
			],
			[
				"by"
			],
			[
				"red",
				"irect",
				"ing"
			],
			[
				"vis",
				"itors"
			],
			[
				"during"
			],
			[
				"rest",
				"oration"
			],
			[
				"projects"
			],
			[
				"and"
			],
			[
				"be",
				"yond",
				"."
			]
		],
		"input_ids": [
			0,
			133,
			29991,
			1258,
			11127,
			8598,
			560,
			12597,
			710,
			21519,
			627,
			11557,
			179,
			10337,
			560,
			2050,
			15431,
			10724,
			463,
			90,
			4352,
			261,
			627,
			40747,
			2911,
			32164,
			179,
			627,
			40412,
			397,
			368,
			3138,
			1409,
			2050,
			38806,
			154,
			9578,
			9314,
			37460,
			7110,
			18620,
			41557,
			463,
			1610,
			32565,
			4,
			2
		],
		"subject": {
			"name": "plumbing",
			"pos": [
				16,
				17
			],
			"mask": [
				0.0,
				0.0,
				0.0,
				0.0,
				0.0,
				0.0,
				0.0,
				0.0,
				0.0,
				0.0,
				0.0,
				0.0,
				0.0,
				0.0,
				0.0,
				0.0,
				0.0,
				0.0,
				0.0,
				0.0,
				0.0,
				0.0,
				0.3333333333333333,
				0.3333333333333333,
				0.3333333333333333,
				0.0,
				0.0,
				0.0,
				0.0,
				0.0,
				0.0,
				0.0,
				0.0,
				0.0,
				0.0,
				0.0,
				0.0,
				0.0,
				0.0,
				0.0,
				0.0,
				0.0,
				0.0,
				0.0,
				0.0
			],
			"tree": [
				6,
				6,
				6,
				6,
				6,
				6,
				5,
				5,
				5,
				6,
				6,
				4,
				3,
				3,
				2,
				2,
				3,
				4,
				4,
				4,
				1,
				1,
				1,
				0,
				0,
				1,
				3,
				3,
				3,
				3,
				2,
				3,
				4,
				4,
				4,
				5,
				5,
				5,
				6,
				6,
				6,
				6,
				6,
				6,
				6
			]
		},
		"object": {
			"name": "manor house",
			"pos": [
				20,
				22
			],
			"mask": [
				0.0,
				0.0,
				0.0,
				0.0,
				0.0,
				0.0,
				0.0,
				0.0,
				0.0,
				0.0,
				0.0,
				0.0,
				0.0,
				0.0,
				0.0,
				0.0,
				0.0,
				0.0,
				0.0,
				0.0,
				0.0,
				0.0,
				0.0,
				0.0,
				0.0,
				0.0,
				0.0,
				0.25,
				0.25,
				0.25,
				0.25,
				0.0,
				0.0,
				0.0,
				0.0,
				0.0,
				0.0,
				0.0,
				0.0,
				0.0,
				0.0,
				0.0,
				0.0,
				0.0,
				0.0
			],
			"tree": [
				6,
				6,
				6,
				6,
				6,
				6,
				6,
				6,
				6,
				6,
				6,
				6,
				5,
				5,
				4,
				4,
				5,
				6,
				6,
				6,
				3,
				3,
				3,
				2,
				2,
				1,
				1,
				1,
				1,
				1,
				0,
				5,
				6,
				6,
				6,
				6,
				6,
				6,
				6,
				6,
				6,
				6,
				6,
				6,
				6
			]
		},
		"label": [
			0,
			0,
			0,
			0,
			0,
			0,
			0,
			0,
			0,
			0,
			0,
			0,
			1,
			0,
			0,
			0,
			0,
			0,
			0
		]
	},
	{
		"origin_context": "The technology is available to produce and transmit subject electricity economically from OTEC object systems.",
		"tokens": [
			"The",
			"technology",
			"is",
			"available",
			"to",
			"produ",
			"ce",
			"and",
			"trans",
			"mit",
			"subject",
			"electric",
			"ity",
			"econom",
			"ically",
			"from",
			"OT",
			"EC",
			"object",
			"system",
			"s",
			"."
		],
		"wp_tokens": [
			[
				"The"
			],
			[
				"technology"
			],
			[
				"is"
			],
			[
				"available"
			],
			[
				"to"
			],
			[
				"produ",
				"ce"
			],
			[
				"and"
			],
			[
				"trans",
				"mit"
			],
			[
				"subject"
			],
			[
				"electric",
				"ity"
			],
			[
				"econom",
				"ically"
			],
			[
				"from"
			],
			[
				"OT",
				"EC"
			],
			[
				"object"
			],
			[
				"system",
				"s",
				"."
			]
		],
		"input_ids": [
			0,
			133,
			31007,
			354,
			34659,
			560,
			26790,
			1755,
			463,
			9981,
			8974,
			40747,
			18986,
			1571,
			28310,
			3435,
			7761,
			3293,
			3586,
			40412,
			19675,
			29,
			4,
			2
		],
		"subject": {
			"name": "electricity",
			"pos": [
				8,
				9
			],
			"mask": [
				0.0,
				0.0,
				0.0,
				0.0,
				0.0,
				0.0,
				0.0,
				0.0,
				0.0,
				0.0,
				0.3333333333333333,
				0.3333333333333333,
				0.3333333333333333,
				0.0,
				0.0,
				0.0,
				0.0,
				0.0,
				0.0,
				0.0,
				0.0,
				0.0
			],
			"tree": [
				6,
				5,
				4,
				3,
				3,
				2,
				2,
				3,
				1,
				1,
				1,
				0,
				0,
				2,
				2,
				2,
				3,
				3,
				4,
				3,
				3,
				3
			]
		},
		"object": {
			"name": "systems",
			"pos": [
				13,
				14
			],
			"mask": [
				0.0,
				0.0,
				0.0,
				0.0,
				0.0,
				0.0,
				0.0,
				0.0,
				0.0,
				0.0,
				0.0,
				0.0,
				0.0,
				0.0,
				0.0,
				0.0,
				0.0,
				0.0,
				0.25,
				0.25,
				0.25,
				0.25
			],
			"tree": [
				6,
				6,
				5,
				4,
				4,
				3,
				3,
				4,
				2,
				2,
				4,
				3,
				3,
				3,
				3,
				1,
				2,
				2,
				1,
				0,
				0,
				0
			]
		},
		"label": [
			0,
			0,
			0,
			0,
			0,
			0,
			0,
			0,
			0,
			0,
			1,
			0,
			0,
			0,
			0,
			0,
			0,
			0,
			0
		]
	},
	{
		"origin_context": "The Medicare buy-in subject plan ran into Senate object resistance.",
		"tokens": [
			"The",
			"Medic",
			"are",
			"buy",
			"-",
			"in",
			"subject",
			"plan",
			"ran",
			"into",
			"Senate",
			"object",
			"res",
			"istance",
			"."
		],
		"wp_tokens": [
			[
				"The"
			],
			[
				"Medic",
				"are"
			],
			[
				"buy",
				"-",
				"in"
			],
			[
				"subject"
			],
			[
				"plan"
			],
			[
				"ran"
			],
			[
				"into"
			],
			[
				"Senate"
			],
			[
				"object"
			],
			[
				"res",
				"istance",
				"."
			]
		],
		"input_ids": [
			0,
			133,
			39096,
			1322,
			3746,
			12,
			179,
			40747,
			11181,
			3917,
			12473,
			35126,
			40412,
			1535,
			32556,
			4,
			2
		],
		"subject": {
			"name": "plan",
			"pos": [
				3,
				4
			],
			"mask": [
				0.0,
				0.0,
				0.0,
				0.0,
				0.0,
				0.0,
				0.5,
				0.5,
				0.0,
				0.0,
				0.0,
				0.0,
				0.0,
				0.0,
				0.0
			],
			"tree": [
				1,
				2,
				2,
				1,
				1,
				1,
				1,
				0,
				1,
				2,
				4,
				3,
				2,
				2,
				2
			]
		},
		"object": {
			"name": "resistance",
			"pos": [
				8,
				9
			],
			"mask": [
				0.0,
				0.0,
				0.0,
				0.0,
				0.0,
				0.0,
				0.0,
				0.0,
				0.0,
				0.0,
				0.0,
				0.25,
				0.25,
				0.25,
				0.25
			],
			"tree": [
				3,
				4,
				4,
				3,
				3,
				3,
				3,
				2,
				1,
				2,
				4,
				3,
				0,
				0,
				0
			]
		},
		"label": [
			1,
			0,
			0,
			0,
			0,
			0,
			0,
			0,
			0,
			0,
			0,
			0,
			0,
			0,
			0,
			0,
			0,
			0,
			0
		]
	},
	{
		"origin_context": "The subject provinces are divided into object counties (shahrestan), and subdivided into districts (bakhsh) and sub-districts (dehestan).",
		"tokens": [
			"The",
			"subject",
			"pro",
			"vin",
			"ces",
			"are",
			"div",
			"ided",
			"into",
			"object",
			"count",
			"ies",
			"(",
			"sh",
			"ah",
			"rest",
			"an",
			"),",
			"and",
			"sub",
			"div",
			"ided",
			"into",
			"dist",
			"rict",
			"s",
			"(",
			"b",
			"akh",
			"sh",
			")",
			"and",
			"sub",
			"-",
			"dist",
			"rict",
			"s",
			"(",
			"de",
			"hest",
			"an",
			")."
		],
		"wp_tokens": [
			[
				"The"
			],
			[
				"subject"
			],
			[
				"pro",
				"vin",
				"ces"
			],
			[
				"are"
			],
			[
				"div",
				"ided"
			],
			[
				"into"
			],
			[
				"object"
			],
			[
				"count",
				"ies"
			],
			[
				"(",
				"sh",
				"ah",
				"rest",
				"an",
				"),"
			],
			[
				"and"
			],
			[
				"sub",
				"div",
				"ided"
			],
			[
				"into"
			],
			[
				"dist",
				"rict",
				"s"
			],
			[
				"(",
				"b",
				"akh",
				"sh",
				")"
			],
			[
				"and"
			],
			[
				"sub",
				"-",
				"dist",
				"rict",
				"s"
			],
			[
				"(",
				"de",
				"hest",
				"an",
				")."
			]
		],
		"input_ids": [
			0,
			133,
			40747,
			4892,
			6320,
			4643,
			1322,
			26037,
			8598,
			12473,
			40412,
			11432,
			918,
			1640,
			1193,
			895,
			7110,
			260,
			238,
			463,
			10936,
			26037,
			8598,
			12473,
			17165,
			12127,
			29,
			1640,
			428,
			7352,
			1193,
			43,
			463,
			10936,
			12,
			17165,
			12127,
			29,
			1640,
			2794,
			20921,
			260,
			322,
			2
		],
		"subject": {
			"name": "provinces",
			"pos": [
				1,
				2
			],
			"mask": [
				0.0,
				0.25,
				0.25,
				0.25,
				0.25,
				0.0,
				0.0,
				0.0,
				0.0,
				0.0,
				0.0,
				0.0,
				0.0,
				0.0,
				0.0,
				0.0,
				0.0,
				0.0,
				0.0,
				0.0,
				0.0,
				0.0,
				0.0,
				0.0,
				0.0,
				0.0,
				0.0,
				0.0,
				0.0,
				0.0,
				0.0,
				0.0,
				0.0,
				0.0,
				0.0,
				0.0,
				0.0,
				0.0,
				0.0,
				0.0,
				0.0,
				0.0
			],
			"tree": [
				1,
				1,
				0,
				0,
				0,
				2,
				1,
				1,
				2,
				4,
				3,
				3,
				2,
				2,
				2,
				2,
				2,
				2,
				2,
				2,
				2,
				2,
				3,
				4,
				4,
				4,
				5,
				5,
				5,
				5,
				5,
				5,
				5,
				5,
				5,
				5,
				5,
				2,
				2,
				2,
				2,
				2
			]
		},
		"object": {
			"name": "counties",
			"pos": [
				6,
				7
			],
			"mask": [
				0.0,
				0.0,
				0.0,
				0.0,
				0.0,
				0.0,
				0.0,
				0.0,
				0.0,
				0.3333333333333333,
				0.3333333333333333,
				0.3333333333333333,
				0.0,
				0.0,
				0.0,
				0.0,
				0.0,
				0.0,
				0.0,
				0.0,
				0.0,
				0.0,
				0.0,
				0.0,
				0.0,
				0.0,
				0.0,
				0.0,
				0.0,
				0.0,
				0.0,
				0.0,
				0.0,
				0.0,
				0.0,
				0.0,
				0.0,
				0.0,
				0.0,
				0.0,
				0.0,
				0.0
			],
			"tree": [
				4,
				4,
				3,
				3,
				3,
				3,
				2,
				2,
				1,
				1,
				0,
				0,
				3,
				3,
				3,
				3,
				3,
				3,
				3,
				3,
				3,
				3,
				4,
				5,
				5,
				5,
				6,
				6,
				6,
				6,
				6,
				6,
				6,
				6,
				6,
				6,
				6,
				3,
				3,
				3,
				3,
				3
			]
		},
		"label": [
			0,
			1,
			0,
			0,
			0,
			0,
			0,
			0,
			0,
			0,
			0,
			0,
			0,
			0,
			0,
			0,
			0,
			0,
			0
		]
	},
	{
		"origin_context": "Financial subject stress is one of the main causes of object divorce.",
		"tokens": [
			"Financial",
			"subject",
			"stress",
			"is",
			"one",
			"of",
			"the",
			"main",
			"ca",
			"uses",
			"of",
			"object",
			"div",
			"orce",
			"."
		],
		"wp_tokens": [
			[
				"Financial"
			],
			[
				"subject"
			],
			[
				"stress"
			],
			[
				"is"
			],
			[
				"one"
			],
			[
				"of"
			],
			[
				"the"
			],
			[
				"main"
			],
			[
				"ca",
				"uses"
			],
			[
				"of"
			],
			[
				"object"
			],
			[
				"div",
				"orce",
				"."
			]
		],
		"input_ids": [
			0,
			35028,
			40747,
			26194,
			354,
			1264,
			1116,
			627,
			17894,
			3245,
			9764,
			1116,
			40412,
			26037,
			34260,
			4,
			2
		],
		"subject": {
			"name": "stress",
			"pos": [
				1,
				2
			],
			"mask": [
				0.0,
				0.5,
				0.5,
				0.0,
				0.0,
				0.0,
				0.0,
				0.0,
				0.0,
				0.0,
				0.0,
				0.0,
				0.0,
				0.0,
				0.0
			],
			"tree": [
				1,
				1,
				0,
				1,
				2,
				3,
				5,
				5,
				4,
				4,
				5,
				6,
				2,
				2,
				2
			]
		},
		"object": {
			"name": "divorce",
			"pos": [
				10,
				11
			],
			"mask": [
				0.0,
				0.0,
				0.0,
				0.0,
				0.0,
				0.0,
				0.0,
				0.0,
				0.0,
				0.0,
				0.0,
				0.25,
				0.25,
				0.25,
				0.25
			],
			"tree": [
				3,
				3,
				2,
				1,
				2,
				3,
				5,
				5,
				4,
				4,
				5,
				6,
				0,
				0,
				0
			]
		},
		"label": [
			0,
			0,
			0,
			0,
			0,
			0,
			0,
			0,
			0,
			0,
			0,
			1,
			0,
			0,
			0,
			0,
			0,
			0,
			0
		]
	},
	{
		"origin_context": "subject Newspapers swap content via widgets with the help of the newsgator object service.",
		"tokens": [
			"subject",
			"New",
			"sp",
			"apers",
			"sw",
			"ap",
			"content",
			"via",
			"wid",
			"gets",
			"with",
			"the",
			"help",
			"of",
			"the",
			"news",
			"g",
			"ator",
			"object",
			"service",
			"."
		],
		"wp_tokens": [
			[
				"subject"
			],
			[
				"New",
				"sp",
				"apers"
			],
			[
				"sw",
				"ap"
			],
			[
				"content"
			],
			[
				"via"
			],
			[
				"wid",
				"gets"
			],
			[
				"with"
			],
			[
				"the"
			],
			[
				"help"
			],
			[
				"of"
			],
			[
				"the"
			],
			[
				"news",
				"g",
				"ator"
			],
			[
				"object"
			],
			[
				"service",
				"."
			]
		],
		"input_ids": [
			0,
			40747,
			4030,
			4182,
			24225,
			4184,
			1115,
			10166,
			11409,
			36680,
			30900,
			5632,
			627,
			19178,
			1116,
			627,
			2926,
			571,
			2630,
			40412,
			11131,
			4,
			2
		],
		"subject": {
			"name": "Newspapers",
			"pos": [
				0,
				1
			],
			"mask": [
				0.25,
				0.25,
				0.25,
				0.25,
				0.0,
				0.0,
				0.0,
				0.0,
				0.0,
				0.0,
				0.0,
				0.0,
				0.0,
				0.0,
				0.0,
				0.0,
				0.0,
				0.0,
				0.0,
				0.0,
				0.0
			],
			"tree": [
				3,
				0,
				0,
				0,
				1,
				1,
				2,
				3,
				4,
				4,
				5,
				6,
				6,
				6,
				6,
				6,
				6,
				6,
				6,
				3,
				3
			]
		},
		"object": {
			"name": "service",
			"pos": [
				12,
				13
			],
			"mask": [
				0.0,
				0.0,
				0.0,
				0.0,
				0.0,
				0.0,
				0.0,
				0.0,
				0.0,
				0.0,
				0.0,
				0.0,
				0.0,
				0.0,
				0.0,
				0.0,
				0.0,
				0.0,
				0.3333333333333333,
				0.3333333333333333,
				0.3333333333333333
			],
			"tree": [
				2,
				3,
				3,
				3,
				2,
				2,
				1,
				2,
				3,
				3,
				4,
				6,
				5,
				6,
				6,
				6,
				6,
				6,
				6,
				0,
				0
			]
		},
		"label": [
			0,
			0,
			1,
			0,
			0,
			0,
			0,
			0,
			0,
			0,
			0,
			0,
			0,
			0,
			0,
			0,
			0,
			0,
			0
		]
	},
	{
		"origin_context": "The subject women that caused the object accident was on the cell phone and ran thru the intersection without pausing on the median.",
		"tokens": [
			"The",
			"subject",
			"women",
			"that",
			"ca",
			"used",
			"the",
			"object",
			"acc",
			"ident",
			"was",
			"on",
			"the",
			"cell",
			"phone",
			"and",
			"ran",
			"th",
			"ru",
			"the",
			"inter",
			"section",
			"without",
			"pa",
			"using",
			"on",
			"the",
			"med",
			"ian",
			"."
		],
		"wp_tokens": [
			[
				"The"
			],
			[
				"subject"
			],
			[
				"women"
			],
			[
				"that"
			],
			[
				"ca",
				"used"
			],
			[
				"the"
			],
			[
				"object"
			],
			[
				"acc",
				"ident"
			],
			[
				"was"
			],
			[
				"on"
			],
			[
				"the"
			],
			[
				"cell"
			],
			[
				"phone"
			],
			[
				"and"
			],
			[
				"ran"
			],
			[
				"th",
				"ru"
			],
			[
				"the"
			],
			[
				"inter",
				"section"
			],
			[
				"without"
			],
			[
				"pa",
				"using"
			],
			[
				"on"
			],
			[
				"the"
			],
			[
				"med",
				"ian",
				"."
			]
		],
		"input_ids": [
			0,
			133,
			40747,
			22197,
			6025,
			3245,
			6199,
			627,
			40412,
			7904,
			8009,
			7325,
			261,
			627,
			7841,
			17283,
			463,
			3917,
			212,
			2070,
			627,
			8007,
			22580,
			19010,
			6709,
			10928,
			261,
			627,
			4567,
			811,
			4,
			2
		],
		"subject": {
			"name": "women",
			"pos": [
				1,
				2
			],
			"mask": [
				0.0,
				0.5,
				0.5,
				0.0,
				0.0,
				0.0,
				0.0,
				0.0,
				0.0,
				0.0,
				0.0,
				0.0,
				0.0,
				0.0,
				0.0,
				0.0,
				0.0,
				0.0,
				0.0,
				0.0,
				0.0,
				0.0,
				0.0,
				0.0,
				0.0,
				0.0,
				0.0,
				0.0,
				0.0,
				0.0
			],
			"tree": [
				1,
				1,
				0,
				2,
				1,
				1,
				4,
				4,
				3,
				3,
				2,
				3,
				5,
				5,
				4,
				3,
				3,
				4,
				4,
				6,
				5,
				5,
				4,
				5,
				5,
				6,
				6,
				6,
				6,
				6
			]
		},
		"object": {
			"name": "accident",
			"pos": [
				6,
				7
			],
			"mask": [
				0.0,
				0.0,
				0.0,
				0.0,
				0.0,
				0.0,
				0.0,
				0.3333333333333333,
				0.3333333333333333,
				0.3333333333333333,
				0.0,
				0.0,
				0.0,
				0.0,
				0.0,
				0.0,
				0.0,
				0.0,
				0.0,
				0.0,
				0.0,
				0.0,
				0.0,
				0.0,
				0.0,
				0.0,
				0.0,
				0.0,
				0.0,
				0.0
			],
			"tree": [
				4,
				4,
				3,
				3,
				2,
				2,
				1,
				1,
				0,
				0,
				1,
				2,
				4,
				4,
				3,
				2,
				2,
				3,
				3,
				5,
				4,
				4,
				3,
				4,
				4,
				5,
				6,
				6,
				6,
				6
			]
		},
		"label": [
			0,
			0,
			0,
			0,
			0,
			0,
			0,
			0,
			0,
			0,
			0,
			1,
			0,
			0,
			0,
			0,
			0,
			0,
			0
		]
	},
	{
		"origin_context": "The subject transmitter was discovered inside a bed settee object suite on which he had been sitting.",
		"tokens": [
			"The",
			"subject",
			"trans",
			"mitter",
			"was",
			"disc",
			"overed",
			"inside",
			"a",
			"bed",
			"set",
			"te",
			"e",
			"object",
			"su",
			"ite",
			"on",
			"which",
			"he",
			"had",
			"been",
			"s",
			"itting",
			"."
		],
		"wp_tokens": [
			[
				"The"
			],
			[
				"subject"
			],
			[
				"trans",
				"mitter"
			],
			[
				"was"
			],
			[
				"disc",
				"overed"
			],
			[
				"inside"
			],
			[
				"a"
			],
			[
				"bed"
			],
			[
				"set",
				"te",
				"e"
			],
			[
				"object"
			],
			[
				"su",
				"ite"
			],
			[
				"on"
			],
			[
				"which"
			],
			[
				"he"
			],
			[
				"had"
			],
			[
				"been"
			],
			[
				"s",
				"itting",
				"."
			]
		],
		"input_ids": [
			0,
			133,
			40747,
			9981,
			44370,
			7325,
			18909,
			16223,
			36615,
			102,
			5134,
			8738,
			859,
			242,
			40412,
			9228,
			1459,
			261,
			5488,
			700,
			12186,
			35507,
			29,
			9451,
			4,
			2
		],
		"subject": {
			"name": "transmitter",
			"pos": [
				1,
				2
			],
			"mask": [
				0.0,
				0.3333333333333333,
				0.3333333333333333,
				0.3333333333333333,
				0.0,
				0.0,
				0.0,
				0.0,
				0.0,
				0.0,
				0.0,
				0.0,
				0.0,
				0.0,
				0.0,
				0.0,
				0.0,
				0.0,
				0.0,
				0.0,
				0.0,
				0.0,
				0.0,
				0.0
			],
			"tree": [
				1,
				1,
				0,
				0,
				2,
				1,
				1,
				2,
				4,
				5,
				4,
				4,
				4,
				4,
				3,
				3,
				5,
				6,
				5,
				5,
				4,
				2,
				2,
				2
			]
		},
		"object": {
			"name": "suite",
			"pos": [
				9,
				10
			],
			"mask": [
				0.0,
				0.0,
				0.0,
				0.0,
				0.0,
				0.0,
				0.0,
				0.0,
				0.0,
				0.0,
				0.0,
				0.0,
				0.0,
				0.3333333333333333,
				0.3333333333333333,
				0.3333333333333333,
				0.0,
				0.0,
				0.0,
				0.0,
				0.0,
				0.0,
				0.0,
				0.0
			],
			"tree": [
				4,
				4,
				3,
				3,
				3,
				2,
				2,
				1,
				1,
				2,
				1,
				1,
				1,
				1,
				0,
				0,
				2,
				3,
				2,
				2,
				1,
				3,
				3,
				3
			]
		},
		"label": [
			0,
			0,
			0,
			0,
			0,
			0,
			1,
			0,
			0,
			0,
			0,
			0,
			0,
			0,
			0,
			0,
			0,
			0,
			0
		]
	},
	{
		"origin_context": "The Kerala backwaters are a subject chain of brackish object lagoons and lakes lying parallel to the Arabian Sea coast of Kerala state in southern India.",
		"tokens": [
			"The",
			"K",
			"erala",
			"back",
			"waters",
			"are",
			"a",
			"subject",
			"chain",
			"of",
			"br",
			"ack",
			"ish",
			"object",
			"l",
			"ago",
			"ons",
			"and",
			"l",
			"akes",
			"lying",
			"par",
			"allel",
			"to",
			"the",
			"Arab",
			"ian",
			"Sea",
			"co",
			"ast",
			"of",
			"K",
			"erala",
			"state",
			"in",
			"s",
			"outhern",
			"India",
			"."
		],
		"wp_tokens": [
			[
				"The"
			],
			[
				"K",
				"erala"
			],
			[
				"back",
				"waters"
			],
			[
				"are"
			],
			[
				"a"
			],
			[
				"subject"
			],
			[
				"chain"
			],
			[
				"of"
			],
			[
				"br",
				"ack",
				"ish"
			],
			[
				"object"
			],
			[
				"l",
				"ago",
				"ons"
			],
			[
				"and"
			],
			[
				"l",
				"akes"
			],
			[
				"lying"
			],
			[
				"par",
				"allel"
			],
			[
				"to"
			],
			[
				"the"
			],
			[
				"Arab",
				"ian"
			],
			[
				"Sea"
			],
			[
				"co",
				"ast"
			],
			[
				"of"
			],
			[
				"K",
				"erala"
			],
			[
				"state"
			],
			[
				"in"
			],
			[
				"s",
				"outhern"
			],
			[
				"India",
				"."
			]
		],
		"input_ids": [
			0,
			133,
			530,
			45789,
			1644,
			21648,
			1322,
			102,
			40747,
			26149,
			1116,
			3809,
			2990,
			1173,
			40412,
			462,
			6643,
			1790,
			463,
			462,
			5556,
			13010,
			5489,
			44682,
			560,
			627,
			33054,
			811,
			37697,
			876,
			1988,
			1116,
			530,
			45789,
			4897,
			179,
			29,
			45846,
			11015,
			4,
			2
		],
		"subject": {
			"name": "chain",
			"pos": [
				5,
				6
			],
			"mask": [
				0.0,
				0.0,
				0.0,
				0.0,
				0.0,
				0.0,
				0.0,
				0.5,
				0.5,
				0.0,
				0.0,
				0.0,
				0.0,
				0.0,
				0.0,
				0.0,
				0.0,
				0.0,
				0.0,
				0.0,
				0.0,
				0.0,
				0.0,
				0.0,
				0.0,
				0.0,
				0.0,
				0.0,
				0.0,
				0.0,
				0.0,
				0.0,
				0.0,
				0.0,
				0.0,
				0.0,
				0.0,
				0.0,
				0.0
			],
			"tree": [
				3,
				3,
				3,
				2,
				2,
				1,
				1,
				1,
				0,
				1,
				3,
				3,
				3,
				3,
				2,
				2,
				2,
				1,
				1,
				1,
				2,
				3,
				3,
				4,
				6,
				6,
				6,
				6,
				5,
				5,
				6,
				6,
				6,
				6,
				3,
				5,
				5,
				4,
				4
			]
		},
		"object": {
			"name": "lagoons",
			"pos": [
				9,
				10
			],
			"mask": [
				0.0,
				0.0,
				0.0,
				0.0,
				0.0,
				0.0,
				0.0,
				0.0,
				0.0,
				0.0,
				0.0,
				0.0,
				0.0,
				0.25,
				0.25,
				0.25,
				0.25,
				0.0,
				0.0,
				0.0,
				0.0,
				0.0,
				0.0,
				0.0,
				0.0,
				0.0,
				0.0,
				0.0,
				0.0,
				0.0,
				0.0,
				0.0,
				0.0,
				0.0,
				0.0,
				0.0,
				0.0,
				0.0,
				0.0
			],
			"tree": [
				5,
				5,
				5,
				4,
				4,
				3,
				3,
				3,
				2,
				1,
				1,
				1,
				1,
				1,
				0,
				0,
				0,
				3,
				3,
				3,
				4,
				5,
				5,
				6,
				6,
				6,
				6,
				6,
				6,
				6,
				6,
				6,
				6,
				6,
				5,
				6,
				6,
				6,
				6
			]
		},
		"label": [
			0,
			0,
			0,
			0,
			0,
			0,
			0,
			0,
			0,
			1,
			0,
			0,
			0,
			0,
			0,
			0,
			0,
			0,
			0
		]
	},
	{
		"origin_context": "A St. Paul College subject student was released from object jail Wednesday night, after his arrest Tuesday in the alleged rape of another student on campus.",
		"tokens": [
			"A",
			"St",
			".",
			"Paul",
			"College",
			"subject",
			"student",
			"was",
			"released",
			"from",
			"object",
			"j",
			"ail",
			"Wednesday",
			"night",
			",",
			"after",
			"his",
			"ar",
			"rest",
			"Tuesday",
			"in",
			"the",
			"al",
			"leg",
			"ed",
			"rape",
			"of",
			"another",
			"student",
			"on",
			"campus",
			"."
		],
		"wp_tokens": [
			[
				"A"
			],
			[
				"St",
				"."
			],
			[
				"Paul"
			],
			[
				"College"
			],
			[
				"subject"
			],
			[
				"student"
			],
			[
				"was"
			],
			[
				"released"
			],
			[
				"from"
			],
			[
				"object"
			],
			[
				"j",
				"ail"
			],
			[
				"Wednesday"
			],
			[
				"night",
				","
			],
			[
				"after"
			],
			[
				"his"
			],
			[
				"ar",
				"rest"
			],
			[
				"Tuesday"
			],
			[
				"in"
			],
			[
				"the"
			],
			[
				"al",
				"leg",
				"ed"
			],
			[
				"rape"
			],
			[
				"of"
			],
			[
				"another"
			],
			[
				"student"
			],
			[
				"on"
			],
			[
				"campus",
				"."
			]
		],
		"input_ids": [
			0,
			250,
			5320,
			4,
			12083,
			28165,
			40747,
			34935,
			7325,
			29847,
			7761,
			40412,
			267,
			3760,
			26152,
			8498,
			6,
			10669,
			12724,
			271,
			7110,
			25464,
			179,
			627,
			337,
			4308,
			196,
			31766,
			1116,
			30303,
			34935,
			261,
			28135,
			4,
			2
		],
		"subject": {
			"name": "student",
			"pos": [
				4,
				5
			],
			"mask": [
				0.0,
				0.0,
				0.0,
				0.0,
				0.0,
				0.5,
				0.5,
				0.0,
				0.0,
				0.0,
				0.0,
				0.0,
				0.0,
				0.0,
				0.0,
				0.0,
				0.0,
				0.0,
				0.0,
				0.0,
				0.0,
				0.0,
				0.0,
				0.0,
				0.0,
				0.0,
				0.0,
				0.0,
				0.0,
				0.0,
				0.0,
				0.0,
				0.0
			],
			"tree": [
				1,
				2,
				2,
				2,
				1,
				1,
				0,
				2,
				1,
				2,
				4,
				3,
				3,
				3,
				2,
				2,
				3,
				5,
				4,
				4,
				5,
				5,
				6,
				6,
				6,
				6,
				6,
				6,
				6,
				6,
				6,
				6,
				6
			]
		},
		"object": {
			"name": "jail",
			"pos": [
				9,
				10
			],
			"mask": [
				0.0,
				0.0,
				0.0,
				0.0,
				0.0,
				0.0,
				0.0,
				0.0,
				0.0,
				0.0,
				0.3333333333333333,
				0.3333333333333333,
				0.3333333333333333,
				0.0,
				0.0,
				0.0,
				0.0,
				0.0,
				0.0,
				0.0,
				0.0,
				0.0,
				0.0,
				0.0,
				0.0,
				0.0,
				0.0,
				0.0,
				0.0,
				0.0,
				0.0,
				0.0,
				0.0
			],
			"tree": [
				4,
				5,
				5,
				5,
				4,
				4,
				3,
				3,
				2,
				1,
				1,
				0,
				0,
				4,
				3,
				3,
				4,
				6,
				5,
				5,
				6,
				6,
				6,
				6,
				6,
				6,
				6,
				6,
				6,
				6,
				6,
				6,
				6
			]
		},
		"label": [
			0,
			0,
			0,
			0,
			0,
			0,
			0,
			0,
			0,
			0,
			1,
			0,
			0,
			0,
			0,
			0,
			0,
			0,
			0
		]
	},
	{
		"origin_context": "subject Calluses are caused by improperly fitting shoes or by a object skin abnormality.",
		"tokens": [
			"subject",
			"Call",
			"uses",
			"are",
			"ca",
			"used",
			"by",
			"impro",
			"per",
			"ly",
			"fitting",
			"sh",
			"oes",
			"or",
			"by",
			"a",
			"object",
			"skin",
			"ab",
			"norm",
			"ality",
			"."
		],
		"wp_tokens": [
			[
				"subject"
			],
			[
				"Call",
				"uses"
			],
			[
				"are"
			],
			[
				"ca",
				"used"
			],
			[
				"by"
			],
			[
				"impro",
				"per",
				"ly"
			],
			[
				"fitting"
			],
			[
				"sh",
				"oes"
			],
			[
				"or"
			],
			[
				"by"
			],
			[
				"a"
			],
			[
				"object"
			],
			[
				"skin"
			],
			[
				"ab",
				"norm",
				"ality",
				"."
			]
		],
		"input_ids": [
			0,
			40747,
			20653,
			9764,
			1322,
			3245,
			6199,
			1409,
			33491,
			1741,
			352,
			22605,
			1193,
			8013,
			368,
			1409,
			102,
			40412,
			33986,
			873,
			42258,
			6948,
			4,
			2
		],
		"subject": {
			"name": "Calluses",
			"pos": [
				0,
				1
			],
			"mask": [
				0.3333333333333333,
				0.3333333333333333,
				0.3333333333333333,
				0.0,
				0.0,
				0.0,
				0.0,
				0.0,
				0.0,
				0.0,
				0.0,
				0.0,
				0.0,
				0.0,
				0.0,
				0.0,
				0.0,
				0.0,
				0.0,
				0.0,
				0.0,
				0.0
			],
			"tree": [
				1,
				0,
				0,
				2,
				1,
				1,
				2,
				5,
				5,
				5,
				4,
				3,
				3,
				3,
				3,
				5,
				6,
				5,
				4,
				4,
				4,
				4
			]
		},
		"object": {
			"name": "skin abnormality",
			"pos": [
				11,
				13
			],
			"mask": [
				0.0,
				0.0,
				0.0,
				0.0,
				0.0,
				0.0,
				0.0,
				0.0,
				0.0,
				0.0,
				0.0,
				0.0,
				0.0,
				0.0,
				0.0,
				0.0,
				0.16666666666666666,
				0.16666666666666666,
				0.16666666666666666,
				0.16666666666666666,
				0.16666666666666666,
				0.16666666666666666
			],
			"tree": [
				5,
				4,
				4,
				4,
				3,
				3,
				2,
				5,
				5,
				5,
				4,
				3,
				3,
				3,
				1,
				1,
				2,
				1,
				0,
				0,
				0,
				0
			]
		},
		"label": [
			0,
			0,
			0,
			0,
			1,
			0,
			0,
			0,
			0,
			0,
			0,
			0,
			0,
			0,
			0,
			0,
			0,
			0,
			0
		]
	},
	{
		"origin_context": "subject Adults use object drugs for this purpose.",
		"tokens": [
			"subject",
			"Ad",
			"ults",
			"use",
			"object",
			"drug",
			"s",
			"for",
			"this",
			"purpose",
			"."
		],
		"wp_tokens": [
			[
				"subject"
			],
			[
				"Ad",
				"ults"
			],
			[
				"use"
			],
			[
				"object"
			],
			[
				"drug",
				"s"
			],
			[
				"for"
			],
			[
				"this"
			],
			[
				"purpose",
				"."
			]
		],
		"input_ids": [
			0,
			40747,
			9167,
			34869,
			3698,
			40412,
			23310,
			29,
			1990,
			9226,
			25064,
			4,
			2
		],
		"subject": {
			"name": "Adults",
			"pos": [
				0,
				1
			],
			"mask": [
				0.3333333333333333,
				0.3333333333333333,
				0.3333333333333333,
				0.0,
				0.0,
				0.0,
				0.0,
				0.0,
				0.0,
				0.0,
				0.0
			],
			"tree": [
				1,
				0,
				0,
				1,
				3,
				2,
				2,
				2,
				4,
				3,
				3
			]
		},
		"object": {
			"name": "drugs",
			"pos": [
				3,
				4
			],
			"mask": [
				0.0,
				0.0,
				0.0,
				0.0,
				0.3333333333333333,
				0.3333333333333333,
				0.3333333333333333,
				0.0,
				0.0,
				0.0,
				0.0
			],
			"tree": [
				3,
				2,
				2,
				1,
				1,
				0,
				0,
				2,
				4,
				3,
				3
			]
		},
		"label": [
			0,
			0,
			1,
			0,
			0,
			0,
			0,
			0,
			0,
			0,
			0,
			0,
			0,
			0,
			0,
			0,
			0,
			0,
			0
		]
	},
	{
		"origin_context": "The subject councilor proposed assessing infinitival complements through object elicitation.",
		"tokens": [
			"The",
			"subject",
			"c",
			"oun",
			"cil",
			"or",
			"prop",
			"osed",
			"ass",
			"essing",
			"inf",
			"init",
			"ival",
			"com",
			"ple",
			"ments",
			"through",
			"object",
			"el",
			"icit",
			"ation",
			"."
		],
		"wp_tokens": [
			[
				"The"
			],
			[
				"subject"
			],
			[
				"c",
				"oun",
				"cil",
				"or"
			],
			[
				"prop",
				"osed"
			],
			[
				"ass",
				"essing"
			],
			[
				"inf",
				"init",
				"ival"
			],
			[
				"com",
				"ple",
				"ments"
			],
			[
				"through"
			],
			[
				"object"
			],
			[
				"el",
				"icit",
				"ation",
				"."
			]
		],
		"input_ids": [
			0,
			133,
			40747,
			438,
			7928,
			17286,
			368,
			27128,
			7878,
			2401,
			29905,
			9433,
			25153,
			11221,
			175,
			8293,
			2963,
			11672,
			40412,
			523,
			17022,
			1258,
			4,
			2
		],
		"subject": {
			"name": "councilor",
			"pos": [
				1,
				2
			],
			"mask": [
				0.0,
				0.2,
				0.2,
				0.2,
				0.2,
				0.2,
				0.0,
				0.0,
				0.0,
				0.0,
				0.0,
				0.0,
				0.0,
				0.0,
				0.0,
				0.0,
				0.0,
				0.0,
				0.0,
				0.0,
				0.0,
				0.0
			],
			"tree": [
				1,
				1,
				0,
				0,
				0,
				0,
				1,
				1,
				2,
				2,
				4,
				4,
				4,
				3,
				3,
				3,
				3,
				4,
				2,
				2,
				2,
				2
			]
		},
		"object": {
			"name": "elicitation",
			"pos": [
				8,
				9
			],
			"mask": [
				0.0,
				0.0,
				0.0,
				0.0,
				0.0,
				0.0,
				0.0,
				0.0,
				0.0,
				0.0,
				0.0,
				0.0,
				0.0,
				0.0,
				0.0,
				0.0,
				0.0,
				0.2,
				0.2,
				0.2,
				0.2,
				0.2
			],
			"tree": [
				3,
				3,
				2,
				2,
				2,
				2,
				1,
				1,
				2,
				2,
				4,
				4,
				4,
				3,
				3,
				3,
				3,
				4,
				0,
				0,
				0,
				0
			]
		},
		"label": [
			0,
			0,
			1,
			0,
			0,
			0,
			0,
			0,
			0,
			0,
			0,
			0,
			0,
			0,
			0,
			0,
			0,
			0,
			0
		]
	},
	{
		"origin_context": "As in the popular movie \"Deep Impact\", the action of the Perseid subject meteor shower is caused by a object comet, in this case periodic comet Swift-Tuttle.",
		"tokens": [
			"As",
			"in",
			"the",
			"popular",
			"movie",
			"\"",
			"Deep",
			"Imp",
			"act",
			"\",",
			"the",
			"action",
			"of",
			"the",
			"Per",
			"se",
			"id",
			"subject",
			"met",
			"eor",
			"sh",
			"ower",
			"is",
			"ca",
			"used",
			"by",
			"a",
			"object",
			"com",
			"et",
			",",
			"in",
			"this",
			"case",
			"period",
			"ic",
			"com",
			"et",
			"Sw",
			"ift",
			"-",
			"T",
			"ut",
			"tle",
			"."
		],
		"wp_tokens": [
			[
				"As"
			],
			[
				"in"
			],
			[
				"the"
			],
			[
				"popular"
			],
			[
				"movie"
			],
			[
				"\"",
				"Deep"
			],
			[
				"Imp",
				"act",
				"\","
			],
			[
				"the"
			],
			[
				"action"
			],
			[
				"of"
			],
			[
				"the"
			],
			[
				"Per",
				"se",
				"id"
			],
			[
				"subject"
			],
			[
				"met",
				"eor"
			],
			[
				"sh",
				"ower"
			],
			[
				"is"
			],
			[
				"ca",
				"used"
			],
			[
				"by"
			],
			[
				"a"
			],
			[
				"object"
			],
			[
				"com",
				"et",
				","
			],
			[
				"in"
			],
			[
				"this"
			],
			[
				"case"
			],
			[
				"period",
				"ic"
			],
			[
				"com",
				"et"
			],
			[
				"Sw",
				"ift",
				"-",
				"T",
				"ut",
				"tle",
				"."
			]
		],
		"input_ids": [
			0,
			1620,
			179,
			627,
			34410,
			38428,
			113,
			35166,
			30281,
			7257,
			1297,
			627,
			10845,
			1116,
			627,
			20823,
			1090,
			808,
			40747,
			5646,
			43746,
			1193,
			8285,
			354,
			3245,
			6199,
			1409,
			102,
			40412,
			175,
			594,
			6,
			179,
			9226,
			11173,
			28030,
			636,
			175,
			594,
			15417,
			9417,
			12,
			565,
			1182,
			12607,
			4,
			2
		],
		"subject": {
			"name": "meteor shower",
			"pos": [
				12,
				14
			],
			"mask": [
				0.0,
				0.0,
				0.0,
				0.0,
				0.0,
				0.0,
				0.0,
				0.0,
				0.0,
				0.0,
				0.0,
				0.0,
				0.0,
				0.0,
				0.0,
				0.0,
				0.0,
				0.2,
				0.2,
				0.2,
				0.2,
				0.2,
				0.0,
				0.0,
				0.0,
				0.0,
				0.0,
				0.0,
				0.0,
				0.0,
				0.0,
				0.0,
				0.0,
				0.0,
				0.0,
				0.0,
				0.0,
				0.0,
				0.0,
				0.0,
				0.0,
				0.0,
				0.0,
				0.0,
				0.0
			],
			"tree": [
				4,
				5,
				6,
				6,
				6,
				5,
				5,
				3,
				3,
				3,
				3,
				2,
				1,
				1,
				1,
				1,
				1,
				1,
				1,
				1,
				0,
				0,
				5,
				4,
				4,
				5,
				6,
				6,
				6,
				6,
				6,
				5,
				6,
				6,
				6,
				6,
				6,
				6,
				6,
				6,
				6,
				6,
				6,
				6,
				6
			]
		},
		"object": {
			"name": "comet",
			"pos": [
				19,
				20
			],
			"mask": [
				0.0,
				0.0,
				0.0,
				0.0,
				0.0,
				0.0,
				0.0,
				0.0,
				0.0,
				0.0,
				0.0,
				0.0,
				0.0,
				0.0,
				0.0,
				0.0,
				0.0,
				0.0,
				0.0,
				0.0,
				0.0,
				0.0,
				0.0,
				0.0,
				0.0,
				0.0,
				0.0,
				0.25,
				0.25,
				0.25,
				0.25,
				0.0,
				0.0,
				0.0,
				0.0,
				0.0,
				0.0,
				0.0,
				0.0,
				0.0,
				0.0,
				0.0,
				0.0,
				0.0,
				0.0
			],
			"tree": [
				5,
				6,
				6,
				6,
				6,
				6,
				6,
				4,
				4,
				4,
				6,
				5,
				6,
				6,
				6,
				6,
				6,
				6,
				6,
				6,
				6,
				6,
				4,
				3,
				3,
				2,
				2,
				1,
				0,
				0,
				0,
				4,
				6,
				5,
				6,
				6,
				6,
				6,
				5,
				5,
				5,
				5,
				5,
				5,
				5
			]
		},
		"label": [
			0,
			0,
			0,
			0,
			1,
			0,
			0,
			0,
			0,
			0,
			0,
			0,
			0,
			0,
			0,
			0,
			0,
			0,
			0
		]
	},
	{
		"origin_context": "The following information appeared in the subject notes to consolidated financial object statements of some corporate annual reports.",
		"tokens": [
			"The",
			"follow",
			"ing",
			"information",
			"app",
			"eared",
			"in",
			"the",
			"subject",
			"notes",
			"to",
			"cons",
			"olid",
			"ated",
			"financial",
			"object",
			"stat",
			"ements",
			"of",
			"some",
			"cor",
			"porate",
			"ann",
			"ual",
			"reports",
			"."
		],
		"wp_tokens": [
			[
				"The"
			],
			[
				"follow",
				"ing"
			],
			[
				"information"
			],
			[
				"app",
				"eared"
			],
			[
				"in"
			],
			[
				"the"
			],
			[
				"subject"
			],
			[
				"notes"
			],
			[
				"to"
			],
			[
				"cons",
				"olid",
				"ated"
			],
			[
				"financial"
			],
			[
				"object"
			],
			[
				"stat",
				"ements"
			],
			[
				"of"
			],
			[
				"some"
			],
			[
				"cor",
				"porate"
			],
			[
				"ann",
				"ual"
			],
			[
				"reports",
				"."
			]
		],
		"input_ids": [
			0,
			133,
			28481,
			154,
			31480,
			3340,
			24845,
			179,
			627,
			40747,
			29369,
			560,
			10998,
			30912,
			1070,
			24915,
			40412,
			24344,
			11217,
			1116,
			12465,
			7215,
			34044,
			2279,
			5564,
			13685,
			4,
			2
		],
		"subject": {
			"name": "notes",
			"pos": [
				6,
				7
			],
			"mask": [
				0.0,
				0.0,
				0.0,
				0.0,
				0.0,
				0.0,
				0.0,
				0.0,
				0.5,
				0.5,
				0.0,
				0.0,
				0.0,
				0.0,
				0.0,
				0.0,
				0.0,
				0.0,
				0.0,
				0.0,
				0.0,
				0.0,
				0.0,
				0.0,
				0.0,
				0.0
			],
			"tree": [
				4,
				4,
				4,
				3,
				2,
				2,
				1,
				1,
				1,
				0,
				3,
				5,
				5,
				5,
				6,
				5,
				4,
				4,
				5,
				6,
				6,
				6,
				6,
				6,
				6,
				6
			]
		},
		"object": {
			"name": "statements",
			"pos": [
				11,
				12
			],
			"mask": [
				0.0,
				0.0,
				0.0,
				0.0,
				0.0,
				0.0,
				0.0,
				0.0,
				0.0,
				0.0,
				0.0,
				0.0,
				0.0,
				0.0,
				0.0,
				0.3333333333333333,
				0.3333333333333333,
				0.3333333333333333,
				0.0,
				0.0,
				0.0,
				0.0,
				0.0,
				0.0,
				0.0,
				0.0
			],
			"tree": [
				4,
				4,
				4,
				3,
				2,
				2,
				3,
				5,
				5,
				4,
				1,
				1,
				1,
				1,
				2,
				1,
				0,
				0,
				1,
				3,
				3,
				3,
				3,
				3,
				2,
				2
			]
		},
		"label": [
			1,
			0,
			0,
			0,
			0,
			0,
			0,
			0,
			0,
			0,
			0,
			0,
			0,
			0,
			0,
			0,
			0,
			0,
			0
		]
	},
	{
		"origin_context": "HipHop appropriates the symbols of a consumer society: oversized subject diamond object colliers are worn.",
		"tokens": [
			"H",
			"ip",
			"Hop",
			"appropri",
			"ates",
			"the",
			"sy",
			"mb",
			"ols",
			"of",
			"a",
			"consumer",
			"soc",
			"iety",
			":",
			"overs",
			"ized",
			"subject",
			"d",
			"iamond",
			"object",
			"coll",
			"iers",
			"are",
			"worn",
			"."
		],
		"wp_tokens": [
			[
				"H",
				"ip",
				"Hop"
			],
			[
				"appropri",
				"ates"
			],
			[
				"the"
			],
			[
				"sy",
				"mb",
				"ols"
			],
			[
				"of"
			],
			[
				"a"
			],
			[
				"consumer"
			],
			[
				"soc",
				"iety",
				":"
			],
			[
				"overs",
				"ized"
			],
			[
				"subject"
			],
			[
				"d",
				"iamond"
			],
			[
				"object"
			],
			[
				"coll",
				"iers"
			],
			[
				"are"
			],
			[
				"worn",
				"."
			]
		],
		"input_ids": [
			0,
			725,
			1588,
			30158,
			31374,
			1626,
			627,
			8628,
			6648,
			11925,
			1116,
			102,
			31666,
			32460,
			25717,
			35,
			13507,
			1538,
			40747,
			417,
			44318,
			40412,
			27454,
			4733,
			1322,
			35738,
			4,
			2
		],
		"subject": {
			"name": "diamond",
			"pos": [
				9,
				10
			],
			"mask": [
				0.0,
				0.0,
				0.0,
				0.0,
				0.0,
				0.0,
				0.0,
				0.0,
				0.0,
				0.0,
				0.0,
				0.0,
				0.0,
				0.0,
				0.0,
				0.0,
				0.0,
				0.3333333333333333,
				0.3333333333333333,
				0.3333333333333333,
				0.0,
				0.0,
				0.0,
				0.0,
				0.0,
				0.0
			],
			"tree": [
				6,
				6,
				6,
				5,
				5,
				5,
				4,
				4,
				4,
				3,
				3,
				3,
				4,
				4,
				4,
				3,
				3,
				1,
				0,
				0,
				1,
				2,
				2,
				6,
				6,
				6
			]
		},
		"object": {
			"name": "colliers",
			"pos": [
				11,
				12
			],
			"mask": [
				0.0,
				0.0,
				0.0,
				0.0,
				0.0,
				0.0,
				0.0,
				0.0,
				0.0,
				0.0,
				0.0,
				0.0,
				0.0,
				0.0,
				0.0,
				0.0,
				0.0,
				0.0,
				0.0,
				0.0,
				0.3333333333333333,
				0.3333333333333333,
				0.3333333333333333,
				0.0,
				0.0,
				0.0
			],
			"tree": [
				4,
				4,
				4,
				3,
				3,
				3,
				2,
				2,
				2,
				1,
				1,
				1,
				2,
				2,
				2,
				1,
				1,
				3,
				2,
				2,
				1,
				0,
				0,
				4,
				5,
				5
			]
		},
		"label": [
			1,
			0,
			0,
			0,
			0,
			0,
			0,
			0,
			0,
			0,
			0,
			0,
			0,
			0,
			0,
			0,
			0,
			0,
			0
		]
	},
	{
		"origin_context": "The subject radiation from the atomic object bomb explosion is a typical acute radiation.",
		"tokens": [
			"The",
			"subject",
			"rad",
			"iation",
			"from",
			"the",
			"atomic",
			"object",
			"bomb",
			"expl",
			"osion",
			"is",
			"a",
			"typ",
			"ical",
			"ac",
			"ute",
			"rad",
			"iation",
			"."
		],
		"wp_tokens": [
			[
				"The"
			],
			[
				"subject"
			],
			[
				"rad",
				"iation"
			],
			[
				"from"
			],
			[
				"the"
			],
			[
				"atomic"
			],
			[
				"object"
			],
			[
				"bomb"
			],
			[
				"expl",
				"osion"
			],
			[
				"is"
			],
			[
				"a"
			],
			[
				"typ",
				"ical"
			],
			[
				"ac",
				"ute"
			],
			[
				"rad",
				"iation",
				"."
			]
		],
		"input_ids": [
			0,
			133,
			40747,
			7822,
			16546,
			7761,
			627,
			45826,
			40412,
			27076,
			23242,
			39005,
			354,
			102,
			38321,
			3569,
			1043,
			4467,
			7822,
			16546,
			4,
			2
		],
		"subject": {
			"name": "radiation",
			"pos": [
				1,
				2
			],
			"mask": [
				0.0,
				0.3333333333333333,
				0.3333333333333333,
				0.3333333333333333,
				0.0,
				0.0,
				0.0,
				0.0,
				0.0,
				0.0,
				0.0,
				0.0,
				0.0,
				0.0,
				0.0,
				0.0,
				0.0,
				0.0,
				0.0,
				0.0
			],
			"tree": [
				1,
				1,
				0,
				0,
				1,
				3,
				4,
				3,
				3,
				2,
				2,
				1,
				3,
				3,
				3,
				3,
				3,
				2,
				2,
				2
			]
		},
		"object": {
			"name": "bomb explosion",
			"pos": [
				6,
				8
			],
			"mask": [
				0.0,
				0.0,
				0.0,
				0.0,
				0.0,
				0.0,
				0.0,
				0.25,
				0.25,
				0.25,
				0.25,
				0.0,
				0.0,
				0.0,
				0.0,
				0.0,
				0.0,
				0.0,
				0.0,
				0.0
			],
			"tree": [
				3,
				3,
				2,
				2,
				1,
				1,
				2,
				1,
				1,
				0,
				0,
				3,
				5,
				5,
				5,
				5,
				5,
				4,
				4,
				4
			]
		},
		"label": [
			0,
			0,
			0,
			0,
			1,
			0,
			0,
			0,
			0,
			0,
			0,
			0,
			0,
			0,
			0,
			0,
			0,
			0,
			0
		]
	},
	{
		"origin_context": "The ride-on subject boat object tiller was developed by engineers Arnold S. Juliano and Dr. Eulito U. Bautista.",
		"tokens": [
			"The",
			"ride",
			"-",
			"on",
			"subject",
			"boat",
			"object",
			"t",
			"iller",
			"was",
			"developed",
			"by",
			"engine",
			"ers",
			"Ar",
			"n",
			"old",
			"S",
			".",
			"Jul",
			"iano",
			"and",
			"Dr",
			".",
			"E",
			"ul",
			"ito",
			"U",
			".",
			"B",
			"aut",
			"ista",
			"."
		],
		"wp_tokens": [
			[
				"The"
			],
			[
				"ride",
				"-",
				"on"
			],
			[
				"subject"
			],
			[
				"boat"
			],
			[
				"object"
			],
			[
				"t",
				"iller"
			],
			[
				"was"
			],
			[
				"developed"
			],
			[
				"by"
			],
			[
				"engine",
				"ers"
			],
			[
				"Ar",
				"n",
				"old"
			],
			[
				"S",
				"."
			],
			[
				"Jul",
				"iano"
			],
			[
				"and"
			],
			[
				"Dr",
				"."
			],
			[
				"E",
				"ul",
				"ito"
			],
			[
				"U",
				"."
			],
			[
				"B",
				"aut",
				"ista",
				"."
			]
		],
		"input_ids": [
			0,
			133,
			23167,
			12,
			261,
			40747,
			14859,
			40412,
			90,
			8690,
			7325,
			28176,
			1409,
			23403,
			268,
			8138,
			282,
			279,
			104,
			4,
			22403,
			5472,
			463,
			14043,
			4,
			717,
			922,
			4842,
			791,
			4,
			387,
			4255,
			6377,
			4,
			2
		],
		"subject": {
			"name": "boat",
			"pos": [
				2,
				3
			],
			"mask": [
				0.0,
				0.0,
				0.0,
				0.0,
				0.5,
				0.5,
				0.0,
				0.0,
				0.0,
				0.0,
				0.0,
				0.0,
				0.0,
				0.0,
				0.0,
				0.0,
				0.0,
				0.0,
				0.0,
				0.0,
				0.0,
				0.0,
				0.0,
				0.0,
				0.0,
				0.0,
				0.0,
				0.0,
				0.0,
				0.0,
				0.0,
				0.0,
				0.0
			],
			"tree": [
				2,
				2,
				2,
				2,
				1,
				0,
				2,
				1,
				1,
				3,
				2,
				3,
				4,
				4,
				6,
				6,
				6,
				6,
				6,
				5,
				5,
				6,
				6,
				6,
				6,
				6,
				6,
				6,
				6,
				6,
				6,
				6,
				6
			]
		},
		"object": {
			"name": "tiller",
			"pos": [
				4,
				5
			],
			"mask": [
				0.0,
				0.0,
				0.0,
				0.0,
				0.0,
				0.0,
				0.3333333333333333,
				0.3333333333333333,
				0.3333333333333333,
				0.0,
				0.0,
				0.0,
				0.0,
				0.0,
				0.0,
				0.0,
				0.0,
				0.0,
				0.0,
				0.0,
				0.0,
				0.0,
				0.0,
				0.0,
				0.0,
				0.0,
				0.0,
				0.0,
				0.0,
				0.0,
				0.0,
				0.0,
				0.0
			],
			"tree": [
				1,
				1,
				1,
				1,
				2,
				1,
				1,
				0,
				0,
				2,
				1,
				2,
				3,
				3,
				5,
				5,
				5,
				5,
				5,
				4,
				4,
				5,
				6,
				6,
				6,
				6,
				6,
				6,
				6,
				5,
				5,
				5,
				5
			]
		},
		"label": [
			0,
			1,
			0,
			0,
			0,
			0,
			0,
			0,
			0,
			0,
			0,
			0,
			0,
			0,
			0,
			0,
			0,
			0,
			0
		]
	},
	{
		"origin_context": "A neoplastic subject recurrence arose from an extensive object radiation induced ulceration.",
		"tokens": [
			"A",
			"ne",
			"opl",
			"astic",
			"subject",
			"rec",
			"urrence",
			"ar",
			"ose",
			"from",
			"an",
			"ext",
			"ensive",
			"object",
			"rad",
			"iation",
			"induced",
			"ul",
			"cer",
			"ation",
			"."
		],
		"wp_tokens": [
			[
				"A"
			],
			[
				"ne",
				"opl",
				"astic"
			],
			[
				"subject"
			],
			[
				"rec",
				"urrence"
			],
			[
				"ar",
				"ose"
			],
			[
				"from"
			],
			[
				"an"
			],
			[
				"ext",
				"ensive"
			],
			[
				"object"
			],
			[
				"rad",
				"iation"
			],
			[
				"induced"
			],
			[
				"ul",
				"cer",
				"ation",
				"."
			]
		],
		"input_ids": [
			0,
			250,
			858,
			25934,
			11599,
			40747,
			13139,
			30904,
			271,
			3876,
			7761,
			260,
			16435,
			17355,
			40412,
			7822,
			16546,
			29101,
			922,
			7742,
			1258,
			4,
			2
		],
		"subject": {
			"name": "recurrence",
			"pos": [
				2,
				3
			],
			"mask": [
				0.0,
				0.0,
				0.0,
				0.0,
				0.3333333333333333,
				0.3333333333333333,
				0.3333333333333333,
				0.0,
				0.0,
				0.0,
				0.0,
				0.0,
				0.0,
				0.0,
				0.0,
				0.0,
				0.0,
				0.0,
				0.0,
				0.0,
				0.0
			],
			"tree": [
				1,
				1,
				1,
				1,
				1,
				0,
				0,
				1,
				1,
				2,
				4,
				4,
				4,
				4,
				3,
				3,
				4,
				2,
				2,
				2,
				2
			]
		},
		"object": {
			"name": "radiation",
			"pos": [
				8,
				9
			],
			"mask": [
				0.0,
				0.0,
				0.0,
				0.0,
				0.0,
				0.0,
				0.0,
				0.0,
				0.0,
				0.0,
				0.0,
				0.0,
				0.0,
				0.3333333333333333,
				0.3333333333333333,
				0.3333333333333333,
				0.0,
				0.0,
				0.0,
				0.0,
				0.0
			],
			"tree": [
				4,
				4,
				4,
				4,
				4,
				3,
				3,
				2,
				2,
				1,
				1,
				1,
				1,
				1,
				0,
				0,
				1,
				3,
				3,
				3,
				3
			]
		},
		"label": [
			0,
			0,
			0,
			0,
			1,
			0,
			0,
			0,
			0,
			0,
			0,
			0,
			0,
			0,
			0,
			0,
			0,
			0,
			0
		]
	},
	{
		"origin_context": "He has a tattoo on his right arm and subject scars from object stitches on his right elbow.",
		"tokens": [
			"He",
			"has",
			"a",
			"t",
			"att",
			"oo",
			"on",
			"his",
			"right",
			"arm",
			"and",
			"subject",
			"sc",
			"ars",
			"from",
			"object",
			"st",
			"itches",
			"on",
			"his",
			"right",
			"el",
			"bow",
			"."
		],
		"wp_tokens": [
			[
				"He"
			],
			[
				"has"
			],
			[
				"a"
			],
			[
				"t",
				"att",
				"oo"
			],
			[
				"on"
			],
			[
				"his"
			],
			[
				"right"
			],
			[
				"arm"
			],
			[
				"and"
			],
			[
				"subject"
			],
			[
				"sc",
				"ars"
			],
			[
				"from"
			],
			[
				"object"
			],
			[
				"st",
				"itches"
			],
			[
				"on"
			],
			[
				"his"
			],
			[
				"right"
			],
			[
				"el",
				"bow",
				"."
			]
		],
		"input_ids": [
			0,
			894,
			7333,
			102,
			90,
			2611,
			3036,
			261,
			12724,
			4070,
			4526,
			463,
			40747,
			3866,
			2726,
			7761,
			40412,
			620,
			30312,
			261,
			12724,
			4070,
			523,
			14271,
			4,
			2
		],
		"subject": {
			"name": "scars",
			"pos": [
				9,
				10
			],
			"mask": [
				0.0,
				0.0,
				0.0,
				0.0,
				0.0,
				0.0,
				0.0,
				0.0,
				0.0,
				0.0,
				0.0,
				0.3333333333333333,
				0.3333333333333333,
				0.3333333333333333,
				0.0,
				0.0,
				0.0,
				0.0,
				0.0,
				0.0,
				0.0,
				0.0,
				0.0,
				0.0
			],
			"tree": [
				4,
				3,
				5,
				4,
				4,
				4,
				2,
				2,
				2,
				1,
				2,
				1,
				0,
				0,
				4,
				6,
				5,
				5,
				4,
				6,
				5,
				4,
				4,
				4
			]
		},
		"object": {
			"name": "stitches",
			"pos": [
				12,
				13
			],
			"mask": [
				0.0,
				0.0,
				0.0,
				0.0,
				0.0,
				0.0,
				0.0,
				0.0,
				0.0,
				0.0,
				0.0,
				0.0,
				0.0,
				0.0,
				0.0,
				0.3333333333333333,
				0.3333333333333333,
				0.3333333333333333,
				0.0,
				0.0,
				0.0,
				0.0,
				0.0,
				0.0
			],
			"tree": [
				3,
				2,
				4,
				3,
				3,
				3,
				3,
				5,
				5,
				4,
				5,
				6,
				5,
				5,
				1,
				1,
				0,
				0,
				3,
				5,
				4,
				3,
				3,
				3
			]
		},
		"label": [
			0,
			0,
			0,
			0,
			1,
			0,
			0,
			0,
			0,
			0,
			0,
			0,
			0,
			0,
			0,
			0,
			0,
			0,
			0
		]
	},
	{
		"origin_context": "Whether your home includes a charm of finches, a sute of bloodhounds, or a subject knob of object toads, I think it's important to keep the numbers within reason.",
		"tokens": [
			"Whether",
			"your",
			"home",
			"includes",
			"a",
			"ch",
			"arm",
			"of",
			"f",
			"inches",
			",",
			"a",
			"s",
			"ute",
			"of",
			"blood",
			"h",
			"ounds",
			",",
			"or",
			"a",
			"subject",
			"kn",
			"ob",
			"of",
			"object",
			"t",
			"oad",
			"s",
			",",
			"I",
			"think",
			"it",
			"'s",
			"important",
			"to",
			"keep",
			"the",
			"n",
			"umbers",
			"within",
			"reason",
			"."
		],
		"wp_tokens": [
			[
				"Whether"
			],
			[
				"your"
			],
			[
				"home"
			],
			[
				"includes"
			],
			[
				"a"
			],
			[
				"ch",
				"arm"
			],
			[
				"of"
			],
			[
				"f",
				"inches",
				","
			],
			[
				"a"
			],
			[
				"s",
				"ute"
			],
			[
				"of"
			],
			[
				"blood",
				"h",
				"ounds",
				","
			],
			[
				"or"
			],
			[
				"a"
			],
			[
				"subject"
			],
			[
				"kn",
				"ob"
			],
			[
				"of"
			],
			[
				"object"
			],
			[
				"t",
				"oad",
				"s",
				","
			],
			[
				"I"
			],
			[
				"think"
			],
			[
				"it",
				"'s"
			],
			[
				"important"
			],
			[
				"to"
			],
			[
				"keep"
			],
			[
				"the"
			],
			[
				"n",
				"umbers"
			],
			[
				"within"
			],
			[
				"reason",
				"."
			]
		],
		"input_ids": [
			0,
			18259,
			16625,
			8361,
			25142,
			102,
			611,
			4526,
			1116,
			506,
			31203,
			6,
			102,
			29,
			4467,
			1116,
			22776,
			298,
			12363,
			6,
			368,
			102,
			40747,
			15204,
			2413,
			1116,
			40412,
			90,
			20657,
			29,
			6,
			100,
			22111,
			405,
			18,
			23022,
			560,
			27390,
			627,
			282,
			30806,
			34451,
			41995,
			4,
			2
		],
		"subject": {
			"name": "knob",
			"pos": [
				14,
				15
			],
			"mask": [
				0.0,
				0.0,
				0.0,
				0.0,
				0.0,
				0.0,
				0.0,
				0.0,
				0.0,
				0.0,
				0.0,
				0.0,
				0.0,
				0.0,
				0.0,
				0.0,
				0.0,
				0.0,
				0.0,
				0.0,
				0.0,
				0.3333333333333333,
				0.3333333333333333,
				0.3333333333333333,
				0.0,
				0.0,
				0.0,
				0.0,
				0.0,
				0.0,
				0.0,
				0.0,
				0.0,
				0.0,
				0.0,
				0.0,
				0.0,
				0.0,
				0.0,
				0.0,
				0.0,
				0.0,
				0.0
			],
			"tree": [
				4,
				5,
				4,
				3,
				3,
				2,
				2,
				3,
				4,
				4,
				4,
				2,
				1,
				1,
				2,
				3,
				3,
				3,
				3,
				2,
				1,
				1,
				0,
				0,
				1,
				2,
				4,
				4,
				4,
				4,
				6,
				5,
				6,
				6,
				6,
				6,
				6,
				6,
				6,
				6,
				6,
				6,
				6
			]
		},
		"object": {
			"name": "toads",
			"pos": [
				17,
				18
			],
			"mask": [
				0.0,
				0.0,
				0.0,
				0.0,
				0.0,
				0.0,
				0.0,
				0.0,
				0.0,
				0.0,
				0.0,
				0.0,
				0.0,
				0.0,
				0.0,
				0.0,
				0.0,
				0.0,
				0.0,
				0.0,
				0.0,
				0.0,
				0.0,
				0.0,
				0.0,
				0.2,
				0.2,
				0.2,
				0.2,
				0.2,
				0.0,
				0.0,
				0.0,
				0.0,
				0.0,
				0.0,
				0.0,
				0.0,
				0.0,
				0.0,
				0.0,
				0.0,
				0.0
			],
			"tree": [
				2,
				3,
				2,
				1,
				3,
				2,
				2,
				3,
				4,
				4,
				4,
				4,
				3,
				3,
				4,
				5,
				5,
				5,
				5,
				4,
				5,
				5,
				4,
				4,
				5,
				6,
				0,
				0,
				0,
				0,
				4,
				3,
				5,
				5,
				4,
				5,
				4,
				6,
				5,
				5,
				5,
				6,
				6
			]
		},
		"label": [
			0,
			0,
			0,
			0,
			0,
			0,
			0,
			0,
			0,
			1,
			0,
			0,
			0,
			0,
			0,
			0,
			0,
			0,
			0
		]
	},
	{
		"origin_context": "Furthermore, these INGO practitioners constructed a subject discourse around object participation which distorted the real significance of participation.",
		"tokens": [
			"Furthermore",
			",",
			"these",
			"ING",
			"O",
			"pract",
			"ition",
			"ers",
			"con",
			"structed",
			"a",
			"subject",
			"disc",
			"ourse",
			"around",
			"object",
			"particip",
			"ation",
			"which",
			"dist",
			"orted",
			"the",
			"real",
			"sign",
			"ific",
			"ance",
			"of",
			"particip",
			"ation",
			"."
		],
		"wp_tokens": [
			[
				"Furthermore",
				","
			],
			[
				"these"
			],
			[
				"ING",
				"O"
			],
			[
				"pract",
				"ition",
				"ers"
			],
			[
				"con",
				"structed"
			],
			[
				"a"
			],
			[
				"subject"
			],
			[
				"disc",
				"ourse"
			],
			[
				"around"
			],
			[
				"object"
			],
			[
				"particip",
				"ation"
			],
			[
				"which"
			],
			[
				"dist",
				"orted"
			],
			[
				"the"
			],
			[
				"real"
			],
			[
				"sign",
				"ific",
				"ance"
			],
			[
				"of"
			],
			[
				"particip",
				"ation",
				"."
			]
		],
		"input_ids": [
			0,
			42395,
			6,
			29902,
			1862,
			673,
			37287,
			7469,
			268,
			3865,
			28354,
			102,
			40747,
			18909,
			21117,
			13837,
			40412,
			42038,
			1258,
			5488,
			17165,
			25654,
			627,
			8726,
			13033,
			8685,
			2389,
			1116,
			42038,
			1258,
			4,
			2
		],
		"subject": {
			"name": "discourse",
			"pos": [
				6,
				7
			],
			"mask": [
				0.0,
				0.0,
				0.0,
				0.0,
				0.0,
				0.0,
				0.0,
				0.0,
				0.0,
				0.0,
				0.0,
				0.3333333333333333,
				0.3333333333333333,
				0.3333333333333333,
				0.0,
				0.0,
				0.0,
				0.0,
				0.0,
				0.0,
				0.0,
				0.0,
				0.0,
				0.0,
				0.0,
				0.0,
				0.0,
				0.0,
				0.0,
				0.0
			],
			"tree": [
				2,
				2,
				3,
				3,
				3,
				2,
				2,
				2,
				1,
				1,
				1,
				1,
				0,
				0,
				1,
				3,
				2,
				2,
				4,
				3,
				3,
				5,
				5,
				4,
				4,
				4,
				5,
				6,
				6,
				6
			]
		},
		"object": {
			"name": "participation",
			"pos": [
				9,
				10
			],
			"mask": [
				0.0,
				0.0,
				0.0,
				0.0,
				0.0,
				0.0,
				0.0,
				0.0,
				0.0,
				0.0,
				0.0,
				0.0,
				0.0,
				0.0,
				0.0,
				0.3333333333333333,
				0.3333333333333333,
				0.3333333333333333,
				0.0,
				0.0,
				0.0,
				0.0,
				0.0,
				0.0,
				0.0,
				0.0,
				0.0,
				0.0,
				0.0,
				0.0
			],
			"tree": [
				4,
				4,
				5,
				5,
				5,
				4,
				4,
				4,
				3,
				3,
				3,
				3,
				2,
				2,
				1,
				1,
				0,
				0,
				2,
				1,
				1,
				3,
				3,
				2,
				2,
				2,
				3,
				4,
				4,
				4
			]
		},
		"label": [
			0,
			0,
			0,
			0,
			0,
			0,
			0,
			1,
			0,
			0,
			0,
			0,
			0,
			0,
			0,
			0,
			0,
			0,
			0
		]
	},
	{
		"origin_context": "Kelvin bought a subject silver object ring which he was so happy with and he keeps wearing it now even though its abit too big haha.",
		"tokens": [
			"K",
			"el",
			"vin",
			"b",
			"ought",
			"a",
			"subject",
			"silver",
			"object",
			"ring",
			"which",
			"he",
			"was",
			"so",
			"happy",
			"with",
			"and",
			"he",
			"keep",
			"s",
			"w",
			"earing",
			"it",
			"now",
			"even",
			"though",
			"its",
			"abit",
			"too",
			"big",
			"h",
			"aha",
			"."
		],
		"wp_tokens": [
			[
				"K",
				"el",
				"vin"
			],
			[
				"b",
				"ought"
			],
			[
				"a"
			],
			[
				"subject"
			],
			[
				"silver"
			],
			[
				"object"
			],
			[
				"ring"
			],
			[
				"which"
			],
			[
				"he"
			],
			[
				"was"
			],
			[
				"so"
			],
			[
				"happy"
			],
			[
				"with"
			],
			[
				"and"
			],
			[
				"he"
			],
			[
				"keep",
				"s"
			],
			[
				"w",
				"earing"
			],
			[
				"it"
			],
			[
				"now"
			],
			[
				"even"
			],
			[
				"though"
			],
			[
				"its"
			],
			[
				"abit"
			],
			[
				"too"
			],
			[
				"big"
			],
			[
				"h",
				"aha",
				"."
			]
		],
		"input_ids": [
			0,
			530,
			523,
			6320,
			428,
			12807,
			102,
			40747,
			40706,
			40412,
			4506,
			5488,
			700,
			7325,
			2527,
			27333,
			5632,
			463,
			700,
			27390,
			29,
			605,
			10852,
			405,
			8310,
			12963,
			18401,
			2629,
			30820,
			15605,
			8527,
			298,
			11695,
			4,
			2
		],
		"subject": {
			"name": "silver",
			"pos": [
				3,
				4
			],
			"mask": [
				0.0,
				0.0,
				0.0,
				0.0,
				0.0,
				0.0,
				0.5,
				0.5,
				0.0,
				0.0,
				0.0,
				0.0,
				0.0,
				0.0,
				0.0,
				0.0,
				0.0,
				0.0,
				0.0,
				0.0,
				0.0,
				0.0,
				0.0,
				0.0,
				0.0,
				0.0,
				0.0,
				0.0,
				0.0,
				0.0,
				0.0,
				0.0,
				0.0
			],
			"tree": [
				4,
				4,
				4,
				3,
				3,
				3,
				3,
				0,
				1,
				2,
				4,
				4,
				3,
				5,
				4,
				5,
				4,
				5,
				4,
				4,
				5,
				5,
				6,
				6,
				6,
				6,
				6,
				6,
				6,
				6,
				5,
				5,
				5
			]
		},
		"object": {
			"name": "ring",
			"pos": [
				5,
				6
			],
			"mask": [
				0.0,
				0.0,
				0.0,
				0.0,
				0.0,
				0.0,
				0.0,
				0.0,
				0.5,
				0.5,
				0.0,
				0.0,
				0.0,
				0.0,
				0.0,
				0.0,
				0.0,
				0.0,
				0.0,
				0.0,
				0.0,
				0.0,
				0.0,
				0.0,
				0.0,
				0.0,
				0.0,
				0.0,
				0.0,
				0.0,
				0.0,
				0.0,
				0.0
			],
			"tree": [
				2,
				2,
				2,
				1,
				1,
				1,
				1,
				2,
				1,
				0,
				2,
				2,
				1,
				3,
				2,
				3,
				2,
				3,
				2,
				2,
				3,
				3,
				4,
				4,
				5,
				5,
				6,
				5,
				5,
				4,
				3,
				3,
				3
			]
		},
		"label": [
			1,
			0,
			0,
			0,
			0,
			0,
			0,
			0,
			0,
			0,
			0,
			0,
			0,
			0,
			0,
			0,
			0,
			0,
			0
		]
	},
	{
		"origin_context": "Scientists are in the midst of an ongoing subject debate about the relative object value of openness and collaboration in their profession.",
		"tokens": [
			"Scientists",
			"are",
			"in",
			"the",
			"mid",
			"st",
			"of",
			"an",
			"ongo",
			"ing",
			"subject",
			"deb",
			"ate",
			"about",
			"the",
			"relative",
			"object",
			"value",
			"of",
			"open",
			"ness",
			"and",
			"coll",
			"abor",
			"ation",
			"in",
			"their",
			"prof",
			"ession",
			"."
		],
		"wp_tokens": [
			[
				"Scientists"
			],
			[
				"are"
			],
			[
				"in"
			],
			[
				"the"
			],
			[
				"mid",
				"st"
			],
			[
				"of"
			],
			[
				"an"
			],
			[
				"ongo",
				"ing"
			],
			[
				"subject"
			],
			[
				"deb",
				"ate"
			],
			[
				"about"
			],
			[
				"the"
			],
			[
				"relative"
			],
			[
				"object"
			],
			[
				"value"
			],
			[
				"of"
			],
			[
				"open",
				"ness"
			],
			[
				"and"
			],
			[
				"coll",
				"abor",
				"ation"
			],
			[
				"in"
			],
			[
				"their"
			],
			[
				"prof",
				"ession",
				"."
			]
		],
		"input_ids": [
			0,
			40816,
			1322,
			179,
			627,
			16079,
			620,
			1116,
			260,
			16660,
			154,
			40747,
			25607,
			877,
			9006,
			627,
			46624,
			40412,
			19434,
			1116,
			12592,
			1825,
			463,
			27454,
			15313,
			1258,
			179,
			25017,
			22376,
			21308,
			4,
			2
		],
		"subject": {
			"name": "debate",
			"pos": [
				8,
				9
			],
			"mask": [
				0.0,
				0.0,
				0.0,
				0.0,
				0.0,
				0.0,
				0.0,
				0.0,
				0.0,
				0.0,
				0.3333333333333333,
				0.3333333333333333,
				0.3333333333333333,
				0.0,
				0.0,
				0.0,
				0.0,
				0.0,
				0.0,
				0.0,
				0.0,
				0.0,
				0.0,
				0.0,
				0.0,
				0.0,
				0.0,
				0.0,
				0.0,
				0.0
			],
			"tree": [
				5,
				4,
				3,
				3,
				2,
				2,
				1,
				1,
				1,
				1,
				1,
				0,
				0,
				1,
				3,
				3,
				3,
				2,
				3,
				4,
				4,
				5,
				5,
				5,
				5,
				3,
				5,
				4,
				4,
				4
			]
		},
		"object": {
			"name": "value",
			"pos": [
				13,
				14
			],
			"mask": [
				0.0,
				0.0,
				0.0,
				0.0,
				0.0,
				0.0,
				0.0,
				0.0,
				0.0,
				0.0,
				0.0,
				0.0,
				0.0,
				0.0,
				0.0,
				0.0,
				0.5,
				0.5,
				0.0,
				0.0,
				0.0,
				0.0,
				0.0,
				0.0,
				0.0,
				0.0,
				0.0,
				0.0,
				0.0,
				0.0
			],
			"tree": [
				6,
				6,
				5,
				5,
				4,
				4,
				3,
				3,
				3,
				3,
				3,
				2,
				2,
				1,
				1,
				1,
				1,
				0,
				1,
				2,
				2,
				3,
				3,
				3,
				3,
				1,
				3,
				2,
				2,
				2
			]
		},
		"label": [
			0,
			0,
			0,
			0,
			0,
			0,
			0,
			1,
			0,
			0,
			0,
			0,
			0,
			0,
			0,
			0,
			0,
			0,
			0
		]
	},
	{
		"origin_context": "This cut blue and white striped cotton subject dress with red bands on the bodice was in a object trunk of vintage Barbie clothing.",
		"tokens": [
			"This",
			"cut",
			"blue",
			"and",
			"white",
			"strip",
			"ed",
			"c",
			"otton",
			"subject",
			"dress",
			"with",
			"red",
			"bands",
			"on",
			"the",
			"b",
			"od",
			"ice",
			"was",
			"in",
			"a",
			"object",
			"tr",
			"unk",
			"of",
			"v",
			"intage",
			"Bar",
			"bie",
			"cl",
			"othing",
			"."
		],
		"wp_tokens": [
			[
				"This"
			],
			[
				"cut"
			],
			[
				"blue"
			],
			[
				"and"
			],
			[
				"white"
			],
			[
				"strip",
				"ed"
			],
			[
				"c",
				"otton"
			],
			[
				"subject"
			],
			[
				"dress"
			],
			[
				"with"
			],
			[
				"red"
			],
			[
				"bands"
			],
			[
				"on"
			],
			[
				"the"
			],
			[
				"b",
				"od",
				"ice"
			],
			[
				"was"
			],
			[
				"in"
			],
			[
				"a"
			],
			[
				"object"
			],
			[
				"tr",
				"unk"
			],
			[
				"of"
			],
			[
				"v",
				"intage"
			],
			[
				"Bar",
				"bie"
			],
			[
				"cl",
				"othing",
				"."
			]
		],
		"input_ids": [
			0,
			713,
			8267,
			22128,
			463,
			9830,
			34216,
			196,
			438,
			41921,
			40747,
			36220,
			5632,
			2050,
			34931,
			261,
			627,
			428,
			1630,
			2463,
			7325,
			179,
			102,
			40412,
			4328,
			6435,
			1116,
			705,
			43288,
			14507,
			12750,
			3998,
			45521,
			4,
			2
		],
		"subject": {
			"name": "dress",
			"pos": [
				7,
				8
			],
			"mask": [
				0.0,
				0.0,
				0.0,
				0.0,
				0.0,
				0.0,
				0.0,
				0.0,
				0.0,
				0.5,
				0.5,
				0.0,
				0.0,
				0.0,
				0.0,
				0.0,
				0.0,
				0.0,
				0.0,
				0.0,
				0.0,
				0.0,
				0.0,
				0.0,
				0.0,
				0.0,
				0.0,
				0.0,
				0.0,
				0.0,
				0.0,
				0.0,
				0.0
			],
			"tree": [
				1,
				4,
				3,
				4,
				4,
				2,
				2,
				1,
				1,
				1,
				0,
				1,
				3,
				2,
				3,
				5,
				4,
				4,
				4,
				1,
				2,
				4,
				4,
				3,
				3,
				4,
				6,
				6,
				6,
				6,
				5,
				5,
				5
			]
		},
		"object": {
			"name": "trunk",
			"pos": [
				18,
				19
			],
			"mask": [
				0.0,
				0.0,
				0.0,
				0.0,
				0.0,
				0.0,
				0.0,
				0.0,
				0.0,
				0.0,
				0.0,
				0.0,
				0.0,
				0.0,
				0.0,
				0.0,
				0.0,
				0.0,
				0.0,
				0.0,
				0.0,
				0.0,
				0.3333333333333333,
				0.3333333333333333,
				0.3333333333333333,
				0.0,
				0.0,
				0.0,
				0.0,
				0.0,
				0.0,
				0.0,
				0.0
			],
			"tree": [
				4,
				6,
				6,
				6,
				6,
				5,
				5,
				4,
				4,
				4,
				3,
				4,
				6,
				5,
				6,
				6,
				6,
				6,
				6,
				2,
				1,
				1,
				1,
				0,
				0,
				1,
				3,
				3,
				3,
				3,
				2,
				2,
				2
			]
		},
		"label": [
			0,
			0,
			0,
			0,
			0,
			0,
			1,
			0,
			0,
			0,
			0,
			0,
			0,
			0,
			0,
			0,
			0,
			0,
			0
		]
	},
	{
		"origin_context": "My major subject disagreement with Lyons concerns the object causal part of his theory.",
		"tokens": [
			"My",
			"major",
			"subject",
			"dis",
			"ag",
			"reement",
			"with",
			"Ly",
			"ons",
			"con",
			"cern",
			"s",
			"the",
			"object",
			"ca",
			"usal",
			"part",
			"of",
			"his",
			"the",
			"ory",
			"."
		],
		"wp_tokens": [
			[
				"My"
			],
			[
				"major"
			],
			[
				"subject"
			],
			[
				"dis",
				"ag",
				"reement"
			],
			[
				"with"
			],
			[
				"Ly",
				"ons"
			],
			[
				"con",
				"cern",
				"s"
			],
			[
				"the"
			],
			[
				"object"
			],
			[
				"ca",
				"usal"
			],
			[
				"part"
			],
			[
				"of"
			],
			[
				"his"
			],
			[
				"the",
				"ory",
				"."
			]
		],
		"input_ids": [
			0,
			2387,
			25430,
			40747,
			7779,
			1073,
			43563,
			5632,
			38683,
			1790,
			3865,
			38987,
			29,
			627,
			40412,
			3245,
			25016,
			7755,
			1116,
			12724,
			627,
			4405,
			4,
			2
		],
		"subject": {
			"name": "disagreement",
			"pos": [
				2,
				3
			],
			"mask": [
				0.0,
				0.0,
				0.25,
				0.25,
				0.25,
				0.25,
				0.0,
				0.0,
				0.0,
				0.0,
				0.0,
				0.0,
				0.0,
				0.0,
				0.0,
				0.0,
				0.0,
				0.0,
				0.0,
				0.0,
				0.0,
				0.0
			],
			"tree": [
				1,
				1,
				1,
				0,
				0,
				0,
				1,
				3,
				3,
				2,
				2,
				2,
				2,
				2,
				2,
				2,
				1,
				2,
				4,
				3,
				3,
				3
			]
		},
		"object": {
			"name": "causal part",
			"pos": [
				8,
				10
			],
			"mask": [
				0.0,
				0.0,
				0.0,
				0.0,
				0.0,
				0.0,
				0.0,
				0.0,
				0.0,
				0.0,
				0.0,
				0.0,
				0.0,
				0.25,
				0.25,
				0.25,
				0.25,
				0.0,
				0.0,
				0.0,
				0.0,
				0.0
			],
			"tree": [
				2,
				2,
				2,
				1,
				1,
				1,
				2,
				4,
				4,
				3,
				3,
				3,
				1,
				1,
				1,
				1,
				0,
				1,
				3,
				2,
				2,
				2
			]
		},
		"label": [
			1,
			0,
			0,
			0,
			0,
			0,
			0,
			0,
			0,
			0,
			0,
			0,
			0,
			0,
			0,
			0,
			0,
			0,
			0
		]
	},
	{
		"origin_context": "Both his subject feet have been moving into the object ball.",
		"tokens": [
			"Both",
			"his",
			"subject",
			"feet",
			"have",
			"been",
			"moving",
			"into",
			"the",
			"object",
			"ball",
			"."
		],
		"wp_tokens": [
			[
				"Both"
			],
			[
				"his"
			],
			[
				"subject"
			],
			[
				"feet"
			],
			[
				"have"
			],
			[
				"been"
			],
			[
				"moving"
			],
			[
				"into"
			],
			[
				"the"
			],
			[
				"object"
			],
			[
				"ball",
				"."
			]
		],
		"input_ids": [
			0,
			16991,
			12724,
			40747,
			22023,
			11990,
			35507,
			19838,
			12473,
			627,
			40412,
			3512,
			4,
			2
		],
		"subject": {
			"name": "feet",
			"pos": [
				2,
				3
			],
			"mask": [
				0.0,
				0.0,
				0.5,
				0.5,
				0.0,
				0.0,
				0.0,
				0.0,
				0.0,
				0.0,
				0.0,
				0.0
			],
			"tree": [
				1,
				1,
				1,
				0,
				2,
				2,
				1,
				2,
				4,
				3,
				2,
				2
			]
		},
		"object": {
			"name": "ball",
			"pos": [
				9,
				10
			],
			"mask": [
				0.0,
				0.0,
				0.0,
				0.0,
				0.0,
				0.0,
				0.0,
				0.0,
				0.0,
				0.3333333333333333,
				0.3333333333333333,
				0.3333333333333333
			],
			"tree": [
				3,
				3,
				3,
				2,
				2,
				2,
				1,
				2,
				4,
				3,
				0,
				0
			]
		},
		"label": [
			0,
			0,
			0,
			0,
			0,
			1,
			0,
			0,
			0,
			0,
			0,
			0,
			0,
			0,
			0,
			0,
			0,
			0,
			0
		]
	},
	{
		"origin_context": "The scissors were in a small plastic soap container, next to a bar of soap, and the subject box cutters were in a object box next to a bottle of after-shave lotion.",
		"tokens": [
			"The",
			"sc",
			"issors",
			"were",
			"in",
			"a",
			"small",
			"pl",
			"astic",
			"so",
			"ap",
			"container",
			",",
			"next",
			"to",
			"a",
			"bar",
			"of",
			"so",
			"ap",
			",",
			"and",
			"the",
			"subject",
			"box",
			"cut",
			"ters",
			"were",
			"in",
			"a",
			"object",
			"box",
			"next",
			"to",
			"a",
			"bott",
			"le",
			"of",
			"after",
			"-",
			"sh",
			"ave",
			"l",
			"otion",
			"."
		],
		"wp_tokens": [
			[
				"The"
			],
			[
				"sc",
				"issors"
			],
			[
				"were"
			],
			[
				"in"
			],
			[
				"a"
			],
			[
				"small"
			],
			[
				"pl",
				"astic"
			],
			[
				"so",
				"ap"
			],
			[
				"container",
				","
			],
			[
				"next"
			],
			[
				"to"
			],
			[
				"a"
			],
			[
				"bar"
			],
			[
				"of"
			],
			[
				"so",
				"ap",
				","
			],
			[
				"and"
			],
			[
				"the"
			],
			[
				"subject"
			],
			[
				"box"
			],
			[
				"cut",
				"ters"
			],
			[
				"were"
			],
			[
				"in"
			],
			[
				"a"
			],
			[
				"object"
			],
			[
				"box"
			],
			[
				"next"
			],
			[
				"to"
			],
			[
				"a"
			],
			[
				"bott",
				"le"
			],
			[
				"of"
			],
			[
				"after",
				"-",
				"sh",
				"ave"
			],
			[
				"l",
				"otion",
				"."
			]
		],
		"input_ids": [
			0,
			133,
			3866,
			45937,
			17341,
			179,
			102,
			23115,
			2911,
			11599,
			2527,
			1115,
			46367,
			6,
			25616,
			560,
			102,
			4901,
			1116,
			2527,
			1115,
			6,
			463,
			627,
			40747,
			8304,
			8267,
			2696,
			17341,
			179,
			102,
			40412,
			8304,
			25616,
			560,
			102,
			33840,
			459,
			1116,
			10669,
			12,
			1193,
			4097,
			462,
			19187,
			4,
			2
		],
		"subject": {
			"name": "box cutters",
			"pos": [
				17,
				19
			],
			"mask": [
				0.0,
				0.0,
				0.0,
				0.0,
				0.0,
				0.0,
				0.0,
				0.0,
				0.0,
				0.0,
				0.0,
				0.0,
				0.0,
				0.0,
				0.0,
				0.0,
				0.0,
				0.0,
				0.0,
				0.0,
				0.0,
				0.0,
				0.0,
				0.25,
				0.25,
				0.25,
				0.25,
				0.0,
				0.0,
				0.0,
				0.0,
				0.0,
				0.0,
				0.0,
				0.0,
				0.0,
				0.0,
				0.0,
				0.0,
				0.0,
				0.0,
				0.0,
				0.0,
				0.0,
				0.0
			],
			"tree": [
				4,
				3,
				3,
				2,
				3,
				5,
				5,
				5,
				5,
				4,
				4,
				3,
				3,
				3,
				4,
				6,
				5,
				6,
				6,
				6,
				6,
				6,
				1,
				1,
				1,
				0,
				0,
				1,
				2,
				4,
				4,
				3,
				2,
				3,
				5,
				4,
				4,
				5,
				6,
				6,
				6,
				6,
				6,
				6,
				6
			]
		},
		"object": {
			"name": "box",
			"pos": [
				23,
				24
			],
			"mask": [
				0.0,
				0.0,
				0.0,
				0.0,
				0.0,
				0.0,
				0.0,
				0.0,
				0.0,
				0.0,
				0.0,
				0.0,
				0.0,
				0.0,
				0.0,
				0.0,
				0.0,
				0.0,
				0.0,
				0.0,
				0.0,
				0.0,
				0.0,
				0.0,
				0.0,
				0.0,
				0.0,
				0.0,
				0.0,
				0.0,
				0.5,
				0.5,
				0.0,
				0.0,
				0.0,
				0.0,
				0.0,
				0.0,
				0.0,
				0.0,
				0.0,
				0.0,
				0.0,
				0.0,
				0.0
			],
			"tree": [
				5,
				4,
				4,
				3,
				4,
				6,
				6,
				6,
				6,
				5,
				5,
				4,
				4,
				4,
				5,
				6,
				6,
				6,
				6,
				6,
				6,
				6,
				4,
				4,
				4,
				3,
				3,
				2,
				1,
				1,
				1,
				0,
				3,
				4,
				6,
				5,
				5,
				6,
				6,
				6,
				6,
				6,
				6,
				6,
				6
			]
		},
		"label": [
			0,
			0,
			0,
			0,
			0,
			0,
			1,
			0,
			0,
			0,
			0,
			0,
			0,
			0,
			0,
			0,
			0,
			0,
			0
		]
	},
	{
		"origin_context": "A great subject wing of fluorite object dragons, the greatest concentration of the rather solitary dragons ever known, joined the desperate battle with the blues and silvers against Chaos.",
		"tokens": [
			"A",
			"great",
			"subject",
			"wing",
			"of",
			"flu",
			"or",
			"ite",
			"object",
			"dr",
			"agons",
			",",
			"the",
			"great",
			"est",
			"con",
			"cent",
			"ration",
			"of",
			"the",
			"rather",
			"s",
			"olit",
			"ary",
			"dr",
			"agons",
			"ever",
			"known",
			",",
			"joined",
			"the",
			"des",
			"perate",
			"battle",
			"with",
			"the",
			"bl",
			"ues",
			"and",
			"sil",
			"vers",
			"against",
			"Ch",
			"aos",
			"."
		],
		"wp_tokens": [
			[
				"A"
			],
			[
				"great"
			],
			[
				"subject"
			],
			[
				"wing"
			],
			[
				"of"
			],
			[
				"flu",
				"or",
				"ite"
			],
			[
				"object"
			],
			[
				"dr",
				"agons",
				","
			],
			[
				"the"
			],
			[
				"great",
				"est"
			],
			[
				"con",
				"cent",
				"ration"
			],
			[
				"of"
			],
			[
				"the"
			],
			[
				"rather"
			],
			[
				"s",
				"olit",
				"ary"
			],
			[
				"dr",
				"agons"
			],
			[
				"ever"
			],
			[
				"known",
				","
			],
			[
				"joined"
			],
			[
				"the"
			],
			[
				"des",
				"perate"
			],
			[
				"battle"
			],
			[
				"with"
			],
			[
				"the"
			],
			[
				"bl",
				"ues"
			],
			[
				"and"
			],
			[
				"sil",
				"vers"
			],
			[
				"against"
			],
			[
				"Ch",
				"aos",
				"."
			]
		],
		"input_ids": [
			0,
			250,
			12338,
			40747,
			5577,
			1116,
			33266,
			368,
			1459,
			40412,
			10232,
			37231,
			6,
			627,
			12338,
			990,
			3865,
			6342,
			8475,
			1116,
			627,
			37615,
			29,
			20726,
			1766,
			10232,
			37231,
			6294,
			6421,
			6,
			37097,
			627,
			10067,
			29739,
			39836,
			5632,
			627,
			3662,
			3663,
			463,
			26239,
			3697,
			22268,
			4771,
			34317,
			4,
			2
		],
		"subject": {
			"name": "wing",
			"pos": [
				2,
				3
			],
			"mask": [
				0.0,
				0.0,
				0.5,
				0.5,
				0.0,
				0.0,
				0.0,
				0.0,
				0.0,
				0.0,
				0.0,
				0.0,
				0.0,
				0.0,
				0.0,
				0.0,
				0.0,
				0.0,
				0.0,
				0.0,
				0.0,
				0.0,
				0.0,
				0.0,
				0.0,
				0.0,
				0.0,
				0.0,
				0.0,
				0.0,
				0.0,
				0.0,
				0.0,
				0.0,
				0.0,
				0.0,
				0.0,
				0.0,
				0.0,
				0.0,
				0.0,
				0.0,
				0.0,
				0.0,
				0.0
			],
			"tree": [
				1,
				1,
				1,
				0,
				1,
				3,
				3,
				3,
				2,
				1,
				1,
				1,
				3,
				3,
				3,
				2,
				2,
				2,
				3,
				5,
				6,
				5,
				5,
				5,
				4,
				4,
				4,
				3,
				3,
				2,
				4,
				4,
				4,
				3,
				4,
				6,
				5,
				5,
				6,
				6,
				6,
				3,
				4,
				4,
				4
			]
		},
		"object": {
			"name": "dragons",
			"pos": [
				6,
				7
			],
			"mask": [
				0.0,
				0.0,
				0.0,
				0.0,
				0.0,
				0.0,
				0.0,
				0.0,
				0.25,
				0.25,
				0.25,
				0.25,
				0.0,
				0.0,
				0.0,
				0.0,
				0.0,
				0.0,
				0.0,
				0.0,
				0.0,
				0.0,
				0.0,
				0.0,
				0.0,
				0.0,
				0.0,
				0.0,
				0.0,
				0.0,
				0.0,
				0.0,
				0.0,
				0.0,
				0.0,
				0.0,
				0.0,
				0.0,
				0.0,
				0.0,
				0.0,
				0.0,
				0.0,
				0.0,
				0.0
			],
			"tree": [
				2,
				2,
				2,
				1,
				2,
				4,
				4,
				4,
				3,
				0,
				0,
				0,
				2,
				2,
				2,
				1,
				1,
				1,
				2,
				4,
				5,
				4,
				4,
				4,
				3,
				3,
				3,
				2,
				2,
				1,
				3,
				3,
				3,
				2,
				3,
				5,
				4,
				4,
				5,
				5,
				5,
				2,
				3,
				3,
				3
			]
		},
		"label": [
			0,
			0,
			0,
			0,
			0,
			0,
			0,
			0,
			0,
			1,
			0,
			0,
			0,
			0,
			0,
			0,
			0,
			0,
			0
		]
	},
	{
		"origin_context": "As a control, subject cowpea was sealed in object double bags without fumigant.",
		"tokens": [
			"As",
			"a",
			"control",
			",",
			"subject",
			"cow",
			"pe",
			"a",
			"was",
			"se",
			"aled",
			"in",
			"object",
			"double",
			"bags",
			"without",
			"f",
			"um",
			"ig",
			"ant",
			"."
		],
		"wp_tokens": [
			[
				"As"
			],
			[
				"a"
			],
			[
				"control",
				","
			],
			[
				"subject"
			],
			[
				"cow",
				"pe",
				"a"
			],
			[
				"was"
			],
			[
				"se",
				"aled"
			],
			[
				"in"
			],
			[
				"object"
			],
			[
				"double"
			],
			[
				"bags"
			],
			[
				"without"
			],
			[
				"f",
				"um",
				"ig",
				"ant",
				"."
			]
		],
		"input_ids": [
			0,
			1620,
			102,
			17665,
			6,
			40747,
			31645,
			2379,
			102,
			7325,
			1090,
			9389,
			179,
			40412,
			14582,
			19090,
			19010,
			506,
			783,
			1023,
			927,
			4,
			2
		],
		"subject": {
			"name": "cowpea",
			"pos": [
				3,
				4
			],
			"mask": [
				0.0,
				0.0,
				0.0,
				0.0,
				0.25,
				0.25,
				0.25,
				0.25,
				0.0,
				0.0,
				0.0,
				0.0,
				0.0,
				0.0,
				0.0,
				0.0,
				0.0,
				0.0,
				0.0,
				0.0,
				0.0
			],
			"tree": [
				2,
				1,
				1,
				1,
				1,
				0,
				0,
				0,
				2,
				1,
				1,
				2,
				3,
				3,
				2,
				3,
				4,
				4,
				4,
				4,
				4
			]
		},
		"object": {
			"name": "double bags",
			"pos": [
				8,
				10
			],
			"mask": [
				0.0,
				0.0,
				0.0,
				0.0,
				0.0,
				0.0,
				0.0,
				0.0,
				0.0,
				0.0,
				0.0,
				0.0,
				0.3333333333333333,
				0.3333333333333333,
				0.3333333333333333,
				0.0,
				0.0,
				0.0,
				0.0,
				0.0,
				0.0
			],
			"tree": [
				2,
				3,
				3,
				3,
				3,
				2,
				2,
				2,
				2,
				1,
				1,
				2,
				3,
				1,
				0,
				1,
				2,
				2,
				2,
				2,
				2
			]
		},
		"label": [
			0,
			0,
			0,
			0,
			0,
			1,
			0,
			0,
			0,
			0,
			0,
			0,
			0,
			0,
			0,
			0,
			0,
			0,
			0
		]
	},
	{
		"origin_context": "The infectious bacterial disease subject brucellosis has been found in a beef object cow in eastern Idaho.",
		"tokens": [
			"The",
			"infect",
			"ious",
			"b",
			"acterial",
			"d",
			"ise",
			"ase",
			"subject",
			"b",
			"ru",
			"cell",
			"osis",
			"has",
			"been",
			"found",
			"in",
			"a",
			"be",
			"ef",
			"object",
			"cow",
			"in",
			"e",
			"astern",
			"Id",
			"aho",
			"."
		],
		"wp_tokens": [
			[
				"The"
			],
			[
				"infect",
				"ious"
			],
			[
				"b",
				"acterial"
			],
			[
				"d",
				"ise",
				"ase"
			],
			[
				"subject"
			],
			[
				"b",
				"ru",
				"cell",
				"osis"
			],
			[
				"has"
			],
			[
				"been"
			],
			[
				"found"
			],
			[
				"in"
			],
			[
				"a"
			],
			[
				"be",
				"ef"
			],
			[
				"object"
			],
			[
				"cow"
			],
			[
				"in"
			],
			[
				"e",
				"astern"
			],
			[
				"Id",
				"aho",
				"."
			]
		],
		"input_ids": [
			0,
			133,
			37597,
			6514,
			428,
			40079,
			417,
			1496,
			3175,
			40747,
			428,
			2070,
			7841,
			13310,
			7333,
			35507,
			19256,
			179,
			102,
			1610,
			4550,
			40412,
			31645,
			179,
			242,
			34927,
			28081,
			30257,
			4,
			2
		],
		"subject": {
			"name": "brucellosis",
			"pos": [
				4,
				5
			],
			"mask": [
				0.0,
				0.0,
				0.0,
				0.0,
				0.0,
				0.0,
				0.0,
				0.0,
				0.2,
				0.2,
				0.2,
				0.2,
				0.2,
				0.0,
				0.0,
				0.0,
				0.0,
				0.0,
				0.0,
				0.0,
				0.0,
				0.0,
				0.0,
				0.0,
				0.0,
				0.0,
				0.0,
				0.0
			],
			"tree": [
				3,
				3,
				3,
				3,
				3,
				2,
				2,
				2,
				1,
				0,
				0,
				0,
				0,
				2,
				2,
				1,
				2,
				5,
				5,
				5,
				4,
				3,
				4,
				6,
				6,
				5,
				5,
				5
			]
		},
		"object": {
			"name": "cow",
			"pos": [
				12,
				13
			],
			"mask": [
				0.0,
				0.0,
				0.0,
				0.0,
				0.0,
				0.0,
				0.0,
				0.0,
				0.0,
				0.0,
				0.0,
				0.0,
				0.0,
				0.0,
				0.0,
				0.0,
				0.0,
				0.0,
				0.0,
				0.0,
				0.5,
				0.5,
				0.0,
				0.0,
				0.0,
				0.0,
				0.0,
				0.0
			],
			"tree": [
				4,
				4,
				4,
				4,
				4,
				3,
				3,
				3,
				4,
				3,
				3,
				3,
				3,
				3,
				3,
				2,
				1,
				2,
				2,
				2,
				1,
				0,
				1,
				3,
				3,
				2,
				2,
				2
			]
		},
		"label": [
			1,
			0,
			0,
			0,
			0,
			0,
			0,
			0,
			0,
			0,
			0,
			0,
			0,
			0,
			0,
			0,
			0,
			0,
			0
		]
	},
	{
		"origin_context": "As the Anglo-Norman force sustained but little loss in this battle, their archers at the onset showered a hail of arrows upon the Irish host who were not protected with mail armour, and shot them down in hundreds before they could get to close quarters; and then the charge of the heavy Anglo-Norman cavalry of mail-clad knights, completed the havoc and subject rout of the undisciplined Gaelic object hosts.",
		"tokens": [
			"As",
			"the",
			"Ang",
			"lo",
			"-",
			"N",
			"orman",
			"force",
			"s",
			"ust",
			"ained",
			"but",
			"little",
			"loss",
			"in",
			"this",
			"battle",
			",",
			"their",
			"ar",
			"chers",
			"at",
			"the",
			"ons",
			"et",
			"sh",
			"owered",
			"a",
			"h",
			"ail",
			"of",
			"arrow",
			"s",
			"upon",
			"the",
			"Irish",
			"host",
			"who",
			"were",
			"not",
			"protected",
			"with",
			"mail",
			"arm",
			"our",
			",",
			"and",
			"shot",
			"them",
			"down",
			"in",
			"h",
			"undreds",
			"before",
			"they",
			"could",
			"get",
			"to",
			"close",
			"quarters",
			";",
			"and",
			"then",
			"the",
			"charge",
			"of",
			"the",
			"heavy",
			"Ang",
			"lo",
			"-",
			"N",
			"orman",
			"c",
			"aval",
			"ry",
			"of",
			"mail",
			"-",
			"clad",
			"kn",
			"ights",
			",",
			"com",
			"pleted",
			"the",
			"h",
			"av",
			"oc",
			"and",
			"subject",
			"r",
			"out",
			"of",
			"the",
			"und",
			"is",
			"cipl",
			"ined",
			"G",
			"ael",
			"ic",
			"object",
			"host",
			"s",
			"."
		],
		"wp_tokens": [
			[
				"As"
			],
			[
				"the"
			],
			[
				"Ang",
				"lo",
				"-",
				"N",
				"orman"
			],
			[
				"force"
			],
			[
				"s",
				"ust",
				"ained"
			],
			[
				"but"
			],
			[
				"little"
			],
			[
				"loss"
			],
			[
				"in"
			],
			[
				"this"
			],
			[
				"battle",
				","
			],
			[
				"their"
			],
			[
				"ar",
				"chers"
			],
			[
				"at"
			],
			[
				"the"
			],
			[
				"ons",
				"et"
			],
			[
				"sh",
				"owered"
			],
			[
				"a"
			],
			[
				"h",
				"ail"
			],
			[
				"of"
			],
			[
				"arrow",
				"s"
			],
			[
				"upon"
			],
			[
				"the"
			],
			[
				"Irish"
			],
			[
				"host"
			],
			[
				"who"
			],
			[
				"were"
			],
			[
				"not"
			],
			[
				"protected"
			],
			[
				"with"
			],
			[
				"mail"
			],
			[
				"arm",
				"our",
				","
			],
			[
				"and"
			],
			[
				"shot"
			],
			[
				"them"
			],
			[
				"down"
			],
			[
				"in"
			],
			[
				"h",
				"undreds"
			],
			[
				"before"
			],
			[
				"they"
			],
			[
				"could"
			],
			[
				"get"
			],
			[
				"to"
			],
			[
				"close"
			],
			[
				"quarters",
				";"
			],
			[
				"and"
			],
			[
				"then"
			],
			[
				"the"
			],
			[
				"charge"
			],
			[
				"of"
			],
			[
				"the"
			],
			[
				"heavy"
			],
			[
				"Ang",
				"lo",
				"-",
				"N",
				"orman"
			],
			[
				"c",
				"aval",
				"ry"
			],
			[
				"of"
			],
			[
				"mail",
				"-",
				"clad"
			],
			[
				"kn",
				"ights",
				","
			],
			[
				"com",
				"pleted"
			],
			[
				"the"
			],
			[
				"h",
				"av",
				"oc"
			],
			[
				"and"
			],
			[
				"subject"
			],
			[
				"r",
				"out"
			],
			[
				"of"
			],
			[
				"the"
			],
			[
				"und",
				"is",
				"cipl",
				"ined"
			],
			[
				"G",
				"ael",
				"ic"
			],
			[
				"object"
			],
			[
				"host",
				"s",
				"."
			]
		],
		"input_ids": [
			0,
			1620,
			627,
			25441,
			4082,
			12,
			487,
			16803,
			9091,
			29,
			4193,
			7153,
			4297,
			27635,
			13242,
			179,
			9226,
			39836,
			6,
			25017,
			271,
			7873,
			415,
			627,
			1790,
			594,
			1193,
			45601,
			102,
			298,
			3760,
			1116,
			17214,
			29,
			32630,
			627,
			38100,
			11438,
			8155,
			17341,
			3654,
			37659,
			5632,
			6380,
			4526,
			2126,
			6,
			463,
			10393,
			35369,
			3955,
			179,
			298,
			40530,
			23033,
			10010,
			17304,
			6460,
			560,
			22641,
			21899,
			131,
			463,
			13040,
			627,
			15040,
			1116,
			627,
			18888,
			25441,
			4082,
			12,
			487,
			16803,
			438,
			19339,
			1506,
			1116,
			6380,
			12,
			25769,
			15204,
			6183,
			6,
			175,
			42711,
			627,
			298,
			1469,
			1975,
			463,
			40747,
			338,
			995,
			1116,
			627,
			3194,
			354,
			40146,
			6158,
			534,
			11089,
			636,
			40412,
			11438,
			29,
			4,
			2
		],
		"subject": {
			"name": "rout",
			"pos": [
				61,
				62
			],
			"mask": [
				0.0,
				0.0,
				0.0,
				0.0,
				0.0,
				0.0,
				0.0,
				0.0,
				0.0,
				0.0,
				0.0,
				0.0,
				0.0,
				0.0,
				0.0,
				0.0,
				0.0,
				0.0,
				0.0,
				0.0,
				0.0,
				0.0,
				0.0,
				0.0,
				0.0,
				0.0,
				0.0,
				0.0,
				0.0,
				0.0,
				0.0,
				0.0,
				0.0,
				0.0,
				0.0,
				0.0,
				0.0,
				0.0,
				0.0,
				0.0,
				0.0,
				0.0,
				0.0,
				0.0,
				0.0,
				0.0,
				0.0,
				0.0,
				0.0,
				0.0,
				0.0,
				0.0,
				0.0,
				0.0,
				0.0,
				0.0,
				0.0,
				0.0,
				0.0,
				0.0,
				0.0,
				0.0,
				0.0,
				0.0,
				0.0,
				0.0,
				0.0,
				0.0,
				0.0,
				0.0,
				0.0,
				0.0,
				0.0,
				0.0,
				0.0,
				0.0,
				0.0,
				0.0,
				0.0,
				0.0,
				0.0,
				0.0,
				0.0,
				0.0,
				0.0,
				0.0,
				0.0,
				0.0,
				0.0,
				0.0,
				0.3333333333333333,
				0.3333333333333333,
				0.3333333333333333,
				0.0,
				0.0,
				0.0,
				0.0,
				0.0,
				0.0,
				0.0,
				0.0,
				0.0,
				0.0,
				0.0,
				0.0,
				0.0
			],
			"tree": [
				5,
				6,
				6,
				6,
				6,
				6,
				6,
				5,
				4,
				4,
				4,
				5,
				6,
				5,
				6,
				6,
				6,
				6,
				5,
				4,
				4,
				5,
				6,
				6,
				6,
				3,
				3,
				5,
				4,
				4,
				5,
				6,
				6,
				5,
				6,
				6,
				6,
				6,
				6,
				6,
				6,
				6,
				6,
				4,
				4,
				4,
				4,
				4,
				5,
				5,
				5,
				6,
				6,
				6,
				6,
				6,
				5,
				6,
				6,
				6,
				6,
				2,
				2,
				3,
				2,
				3,
				5,
				5,
				5,
				5,
				5,
				5,
				5,
				4,
				4,
				4,
				5,
				6,
				6,
				6,
				6,
				6,
				6,
				1,
				1,
				3,
				2,
				2,
				2,
				3,
				3,
				0,
				0,
				1,
				3,
				3,
				3,
				3,
				3,
				3,
				3,
				3,
				2,
				2,
				2,
				2
			]
		},
		"object": {
			"name": "hosts",
			"pos": [
				67,
				68
			],
			"mask": [
				0.0,
				0.0,
				0.0,
				0.0,
				0.0,
				0.0,
				0.0,
				0.0,
				0.0,
				0.0,
				0.0,
				0.0,
				0.0,
				0.0,
				0.0,
				0.0,
				0.0,
				0.0,
				0.0,
				0.0,
				0.0,
				0.0,
				0.0,
				0.0,
				0.0,
				0.0,
				0.0,
				0.0,
				0.0,
				0.0,
				0.0,
				0.0,
				0.0,
				0.0,
				0.0,
				0.0,
				0.0,
				0.0,
				0.0,
				0.0,
				0.0,
				0.0,
				0.0,
				0.0,
				0.0,
				0.0,
				0.0,
				0.0,
				0.0,
				0.0,
				0.0,
				0.0,
				0.0,
				0.0,
				0.0,
				0.0,
				0.0,
				0.0,
				0.0,
				0.0,
				0.0,
				0.0,
				0.0,
				0.0,
				0.0,
				0.0,
				0.0,
				0.0,
				0.0,
				0.0,
				0.0,
				0.0,
				0.0,
				0.0,
				0.0,
				0.0,
				0.0,
				0.0,
				0.0,
				0.0,
				0.0,
				0.0,
				0.0,
				0.0,
				0.0,
				0.0,
				0.0,
				0.0,
				0.0,
				0.0,
				0.0,
				0.0,
				0.0,
				0.0,
				0.0,
				0.0,
				0.0,
				0.0,
				0.0,
				0.0,
				0.0,
				0.0,
				0.25,
				0.25,
				0.25,
				0.25
			],
			"tree": [
				5,
				6,
				6,
				6,
				6,
				6,
				6,
				5,
				4,
				4,
				4,
				5,
				6,
				5,
				6,
				6,
				6,
				6,
				5,
				4,
				4,
				5,
				6,
				6,
				6,
				3,
				3,
				5,
				4,
				4,
				5,
				6,
				6,
				5,
				6,
				6,
				6,
				6,
				6,
				6,
				6,
				6,
				6,
				4,
				4,
				4,
				4,
				4,
				5,
				5,
				5,
				6,
				6,
				6,
				6,
				6,
				5,
				6,
				6,
				6,
				6,
				2,
				2,
				3,
				2,
				3,
				5,
				5,
				5,
				5,
				5,
				5,
				5,
				4,
				4,
				4,
				5,
				6,
				6,
				6,
				6,
				6,
				6,
				1,
				1,
				3,
				2,
				2,
				2,
				3,
				3,
				2,
				2,
				3,
				5,
				5,
				5,
				5,
				5,
				5,
				5,
				5,
				4,
				0,
				0,
				0
			]
		},
		"label": [
			1,
			0,
			0,
			0,
			0,
			0,
			0,
			0,
			0,
			0,
			0,
			0,
			0,
			0,
			0,
			0,
			0,
			0,
			0
		]
	},
	{
		"origin_context": "The first incarnation of this series was set in the 1940s, during World War II, when the subject princess left her native paradise object island (where Amazon women had lived for centuries) to help the U.S. foil the Nazis.",
		"tokens": [
			"The",
			"first",
			"incarn",
			"ation",
			"of",
			"this",
			"series",
			"was",
			"set",
			"in",
			"the",
			"19",
			"40",
			"s",
			",",
			"during",
			"World",
			"War",
			"II",
			",",
			"when",
			"the",
			"subject",
			"pr",
			"in",
			"cess",
			"left",
			"her",
			"native",
			"par",
			"ad",
			"ise",
			"object",
			"is",
			"land",
			"(",
			"where",
			"Amazon",
			"women",
			"had",
			"lived",
			"for",
			"cent",
			"uries",
			")",
			"to",
			"help",
			"the",
			"U",
			".",
			"S",
			".",
			"fo",
			"il",
			"the",
			"Nazis",
			"."
		],
		"wp_tokens": [
			[
				"The"
			],
			[
				"first"
			],
			[
				"incarn",
				"ation"
			],
			[
				"of"
			],
			[
				"this"
			],
			[
				"series"
			],
			[
				"was"
			],
			[
				"set"
			],
			[
				"in"
			],
			[
				"the"
			],
			[
				"19",
				"40",
				"s",
				","
			],
			[
				"during"
			],
			[
				"World"
			],
			[
				"War"
			],
			[
				"II",
				","
			],
			[
				"when"
			],
			[
				"the"
			],
			[
				"subject"
			],
			[
				"pr",
				"in",
				"cess"
			],
			[
				"left"
			],
			[
				"her"
			],
			[
				"native"
			],
			[
				"par",
				"ad",
				"ise"
			],
			[
				"object"
			],
			[
				"is",
				"land"
			],
			[
				"(",
				"where"
			],
			[
				"Amazon"
			],
			[
				"women"
			],
			[
				"had"
			],
			[
				"lived"
			],
			[
				"for"
			],
			[
				"cent",
				"uries",
				")"
			],
			[
				"to"
			],
			[
				"help"
			],
			[
				"the"
			],
			[
				"U",
				".",
				"S",
				"."
			],
			[
				"fo",
				"il"
			],
			[
				"the"
			],
			[
				"Nazis",
				"."
			]
		],
		"input_ids": [
			0,
			133,
			9502,
			48910,
			1258,
			1116,
			9226,
			22760,
			7325,
			8738,
			179,
			627,
			1646,
			1749,
			29,
			6,
			37460,
			10988,
			20096,
			11194,
			6,
			14746,
			627,
			40747,
			4862,
			179,
			19348,
			6960,
			1843,
			34551,
			5489,
			625,
			1496,
			40412,
			354,
			1245,
			1640,
			8569,
			25146,
			22197,
			12186,
			18062,
			1990,
			6342,
			12755,
			43,
			560,
			19178,
			627,
			791,
			4,
			104,
			4,
			21466,
			718,
			627,
			33171,
			4,
			2
		],
		"subject": {
			"name": "princess",
			"pos": [
				17,
				18
			],
			"mask": [
				0.0,
				0.0,
				0.0,
				0.0,
				0.0,
				0.0,
				0.0,
				0.0,
				0.0,
				0.0,
				0.0,
				0.0,
				0.0,
				0.0,
				0.0,
				0.0,
				0.0,
				0.0,
				0.0,
				0.0,
				0.0,
				0.0,
				0.25,
				0.25,
				0.25,
				0.25,
				0.0,
				0.0,
				0.0,
				0.0,
				0.0,
				0.0,
				0.0,
				0.0,
				0.0,
				0.0,
				0.0,
				0.0,
				0.0,
				0.0,
				0.0,
				0.0,
				0.0,
				0.0,
				0.0,
				0.0,
				0.0,
				0.0,
				0.0,
				0.0,
				0.0,
				0.0,
				0.0,
				0.0,
				0.0,
				0.0,
				0.0
			],
			"tree": [
				4,
				4,
				3,
				3,
				4,
				6,
				5,
				3,
				2,
				3,
				5,
				4,
				4,
				4,
				4,
				3,
				5,
				5,
				4,
				4,
				2,
				1,
				1,
				0,
				0,
				0,
				1,
				3,
				5,
				4,
				4,
				4,
				3,
				2,
				2,
				5,
				5,
				6,
				5,
				5,
				4,
				5,
				6,
				6,
				6,
				6,
				5,
				6,
				6,
				6,
				6,
				6,
				6,
				6,
				6,
				5,
				5
			]
		},
		"object": {
			"name": "island",
			"pos": [
				23,
				24
			],
			"mask": [
				0.0,
				0.0,
				0.0,
				0.0,
				0.0,
				0.0,
				0.0,
				0.0,
				0.0,
				0.0,
				0.0,
				0.0,
				0.0,
				0.0,
				0.0,
				0.0,
				0.0,
				0.0,
				0.0,
				0.0,
				0.0,
				0.0,
				0.0,
				0.0,
				0.0,
				0.0,
				0.0,
				0.0,
				0.0,
				0.0,
				0.0,
				0.0,
				0.3333333333333333,
				0.3333333333333333,
				0.3333333333333333,
				0.0,
				0.0,
				0.0,
				0.0,
				0.0,
				0.0,
				0.0,
				0.0,
				0.0,
				0.0,
				0.0,
				0.0,
				0.0,
				0.0,
				0.0,
				0.0,
				0.0,
				0.0,
				0.0,
				0.0,
				0.0,
				0.0
			],
			"tree": [
				4,
				4,
				3,
				3,
				4,
				6,
				5,
				3,
				2,
				3,
				5,
				4,
				4,
				4,
				4,
				3,
				5,
				5,
				4,
				4,
				2,
				3,
				3,
				2,
				2,
				2,
				1,
				1,
				3,
				2,
				2,
				2,
				1,
				0,
				0,
				5,
				5,
				6,
				5,
				5,
				4,
				5,
				6,
				6,
				6,
				6,
				5,
				6,
				6,
				6,
				6,
				6,
				6,
				6,
				6,
				5,
				5
			]
		},
		"label": [
			0,
			0,
			0,
			0,
			0,
			0,
			0,
			0,
			0,
			0,
			1,
			0,
			0,
			0,
			0,
			0,
			0,
			0,
			0
		]
	},
	{
		"origin_context": "Cieply's subject story makes a compelling object point about modern-day studio economics.",
		"tokens": [
			"C",
			"ie",
			"ply",
			"'s",
			"subject",
			"story",
			"makes",
			"a",
			"com",
			"pelling",
			"object",
			"point",
			"about",
			"modern",
			"-",
			"day",
			"stud",
			"io",
			"econom",
			"ics",
			"."
		],
		"wp_tokens": [
			[
				"C",
				"ie",
				"ply",
				"'s"
			],
			[
				"subject"
			],
			[
				"story"
			],
			[
				"makes"
			],
			[
				"a"
			],
			[
				"com",
				"pelling"
			],
			[
				"object"
			],
			[
				"point"
			],
			[
				"about"
			],
			[
				"modern",
				"-",
				"day"
			],
			[
				"stud",
				"io"
			],
			[
				"econom",
				"ics",
				"."
			]
		],
		"input_ids": [
			0,
			347,
			324,
			26308,
			18,
			40747,
			6462,
			39082,
			102,
			175,
			25688,
			40412,
			2300,
			9006,
			28810,
			12,
			1208,
			26302,
			1020,
			28310,
			2857,
			4,
			2
		],
		"subject": {
			"name": "story",
			"pos": [
				1,
				2
			],
			"mask": [
				0.0,
				0.0,
				0.0,
				0.0,
				0.5,
				0.5,
				0.0,
				0.0,
				0.0,
				0.0,
				0.0,
				0.0,
				0.0,
				0.0,
				0.0,
				0.0,
				0.0,
				0.0,
				0.0,
				0.0,
				0.0
			],
			"tree": [
				1,
				1,
				1,
				1,
				1,
				0,
				1,
				3,
				3,
				3,
				3,
				2,
				3,
				5,
				5,
				5,
				4,
				4,
				2,
				2,
				2
			]
		},
		"object": {
			"name": "point",
			"pos": [
				6,
				7
			],
			"mask": [
				0.0,
				0.0,
				0.0,
				0.0,
				0.0,
				0.0,
				0.0,
				0.0,
				0.0,
				0.0,
				0.5,
				0.5,
				0.0,
				0.0,
				0.0,
				0.0,
				0.0,
				0.0,
				0.0,
				0.0,
				0.0
			],
			"tree": [
				3,
				3,
				3,
				3,
				3,
				2,
				1,
				1,
				1,
				1,
				1,
				0,
				1,
				3,
				3,
				3,
				2,
				2,
				2,
				2,
				2
			]
		},
		"label": [
			0,
			0,
			0,
			0,
			0,
			0,
			0,
			1,
			0,
			0,
			0,
			0,
			0,
			0,
			0,
			0,
			0,
			0,
			0
		]
	},
	{
		"origin_context": "We poured the subject milk into the object pumpkin mixture.",
		"tokens": [
			"We",
			"p",
			"oured",
			"the",
			"subject",
			"mil",
			"k",
			"into",
			"the",
			"object",
			"p",
			"ump",
			"kin",
			"m",
			"ixture",
			"."
		],
		"wp_tokens": [
			[
				"We"
			],
			[
				"p",
				"oured"
			],
			[
				"the"
			],
			[
				"subject"
			],
			[
				"mil",
				"k"
			],
			[
				"into"
			],
			[
				"the"
			],
			[
				"object"
			],
			[
				"p",
				"ump",
				"kin"
			],
			[
				"m",
				"ixture",
				"."
			]
		],
		"input_ids": [
			0,
			170,
			642,
			8855,
			627,
			40747,
			22238,
			330,
			12473,
			627,
			40412,
			642,
			7198,
			4245,
			119,
			46368,
			4,
			2
		],
		"subject": {
			"name": "milk",
			"pos": [
				3,
				4
			],
			"mask": [
				0.0,
				0.0,
				0.0,
				0.0,
				0.3333333333333333,
				0.3333333333333333,
				0.3333333333333333,
				0.0,
				0.0,
				0.0,
				0.0,
				0.0,
				0.0,
				0.0,
				0.0,
				0.0
			],
			"tree": [
				2,
				1,
				1,
				1,
				1,
				0,
				0,
				2,
				4,
				4,
				3,
				3,
				3,
				2,
				2,
				2
			]
		},
		"object": {
			"name": "pumpkin mixture",
			"pos": [
				7,
				9
			],
			"mask": [
				0.0,
				0.0,
				0.0,
				0.0,
				0.0,
				0.0,
				0.0,
				0.0,
				0.0,
				0.14285714285714285,
				0.14285714285714285,
				0.14285714285714285,
				0.14285714285714285,
				0.14285714285714285,
				0.14285714285714285,
				0.14285714285714285
			],
			"tree": [
				2,
				1,
				1,
				3,
				3,
				2,
				2,
				2,
				4,
				4,
				3,
				3,
				3,
				0,
				0,
				0
			]
		},
		"label": [
			0,
			0,
			0,
			0,
			0,
			1,
			0,
			0,
			0,
			0,
			0,
			0,
			0,
			0,
			0,
			0,
			0,
			0,
			0
		]
	},
	{
		"origin_context": "Lawyers in Detroit also worked overtime as several subject lawsuits ensued from angry and injured object fans.",
		"tokens": [
			"Law",
			"yers",
			"in",
			"Detroit",
			"also",
			"worked",
			"o",
			"vert",
			"ime",
			"as",
			"sever",
			"al",
			"subject",
			"law",
			"suits",
			"ens",
			"ued",
			"from",
			"ang",
			"ry",
			"and",
			"in",
			"jured",
			"object",
			"f",
			"ans",
			"."
		],
		"wp_tokens": [
			[
				"Law",
				"yers"
			],
			[
				"in"
			],
			[
				"Detroit"
			],
			[
				"also"
			],
			[
				"worked"
			],
			[
				"o",
				"vert",
				"ime"
			],
			[
				"as"
			],
			[
				"sever",
				"al"
			],
			[
				"subject"
			],
			[
				"law",
				"suits"
			],
			[
				"ens",
				"ued"
			],
			[
				"from"
			],
			[
				"ang",
				"ry"
			],
			[
				"and"
			],
			[
				"in",
				"jured"
			],
			[
				"object"
			],
			[
				"f",
				"ans",
				"."
			]
		],
		"input_ids": [
			0,
			22532,
			15862,
			179,
			27007,
			19726,
			25765,
			139,
			9942,
			4235,
			281,
			30453,
			337,
			40747,
			4656,
			36878,
			1290,
			6796,
			7761,
			1097,
			1506,
			463,
			179,
			24518,
			40412,
			506,
			1253,
			4,
			2
		],
		"subject": {
			"name": "lawsuits",
			"pos": [
				8,
				9
			],
			"mask": [
				0.0,
				0.0,
				0.0,
				0.0,
				0.0,
				0.0,
				0.0,
				0.0,
				0.0,
				0.0,
				0.0,
				0.0,
				0.3333333333333333,
				0.3333333333333333,
				0.3333333333333333,
				0.0,
				0.0,
				0.0,
				0.0,
				0.0,
				0.0,
				0.0,
				0.0,
				0.0,
				0.0,
				0.0,
				0.0
			],
			"tree": [
				3,
				3,
				4,
				5,
				3,
				2,
				3,
				3,
				3,
				1,
				1,
				1,
				1,
				0,
				0,
				1,
				1,
				2,
				5,
				5,
				6,
				6,
				6,
				4,
				3,
				3,
				3
			]
		},
		"object": {
			"name": "fans",
			"pos": [
				15,
				16
			],
			"mask": [
				0.0,
				0.0,
				0.0,
				0.0,
				0.0,
				0.0,
				0.0,
				0.0,
				0.0,
				0.0,
				0.0,
				0.0,
				0.0,
				0.0,
				0.0,
				0.0,
				0.0,
				0.0,
				0.0,
				0.0,
				0.0,
				0.0,
				0.0,
				0.25,
				0.25,
				0.25,
				0.25
			],
			"tree": [
				6,
				6,
				6,
				6,
				6,
				5,
				6,
				6,
				6,
				4,
				4,
				4,
				4,
				3,
				3,
				2,
				2,
				1,
				2,
				2,
				3,
				3,
				3,
				1,
				0,
				0,
				0
			]
		},
		"label": [
			0,
			0,
			0,
			0,
			0,
			0,
			0,
			0,
			0,
			0,
			1,
			0,
			0,
			0,
			0,
			0,
			0,
			0,
			0
		]
	},
	{
		"origin_context": "The continuing Nigerian subject outbreak is the biggest ever caused by the object vaccine.",
		"tokens": [
			"The",
			"contin",
			"uing",
			"N",
			"iger",
			"ian",
			"subject",
			"out",
			"break",
			"is",
			"the",
			"big",
			"gest",
			"ever",
			"ca",
			"used",
			"by",
			"the",
			"object",
			"vacc",
			"ine",
			"."
		],
		"wp_tokens": [
			[
				"The"
			],
			[
				"contin",
				"uing"
			],
			[
				"N",
				"iger",
				"ian"
			],
			[
				"subject"
			],
			[
				"out",
				"break"
			],
			[
				"is"
			],
			[
				"the"
			],
			[
				"big",
				"gest"
			],
			[
				"ever"
			],
			[
				"ca",
				"used"
			],
			[
				"by"
			],
			[
				"the"
			],
			[
				"object"
			],
			[
				"vacc",
				"ine",
				"."
			]
		],
		"input_ids": [
			0,
			133,
			27887,
			12448,
			487,
			10168,
			811,
			40747,
			995,
			10339,
			354,
			627,
			8527,
			10403,
			6294,
			3245,
			6199,
			1409,
			627,
			40412,
			39150,
			833,
			4,
			2
		],
		"subject": {
			"name": "outbreak",
			"pos": [
				3,
				4
			],
			"mask": [
				0.0,
				0.0,
				0.0,
				0.0,
				0.0,
				0.0,
				0.3333333333333333,
				0.3333333333333333,
				0.3333333333333333,
				0.0,
				0.0,
				0.0,
				0.0,
				0.0,
				0.0,
				0.0,
				0.0,
				0.0,
				0.0,
				0.0,
				0.0,
				0.0
			],
			"tree": [
				1,
				1,
				1,
				1,
				1,
				1,
				1,
				0,
				0,
				1,
				3,
				2,
				2,
				4,
				3,
				3,
				4,
				6,
				5,
				2,
				2,
				2
			]
		},
		"object": {
			"name": "vaccine",
			"pos": [
				12,
				13
			],
			"mask": [
				0.0,
				0.0,
				0.0,
				0.0,
				0.0,
				0.0,
				0.0,
				0.0,
				0.0,
				0.0,
				0.0,
				0.0,
				0.0,
				0.0,
				0.0,
				0.0,
				0.0,
				0.0,
				0.25,
				0.25,
				0.25,
				0.25
			],
			"tree": [
				3,
				3,
				3,
				3,
				3,
				3,
				3,
				2,
				2,
				1,
				3,
				2,
				2,
				4,
				3,
				3,
				4,
				6,
				5,
				0,
				0,
				0
			]
		},
		"label": [
			0,
			0,
			0,
			0,
			1,
			0,
			0,
			0,
			0,
			0,
			0,
			0,
			0,
			0,
			0,
			0,
			0,
			0,
			0
		]
	},
	{
		"origin_context": "Our mercenary Army has now degenerated into a Godless subject cabal of mindless object killers not unlike the Soviets that were butchering civilians in Afghanistan (exactly as sadistically as we have).",
		"tokens": [
			"Our",
			"mer",
			"c",
			"enary",
			"Army",
			"has",
			"now",
			"deg",
			"ener",
			"ated",
			"into",
			"a",
			"God",
			"less",
			"subject",
			"c",
			"abal",
			"of",
			"mind",
			"less",
			"object",
			"killers",
			"not",
			"un",
			"like",
			"the",
			"Sov",
			"iets",
			"that",
			"were",
			"but",
			"cher",
			"ing",
			"civil",
			"ians",
			"in",
			"Af",
			"ghan",
			"istan",
			"(",
			"ex",
			"actly",
			"as",
			"s",
			"ad",
			"istically",
			"as",
			"we",
			"have",
			")."
		],
		"wp_tokens": [
			[
				"Our"
			],
			[
				"mer",
				"c",
				"enary"
			],
			[
				"Army"
			],
			[
				"has"
			],
			[
				"now"
			],
			[
				"deg",
				"ener",
				"ated"
			],
			[
				"into"
			],
			[
				"a"
			],
			[
				"God",
				"less"
			],
			[
				"subject"
			],
			[
				"c",
				"abal"
			],
			[
				"of"
			],
			[
				"mind",
				"less"
			],
			[
				"object"
			],
			[
				"killers"
			],
			[
				"not"
			],
			[
				"un",
				"like"
			],
			[
				"the"
			],
			[
				"Sov",
				"iets"
			],
			[
				"that"
			],
			[
				"were"
			],
			[
				"but",
				"cher",
				"ing"
			],
			[
				"civil",
				"ians"
			],
			[
				"in"
			],
			[
				"Af",
				"ghan",
				"istan"
			],
			[
				"(",
				"ex",
				"actly"
			],
			[
				"as"
			],
			[
				"s",
				"ad",
				"istically"
			],
			[
				"as"
			],
			[
				"we"
			],
			[
				"have",
				")."
			]
		],
		"input_ids": [
			0,
			2522,
			2089,
			438,
			19985,
			41810,
			7333,
			8310,
			28904,
			5777,
			1070,
			12473,
			102,
			15724,
			1672,
			40747,
			438,
			21781,
			1116,
			28583,
			1672,
			40412,
			27621,
			3654,
			879,
			3341,
			627,
			49246,
			46809,
			6025,
			17341,
			4297,
			5260,
			154,
			37635,
			2071,
			179,
			15426,
			5158,
			7566,
			1640,
			3463,
			45548,
			281,
			29,
			625,
			18281,
			281,
			1694,
			11990,
			322,
			2
		],
		"subject": {
			"name": "cabal",
			"pos": [
				9,
				10
			],
			"mask": [
				0.0,
				0.0,
				0.0,
				0.0,
				0.0,
				0.0,
				0.0,
				0.0,
				0.0,
				0.0,
				0.0,
				0.0,
				0.0,
				0.0,
				0.3333333333333333,
				0.3333333333333333,
				0.3333333333333333,
				0.0,
				0.0,
				0.0,
				0.0,
				0.0,
				0.0,
				0.0,
				0.0,
				0.0,
				0.0,
				0.0,
				0.0,
				0.0,
				0.0,
				0.0,
				0.0,
				0.0,
				0.0,
				0.0,
				0.0,
				0.0,
				0.0,
				0.0,
				0.0,
				0.0,
				0.0,
				0.0,
				0.0,
				0.0,
				0.0,
				0.0,
				0.0,
				0.0
			],
			"tree": [
				4,
				4,
				4,
				4,
				3,
				3,
				3,
				2,
				2,
				2,
				1,
				1,
				1,
				1,
				1,
				0,
				0,
				1,
				3,
				3,
				3,
				2,
				4,
				3,
				3,
				5,
				4,
				4,
				6,
				6,
				5,
				5,
				5,
				6,
				6,
				6,
				6,
				6,
				6,
				3,
				3,
				3,
				4,
				3,
				3,
				3,
				4,
				4,
				3,
				3
			]
		},
		"object": {
			"name": "killers",
			"pos": [
				13,
				14
			],
			"mask": [
				0.0,
				0.0,
				0.0,
				0.0,
				0.0,
				0.0,
				0.0,
				0.0,
				0.0,
				0.0,
				0.0,
				0.0,
				0.0,
				0.0,
				0.0,
				0.0,
				0.0,
				0.0,
				0.0,
				0.0,
				0.5,
				0.5,
				0.0,
				0.0,
				0.0,
				0.0,
				0.0,
				0.0,
				0.0,
				0.0,
				0.0,
				0.0,
				0.0,
				0.0,
				0.0,
				0.0,
				0.0,
				0.0,
				0.0,
				0.0,
				0.0,
				0.0,
				0.0,
				0.0,
				0.0,
				0.0,
				0.0,
				0.0,
				0.0,
				0.0
			],
			"tree": [
				6,
				6,
				6,
				6,
				5,
				5,
				5,
				4,
				4,
				4,
				3,
				3,
				3,
				3,
				3,
				2,
				2,
				1,
				1,
				1,
				1,
				0,
				6,
				5,
				5,
				6,
				6,
				6,
				6,
				6,
				6,
				6,
				6,
				6,
				6,
				6,
				6,
				6,
				6,
				5,
				5,
				5,
				6,
				5,
				5,
				5,
				6,
				6,
				5,
				5
			]
		},
		"label": [
			0,
			0,
			0,
			0,
			0,
			0,
			0,
			0,
			0,
			1,
			0,
			0,
			0,
			0,
			0,
			0,
			0,
			0,
			0
		]
	},
	{
		"origin_context": "The subject fire inside WTC was caused by exploding object fuel.",
		"tokens": [
			"The",
			"subject",
			"fire",
			"inside",
			"W",
			"TC",
			"was",
			"ca",
			"used",
			"by",
			"expl",
			"oding",
			"object",
			"fuel",
			"."
		],
		"wp_tokens": [
			[
				"The"
			],
			[
				"subject"
			],
			[
				"fire"
			],
			[
				"inside"
			],
			[
				"W",
				"TC"
			],
			[
				"was"
			],
			[
				"ca",
				"used"
			],
			[
				"by"
			],
			[
				"expl",
				"oding"
			],
			[
				"object"
			],
			[
				"fuel",
				"."
			]
		],
		"input_ids": [
			0,
			133,
			40747,
			7051,
			36615,
			771,
			6078,
			7325,
			3245,
			6199,
			1409,
			23242,
			19519,
			40412,
			20118,
			4,
			2
		],
		"subject": {
			"name": "fire",
			"pos": [
				1,
				2
			],
			"mask": [
				0.0,
				0.5,
				0.5,
				0.0,
				0.0,
				0.0,
				0.0,
				0.0,
				0.0,
				0.0,
				0.0,
				0.0,
				0.0,
				0.0,
				0.0
			],
			"tree": [
				1,
				1,
				0,
				1,
				2,
				2,
				2,
				1,
				1,
				2,
				3,
				3,
				4,
				2,
				2
			]
		},
		"object": {
			"name": "fuel",
			"pos": [
				9,
				10
			],
			"mask": [
				0.0,
				0.0,
				0.0,
				0.0,
				0.0,
				0.0,
				0.0,
				0.0,
				0.0,
				0.0,
				0.0,
				0.0,
				0.3333333333333333,
				0.3333333333333333,
				0.3333333333333333
			],
			"tree": [
				3,
				3,
				2,
				3,
				4,
				4,
				2,
				1,
				1,
				2,
				3,
				3,
				4,
				0,
				0
			]
		},
		"label": [
			0,
			0,
			0,
			0,
			1,
			0,
			0,
			0,
			0,
			0,
			0,
			0,
			0,
			0,
			0,
			0,
			0,
			0,
			0
		]
	},
	{
		"origin_context": "The subject epithelium from the knockout mouse bladder is migrating into the transplanted object matrix.",
		"tokens": [
			"The",
			"subject",
			"ep",
			"it",
			"hel",
			"ium",
			"from",
			"the",
			"kn",
			"ock",
			"out",
			"mouse",
			"bl",
			"adder",
			"is",
			"m",
			"igr",
			"ating",
			"into",
			"the",
			"trans",
			"pl",
			"anted",
			"object",
			"mat",
			"rix",
			"."
		],
		"wp_tokens": [
			[
				"The"
			],
			[
				"subject"
			],
			[
				"ep",
				"it",
				"hel",
				"ium"
			],
			[
				"from"
			],
			[
				"the"
			],
			[
				"kn",
				"ock",
				"out"
			],
			[
				"mouse"
			],
			[
				"bl",
				"adder"
			],
			[
				"is"
			],
			[
				"m",
				"igr",
				"ating"
			],
			[
				"into"
			],
			[
				"the"
			],
			[
				"trans",
				"pl",
				"anted"
			],
			[
				"object"
			],
			[
				"mat",
				"rix",
				"."
			]
		],
		"input_ids": [
			0,
			133,
			40747,
			2462,
			405,
			4393,
			4031,
			7761,
			627,
			15204,
			3343,
			995,
			45052,
			3662,
			41027,
			354,
			119,
			23704,
			1295,
			12473,
			627,
			9981,
			2911,
			17184,
			40412,
			9244,
			15072,
			4,
			2
		],
		"subject": {
			"name": "epithelium",
			"pos": [
				1,
				2
			],
			"mask": [
				0.0,
				0.2,
				0.2,
				0.2,
				0.2,
				0.2,
				0.0,
				0.0,
				0.0,
				0.0,
				0.0,
				0.0,
				0.0,
				0.0,
				0.0,
				0.0,
				0.0,
				0.0,
				0.0,
				0.0,
				0.0,
				0.0,
				0.0,
				0.0,
				0.0,
				0.0,
				0.0
			],
			"tree": [
				1,
				1,
				0,
				0,
				0,
				0,
				1,
				3,
				3,
				3,
				3,
				3,
				2,
				2,
				2,
				1,
				1,
				1,
				2,
				4,
				4,
				4,
				4,
				4,
				3,
				3,
				3
			]
		},
		"object": {
			"name": "matrix",
			"pos": [
				13,
				14
			],
			"mask": [
				0.0,
				0.0,
				0.0,
				0.0,
				0.0,
				0.0,
				0.0,
				0.0,
				0.0,
				0.0,
				0.0,
				0.0,
				0.0,
				0.0,
				0.0,
				0.0,
				0.0,
				0.0,
				0.0,
				0.0,
				0.0,
				0.0,
				0.0,
				0.25,
				0.25,
				0.25,
				0.25
			],
			"tree": [
				4,
				4,
				3,
				3,
				3,
				3,
				4,
				6,
				6,
				6,
				6,
				6,
				5,
				5,
				3,
				2,
				2,
				2,
				1,
				1,
				1,
				1,
				1,
				1,
				0,
				0,
				0
			]
		},
		"label": [
			0,
			0,
			0,
			0,
			0,
			1,
			0,
			0,
			0,
			0,
			0,
			0,
			0,
			0,
			0,
			0,
			0,
			0,
			0
		]
	},
	{
		"origin_context": "The subject staff was removed from his object position.",
		"tokens": [
			"The",
			"subject",
			"staff",
			"was",
			"rem",
			"oved",
			"from",
			"his",
			"object",
			"position",
			"."
		],
		"wp_tokens": [
			[
				"The"
			],
			[
				"subject"
			],
			[
				"staff"
			],
			[
				"was"
			],
			[
				"rem",
				"oved"
			],
			[
				"from"
			],
			[
				"his"
			],
			[
				"object"
			],
			[
				"position",
				"."
			]
		],
		"input_ids": [
			0,
			133,
			40747,
			17360,
			7325,
			5593,
			12677,
			7761,
			12724,
			40412,
			14413,
			4,
			2
		],
		"subject": {
			"name": "staff",
			"pos": [
				1,
				2
			],
			"mask": [
				0.0,
				0.5,
				0.5,
				0.0,
				0.0,
				0.0,
				0.0,
				0.0,
				0.0,
				0.0,
				0.0
			],
			"tree": [
				1,
				1,
				0,
				2,
				1,
				1,
				2,
				4,
				4,
				3,
				3
			]
		},
		"object": {
			"name": "position",
			"pos": [
				7,
				8
			],
			"mask": [
				0.0,
				0.0,
				0.0,
				0.0,
				0.0,
				0.0,
				0.0,
				0.0,
				0.3333333333333333,
				0.3333333333333333,
				0.3333333333333333
			],
			"tree": [
				4,
				4,
				3,
				3,
				2,
				2,
				1,
				1,
				1,
				0,
				0
			]
		},
		"label": [
			0,
			0,
			0,
			0,
			0,
			0,
			0,
			0,
			0,
			0,
			1,
			0,
			0,
			0,
			0,
			0,
			0,
			0,
			0
		]
	},
	{
		"origin_context": "The subject suffering caused by the object terrorists is the real torture.",
		"tokens": [
			"The",
			"subject",
			"suff",
			"ering",
			"ca",
			"used",
			"by",
			"the",
			"object",
			"terror",
			"ists",
			"is",
			"the",
			"real",
			"t",
			"ort",
			"ure",
			"."
		],
		"wp_tokens": [
			[
				"The"
			],
			[
				"subject"
			],
			[
				"suff",
				"ering"
			],
			[
				"ca",
				"used"
			],
			[
				"by"
			],
			[
				"the"
			],
			[
				"object"
			],
			[
				"terror",
				"ists"
			],
			[
				"is"
			],
			[
				"the"
			],
			[
				"real"
			],
			[
				"t",
				"ort",
				"ure",
				"."
			]
		],
		"input_ids": [
			0,
			133,
			40747,
			30403,
			2961,
			3245,
			6199,
			1409,
			627,
			40412,
			26213,
			1952,
			354,
			627,
			8726,
			90,
			2723,
			2407,
			4,
			2
		],
		"subject": {
			"name": "suffering",
			"pos": [
				1,
				2
			],
			"mask": [
				0.0,
				0.3333333333333333,
				0.3333333333333333,
				0.3333333333333333,
				0.0,
				0.0,
				0.0,
				0.0,
				0.0,
				0.0,
				0.0,
				0.0,
				0.0,
				0.0,
				0.0,
				0.0,
				0.0,
				0.0
			],
			"tree": [
				1,
				1,
				0,
				0,
				1,
				1,
				2,
				4,
				4,
				3,
				3,
				1,
				3,
				2,
				2,
				2,
				2,
				2
			]
		},
		"object": {
			"name": "terrorists",
			"pos": [
				6,
				7
			],
			"mask": [
				0.0,
				0.0,
				0.0,
				0.0,
				0.0,
				0.0,
				0.0,
				0.0,
				0.3333333333333333,
				0.3333333333333333,
				0.3333333333333333,
				0.0,
				0.0,
				0.0,
				0.0,
				0.0,
				0.0,
				0.0
			],
			"tree": [
				4,
				4,
				3,
				3,
				2,
				2,
				1,
				1,
				1,
				0,
				0,
				4,
				6,
				5,
				5,
				5,
				5,
				5
			]
		},
		"label": [
			0,
			0,
			0,
			0,
			1,
			0,
			0,
			0,
			0,
			0,
			0,
			0,
			0,
			0,
			0,
			0,
			0,
			0,
			0
		]
	},
	{
		"origin_context": "This subject love of nature's gift has been reflected in object artworks dating back more than a thousand years.",
		"tokens": [
			"This",
			"subject",
			"love",
			"of",
			"nature",
			"'s",
			"g",
			"ift",
			"has",
			"been",
			"ref",
			"lected",
			"in",
			"object",
			"art",
			"works",
			"dating",
			"back",
			"more",
			"than",
			"a",
			"th",
			"ousand",
			"years",
			"."
		],
		"wp_tokens": [
			[
				"This"
			],
			[
				"subject"
			],
			[
				"love"
			],
			[
				"of"
			],
			[
				"nature",
				"'s"
			],
			[
				"g",
				"ift"
			],
			[
				"has"
			],
			[
				"been"
			],
			[
				"ref",
				"lected"
			],
			[
				"in"
			],
			[
				"object"
			],
			[
				"art",
				"works"
			],
			[
				"dating"
			],
			[
				"back"
			],
			[
				"more"
			],
			[
				"than"
			],
			[
				"a"
			],
			[
				"th",
				"ousand"
			],
			[
				"years",
				"."
			]
		],
		"input_ids": [
			0,
			713,
			40747,
			17693,
			1116,
			43102,
			18,
			571,
			9417,
			7333,
			35507,
			13043,
			17970,
			179,
			40412,
			2013,
			11655,
			40651,
			1644,
			4321,
			5652,
			102,
			212,
			37292,
			12857,
			4,
			2
		],
		"subject": {
			"name": "love",
			"pos": [
				1,
				2
			],
			"mask": [
				0.0,
				0.5,
				0.5,
				0.0,
				0.0,
				0.0,
				0.0,
				0.0,
				0.0,
				0.0,
				0.0,
				0.0,
				0.0,
				0.0,
				0.0,
				0.0,
				0.0,
				0.0,
				0.0,
				0.0,
				0.0,
				0.0,
				0.0,
				0.0,
				0.0
			],
			"tree": [
				1,
				1,
				0,
				1,
				3,
				3,
				2,
				2,
				2,
				2,
				1,
				1,
				2,
				4,
				3,
				3,
				4,
				5,
				4,
				4,
				4,
				3,
				3,
				2,
				2
			]
		},
		"object": {
			"name": "artworks",
			"pos": [
				10,
				11
			],
			"mask": [
				0.0,
				0.0,
				0.0,
				0.0,
				0.0,
				0.0,
				0.0,
				0.0,
				0.0,
				0.0,
				0.0,
				0.0,
				0.0,
				0.3333333333333333,
				0.3333333333333333,
				0.3333333333333333,
				0.0,
				0.0,
				0.0,
				0.0,
				0.0,
				0.0,
				0.0,
				0.0,
				0.0
			],
			"tree": [
				4,
				4,
				3,
				4,
				6,
				6,
				5,
				5,
				3,
				3,
				2,
				2,
				1,
				1,
				0,
				0,
				1,
				2,
				5,
				5,
				5,
				4,
				4,
				3,
				3
			]
		},
		"label": [
			0,
			0,
			0,
			0,
			0,
			0,
			0,
			0,
			0,
			0,
			0,
			0,
			0,
			1,
			0,
			0,
			0,
			0,
			0
		]
	},
	{
		"origin_context": "The subject court decided the objection by making the instalment object order as sought.",
		"tokens": [
			"The",
			"subject",
			"court",
			"dec",
			"ided",
			"the",
			"object",
			"ion",
			"by",
			"making",
			"the",
			"in",
			"stal",
			"ment",
			"object",
			"order",
			"as",
			"s",
			"ought",
			"."
		],
		"wp_tokens": [
			[
				"The"
			],
			[
				"subject"
			],
			[
				"court"
			],
			[
				"dec",
				"ided"
			],
			[
				"the"
			],
			[
				"object",
				"ion"
			],
			[
				"by"
			],
			[
				"making"
			],
			[
				"the"
			],
			[
				"in",
				"stal",
				"ment"
			],
			[
				"object"
			],
			[
				"order"
			],
			[
				"as"
			],
			[
				"s",
				"ought",
				"."
			]
		],
		"input_ids": [
			0,
			133,
			40747,
			8953,
			11127,
			8598,
			627,
			40412,
			1499,
			1409,
			5349,
			627,
			179,
			24370,
			1757,
			40412,
			10337,
			281,
			29,
			12807,
			4,
			2
		],
		"subject": {
			"name": "court",
			"pos": [
				1,
				2
			],
			"mask": [
				0.0,
				0.5,
				0.5,
				0.0,
				0.0,
				0.0,
				0.0,
				0.0,
				0.0,
				0.0,
				0.0,
				0.0,
				0.0,
				0.0,
				0.0,
				0.0,
				0.0,
				0.0,
				0.0,
				0.0
			],
			"tree": [
				1,
				1,
				0,
				1,
				1,
				3,
				2,
				2,
				2,
				3,
				5,
				5,
				5,
				5,
				5,
				4,
				5,
				6,
				6,
				6
			]
		},
		"object": {
			"name": "order",
			"pos": [
				10,
				11
			],
			"mask": [
				0.0,
				0.0,
				0.0,
				0.0,
				0.0,
				0.0,
				0.0,
				0.0,
				0.0,
				0.0,
				0.0,
				0.0,
				0.0,
				0.0,
				0.5,
				0.5,
				0.0,
				0.0,
				0.0,
				0.0
			],
			"tree": [
				5,
				5,
				4,
				3,
				3,
				5,
				4,
				4,
				2,
				1,
				1,
				1,
				1,
				1,
				1,
				0,
				1,
				2,
				2,
				2
			]
		},
		"label": [
			0,
			0,
			0,
			0,
			0,
			0,
			0,
			0,
			1,
			0,
			0,
			0,
			0,
			0,
			0,
			0,
			0,
			0,
			0
		]
	},
	{
		"origin_context": "In a poetic twist, the subject tsunami triggered by the rock object band forced many American jazz and blues singers to seek work in the United Kingdom, which is where Anderson found a receptive audience in 1965.",
		"tokens": [
			"In",
			"a",
			"po",
			"etic",
			"tw",
			"ist",
			",",
			"the",
			"subject",
			"ts",
			"un",
			"ami",
			"tr",
			"ig",
			"gered",
			"by",
			"the",
			"rock",
			"object",
			"band",
			"forced",
			"many",
			"American",
			"j",
			"azz",
			"and",
			"bl",
			"ues",
			"sing",
			"ers",
			"to",
			"seek",
			"work",
			"in",
			"the",
			"United",
			"King",
			"dom",
			",",
			"which",
			"is",
			"where",
			"Anderson",
			"found",
			"a",
			"re",
			"ceptive",
			"aud",
			"ience",
			"in",
			"1965",
			"."
		],
		"wp_tokens": [
			[
				"In"
			],
			[
				"a"
			],
			[
				"po",
				"etic"
			],
			[
				"tw",
				"ist",
				","
			],
			[
				"the"
			],
			[
				"subject"
			],
			[
				"ts",
				"un",
				"ami"
			],
			[
				"tr",
				"ig",
				"gered"
			],
			[
				"by"
			],
			[
				"the"
			],
			[
				"rock"
			],
			[
				"object"
			],
			[
				"band"
			],
			[
				"forced"
			],
			[
				"many"
			],
			[
				"American"
			],
			[
				"j",
				"azz"
			],
			[
				"and"
			],
			[
				"bl",
				"ues"
			],
			[
				"sing",
				"ers"
			],
			[
				"to"
			],
			[
				"seek"
			],
			[
				"work"
			],
			[
				"in"
			],
			[
				"the"
			],
			[
				"United"
			],
			[
				"King",
				"dom",
				","
			],
			[
				"which"
			],
			[
				"is"
			],
			[
				"where"
			],
			[
				"Anderson"
			],
			[
				"found"
			],
			[
				"a"
			],
			[
				"re",
				"ceptive"
			],
			[
				"aud",
				"ience"
			],
			[
				"in"
			],
			[
				"1965",
				"."
			]
		],
		"input_ids": [
			0,
			1121,
			102,
			5873,
			15557,
			17137,
			661,
			6,
			627,
			40747,
			1872,
			879,
			5602,
			4328,
			1023,
			40927,
			1409,
			627,
			9144,
			40412,
			9484,
			25258,
			19827,
			4310,
			267,
			7706,
			463,
			3662,
			3663,
			26058,
			268,
			560,
			42876,
			6014,
			179,
			627,
			20556,
			21644,
			12623,
			6,
			5488,
			354,
			8569,
			41186,
			19256,
			102,
			241,
			42579,
			5247,
			11465,
			179,
			45716,
			4,
			2
		],
		"subject": {
			"name": "tsunami",
			"pos": [
				5,
				6
			],
			"mask": [
				0.0,
				0.0,
				0.0,
				0.0,
				0.0,
				0.0,
				0.0,
				0.0,
				0.25,
				0.25,
				0.25,
				0.25,
				0.0,
				0.0,
				0.0,
				0.0,
				0.0,
				0.0,
				0.0,
				0.0,
				0.0,
				0.0,
				0.0,
				0.0,
				0.0,
				0.0,
				0.0,
				0.0,
				0.0,
				0.0,
				0.0,
				0.0,
				0.0,
				0.0,
				0.0,
				0.0,
				0.0,
				0.0,
				0.0,
				0.0,
				0.0,
				0.0,
				0.0,
				0.0,
				0.0,
				0.0,
				0.0,
				0.0,
				0.0,
				0.0,
				0.0,
				0.0
			],
			"tree": [
				2,
				4,
				3,
				3,
				3,
				3,
				3,
				1,
				1,
				0,
				0,
				0,
				1,
				1,
				1,
				2,
				4,
				5,
				4,
				3,
				1,
				3,
				4,
				3,
				3,
				4,
				4,
				4,
				2,
				2,
				3,
				2,
				3,
				4,
				6,
				6,
				5,
				5,
				5,
				5,
				4,
				6,
				6,
				5,
				6,
				6,
				6,
				6,
				6,
				6,
				6,
				6
			]
		},
		"object": {
			"name": "band",
			"pos": [
				11,
				12
			],
			"mask": [
				0.0,
				0.0,
				0.0,
				0.0,
				0.0,
				0.0,
				0.0,
				0.0,
				0.0,
				0.0,
				0.0,
				0.0,
				0.0,
				0.0,
				0.0,
				0.0,
				0.0,
				0.0,
				0.5,
				0.5,
				0.0,
				0.0,
				0.0,
				0.0,
				0.0,
				0.0,
				0.0,
				0.0,
				0.0,
				0.0,
				0.0,
				0.0,
				0.0,
				0.0,
				0.0,
				0.0,
				0.0,
				0.0,
				0.0,
				0.0,
				0.0,
				0.0,
				0.0,
				0.0,
				0.0,
				0.0,
				0.0,
				0.0,
				0.0,
				0.0,
				0.0,
				0.0
			],
			"tree": [
				5,
				6,
				6,
				6,
				6,
				6,
				6,
				4,
				4,
				3,
				3,
				3,
				2,
				2,
				2,
				1,
				1,
				2,
				1,
				0,
				4,
				6,
				6,
				6,
				6,
				6,
				6,
				6,
				5,
				5,
				6,
				5,
				6,
				6,
				6,
				6,
				6,
				6,
				6,
				6,
				6,
				6,
				6,
				6,
				6,
				6,
				6,
				6,
				6,
				6,
				6,
				6
			]
		},
		"label": [
			0,
			0,
			0,
			0,
			1,
			0,
			0,
			0,
			0,
			0,
			0,
			0,
			0,
			0,
			0,
			0,
			0,
			0,
			0
		]
	},
	{
		"origin_context": "subject Leakage and fire caused due to object corrosion of bypass piping for recirculation gas at a fuel oil desulphurization unit.",
		"tokens": [
			"subject",
			"Le",
			"ak",
			"age",
			"and",
			"fire",
			"ca",
			"used",
			"due",
			"to",
			"object",
			"cor",
			"ros",
			"ion",
			"of",
			"by",
			"pass",
			"p",
			"iping",
			"for",
			"rec",
			"irc",
			"ulation",
			"gas",
			"at",
			"a",
			"fuel",
			"oil",
			"des",
			"ul",
			"ph",
			"ur",
			"ization",
			"unit",
			"."
		],
		"wp_tokens": [
			[
				"subject"
			],
			[
				"Le",
				"ak",
				"age"
			],
			[
				"and"
			],
			[
				"fire"
			],
			[
				"ca",
				"used"
			],
			[
				"due"
			],
			[
				"to"
			],
			[
				"object"
			],
			[
				"cor",
				"ros",
				"ion"
			],
			[
				"of"
			],
			[
				"by",
				"pass"
			],
			[
				"p",
				"iping"
			],
			[
				"for"
			],
			[
				"rec",
				"irc",
				"ulation"
			],
			[
				"gas"
			],
			[
				"at"
			],
			[
				"a"
			],
			[
				"fuel"
			],
			[
				"oil"
			],
			[
				"des",
				"ul",
				"ph",
				"ur",
				"ization"
			],
			[
				"unit",
				"."
			]
		],
		"input_ids": [
			0,
			40747,
			10350,
			677,
			1580,
			463,
			7051,
			3245,
			6199,
			17193,
			560,
			40412,
			7215,
			3985,
			1499,
			1116,
			1409,
			10212,
			642,
			31401,
			1990,
			13139,
			21163,
			11264,
			16306,
			415,
			102,
			20118,
			14189,
			10067,
			922,
			3792,
			710,
			1938,
			19304,
			4,
			2
		],
		"subject": {
			"name": "Leakage",
			"pos": [
				0,
				1
			],
			"mask": [
				0.25,
				0.25,
				0.25,
				0.25,
				0.0,
				0.0,
				0.0,
				0.0,
				0.0,
				0.0,
				0.0,
				0.0,
				0.0,
				0.0,
				0.0,
				0.0,
				0.0,
				0.0,
				0.0,
				0.0,
				0.0,
				0.0,
				0.0,
				0.0,
				0.0,
				0.0,
				0.0,
				0.0,
				0.0,
				0.0,
				0.0,
				0.0,
				0.0,
				0.0,
				0.0
			],
			"tree": [
				1,
				0,
				0,
				0,
				1,
				1,
				1,
				1,
				2,
				3,
				4,
				3,
				3,
				3,
				4,
				6,
				6,
				5,
				5,
				4,
				6,
				6,
				6,
				5,
				4,
				6,
				6,
				6,
				5,
				5,
				5,
				5,
				5,
				2,
				2
			]
		},
		"object": {
			"name": "corrosion",
			"pos": [
				7,
				8
			],
			"mask": [
				0.0,
				0.0,
				0.0,
				0.0,
				0.0,
				0.0,
				0.0,
				0.0,
				0.0,
				0.0,
				0.25,
				0.25,
				0.25,
				0.25,
				0.0,
				0.0,
				0.0,
				0.0,
				0.0,
				0.0,
				0.0,
				0.0,
				0.0,
				0.0,
				0.0,
				0.0,
				0.0,
				0.0,
				0.0,
				0.0,
				0.0,
				0.0,
				0.0,
				0.0,
				0.0
			],
			"tree": [
				4,
				3,
				3,
				3,
				4,
				4,
				2,
				2,
				1,
				2,
				1,
				0,
				0,
				0,
				1,
				3,
				3,
				2,
				2,
				1,
				3,
				3,
				3,
				2,
				1,
				3,
				3,
				3,
				2,
				2,
				2,
				2,
				2,
				3,
				3
			]
		},
		"label": [
			0,
			0,
			0,
			0,
			1,
			0,
			0,
			0,
			0,
			0,
			0,
			0,
			0,
			0,
			0,
			0,
			0,
			0,
			0
		]
	},
	{
		"origin_context": "A team of students from Virginia Tech University have created a vehicle that allows vision impaired subject drivers to take control of the object wheel.",
		"tokens": [
			"A",
			"team",
			"of",
			"stud",
			"ents",
			"from",
			"Virginia",
			"Tech",
			"University",
			"have",
			"created",
			"a",
			"veh",
			"icle",
			"that",
			"allows",
			"vision",
			"im",
			"pa",
			"ired",
			"subject",
			"drivers",
			"to",
			"take",
			"control",
			"of",
			"the",
			"object",
			"wheel",
			"."
		],
		"wp_tokens": [
			[
				"A"
			],
			[
				"team"
			],
			[
				"of"
			],
			[
				"stud",
				"ents"
			],
			[
				"from"
			],
			[
				"Virginia"
			],
			[
				"Tech"
			],
			[
				"University"
			],
			[
				"have"
			],
			[
				"created"
			],
			[
				"a"
			],
			[
				"veh",
				"icle"
			],
			[
				"that"
			],
			[
				"allows"
			],
			[
				"vision"
			],
			[
				"im",
				"pa",
				"ired"
			],
			[
				"subject"
			],
			[
				"drivers"
			],
			[
				"to"
			],
			[
				"take"
			],
			[
				"control"
			],
			[
				"of"
			],
			[
				"the"
			],
			[
				"object"
			],
			[
				"wheel",
				"."
			]
		],
		"input_ids": [
			0,
			250,
			8687,
			1116,
			26302,
			4189,
			7761,
			38477,
			14396,
			29972,
			11990,
			27367,
			102,
			17855,
			11317,
			6025,
			37984,
			14675,
			757,
			6709,
			7651,
			40747,
			44525,
			560,
			16111,
			17665,
			1116,
			627,
			40412,
			13630,
			4,
			2
		],
		"subject": {
			"name": "drivers",
			"pos": [
				16,
				17
			],
			"mask": [
				0.0,
				0.0,
				0.0,
				0.0,
				0.0,
				0.0,
				0.0,
				0.0,
				0.0,
				0.0,
				0.0,
				0.0,
				0.0,
				0.0,
				0.0,
				0.0,
				0.0,
				0.0,
				0.0,
				0.0,
				0.5,
				0.5,
				0.0,
				0.0,
				0.0,
				0.0,
				0.0,
				0.0,
				0.0,
				0.0
			],
			"tree": [
				6,
				5,
				6,
				6,
				6,
				6,
				6,
				6,
				6,
				5,
				4,
				4,
				3,
				3,
				3,
				2,
				1,
				1,
				1,
				1,
				1,
				0,
				2,
				1,
				2,
				3,
				5,
				4,
				5,
				5
			]
		},
		"object": {
			"name": "wheel",
			"pos": [
				23,
				24
			],
			"mask": [
				0.0,
				0.0,
				0.0,
				0.0,
				0.0,
				0.0,
				0.0,
				0.0,
				0.0,
				0.0,
				0.0,
				0.0,
				0.0,
				0.0,
				0.0,
				0.0,
				0.0,
				0.0,
				0.0,
				0.0,
				0.0,
				0.0,
				0.0,
				0.0,
				0.0,
				0.0,
				0.0,
				0.3333333333333333,
				0.3333333333333333,
				0.3333333333333333
			],
			"tree": [
				3,
				2,
				3,
				4,
				4,
				5,
				6,
				6,
				6,
				2,
				1,
				3,
				2,
				2,
				4,
				3,
				6,
				6,
				6,
				6,
				6,
				5,
				5,
				4,
				5,
				6,
				6,
				6,
				0,
				0
			]
		},
		"label": [
			0,
			0,
			1,
			0,
			0,
			0,
			0,
			0,
			0,
			0,
			0,
			0,
			0,
			0,
			0,
			0,
			0,
			0,
			0
		]
	},
	{
		"origin_context": "BMW's iDrive 4.0 brings in a subject horde of new object features.",
		"tokens": [
			"BM",
			"W",
			"'s",
			"i",
			"Drive",
			"4",
			".",
			"0",
			"br",
			"ings",
			"in",
			"a",
			"subject",
			"h",
			"orde",
			"of",
			"new",
			"object",
			"features",
			"."
		],
		"wp_tokens": [
			[
				"BM",
				"W",
				"'s"
			],
			[
				"i",
				"Drive"
			],
			[
				"4",
				".",
				"0"
			],
			[
				"br",
				"ings"
			],
			[
				"in"
			],
			[
				"a"
			],
			[
				"subject"
			],
			[
				"h",
				"orde"
			],
			[
				"of"
			],
			[
				"new"
			],
			[
				"object"
			],
			[
				"features",
				"."
			]
		],
		"input_ids": [
			0,
			13386,
			771,
			18,
			118,
			29279,
			306,
			4,
			288,
			3809,
			1033,
			179,
			102,
			40747,
			298,
			17202,
			1116,
			4651,
			40412,
			46076,
			4,
			2
		],
		"subject": {
			"name": "horde",
			"pos": [
				6,
				7
			],
			"mask": [
				0.0,
				0.0,
				0.0,
				0.0,
				0.0,
				0.0,
				0.0,
				0.0,
				0.0,
				0.0,
				0.0,
				0.0,
				0.3333333333333333,
				0.3333333333333333,
				0.3333333333333333,
				0.0,
				0.0,
				0.0,
				0.0,
				0.0
			],
			"tree": [
				2,
				2,
				2,
				1,
				1,
				3,
				3,
				3,
				2,
				2,
				2,
				1,
				1,
				0,
				0,
				1,
				3,
				2,
				2,
				2
			]
		},
		"object": {
			"name": "features",
			"pos": [
				10,
				11
			],
			"mask": [
				0.0,
				0.0,
				0.0,
				0.0,
				0.0,
				0.0,
				0.0,
				0.0,
				0.0,
				0.0,
				0.0,
				0.0,
				0.0,
				0.0,
				0.0,
				0.0,
				0.0,
				0.3333333333333333,
				0.3333333333333333,
				0.3333333333333333
			],
			"tree": [
				2,
				2,
				2,
				1,
				1,
				3,
				3,
				3,
				2,
				2,
				2,
				3,
				3,
				2,
				2,
				3,
				5,
				4,
				0,
				0
			]
		},
		"label": [
			0,
			0,
			0,
			0,
			0,
			0,
			0,
			0,
			0,
			1,
			0,
			0,
			0,
			0,
			0,
			0,
			0,
			0,
			0
		]
	},
	{
		"origin_context": "The metal subject ball makes a ding ding ding object noise when it swings back and hits the metal body of the lamp.",
		"tokens": [
			"The",
			"metal",
			"subject",
			"ball",
			"makes",
			"a",
			"ding",
			"ding",
			"ding",
			"object",
			"no",
			"ise",
			"when",
			"it",
			"sw",
			"ings",
			"back",
			"and",
			"h",
			"its",
			"the",
			"metal",
			"body",
			"of",
			"the",
			"l",
			"amp",
			"."
		],
		"wp_tokens": [
			[
				"The"
			],
			[
				"metal"
			],
			[
				"subject"
			],
			[
				"ball"
			],
			[
				"makes"
			],
			[
				"a"
			],
			[
				"ding"
			],
			[
				"ding"
			],
			[
				"ding"
			],
			[
				"object"
			],
			[
				"no",
				"ise"
			],
			[
				"when"
			],
			[
				"it"
			],
			[
				"sw",
				"ings"
			],
			[
				"back"
			],
			[
				"and"
			],
			[
				"h",
				"its"
			],
			[
				"the"
			],
			[
				"metal"
			],
			[
				"body"
			],
			[
				"of"
			],
			[
				"the"
			],
			[
				"l",
				"amp",
				"."
			]
		],
		"input_ids": [
			0,
			133,
			32961,
			40747,
			3512,
			39082,
			102,
			11303,
			11303,
			11303,
			40412,
			2362,
			1496,
			14746,
			405,
			4184,
			1033,
			1644,
			463,
			298,
			2629,
			627,
			32961,
			9773,
			1116,
			627,
			462,
			3914,
			4,
			2
		],
		"subject": {
			"name": "ball",
			"pos": [
				2,
				3
			],
			"mask": [
				0.0,
				0.0,
				0.5,
				0.5,
				0.0,
				0.0,
				0.0,
				0.0,
				0.0,
				0.0,
				0.0,
				0.0,
				0.0,
				0.0,
				0.0,
				0.0,
				0.0,
				0.0,
				0.0,
				0.0,
				0.0,
				0.0,
				0.0,
				0.0,
				0.0,
				0.0,
				0.0,
				0.0
			],
			"tree": [
				1,
				1,
				1,
				0,
				1,
				3,
				3,
				3,
				4,
				3,
				2,
				2,
				3,
				3,
				2,
				2,
				3,
				3,
				3,
				3,
				5,
				5,
				4,
				5,
				6,
				6,
				6,
				6
			]
		},
		"object": {
			"name": "noise",
			"pos": [
				9,
				10
			],
			"mask": [
				0.0,
				0.0,
				0.0,
				0.0,
				0.0,
				0.0,
				0.0,
				0.0,
				0.0,
				0.3333333333333333,
				0.3333333333333333,
				0.3333333333333333,
				0.0,
				0.0,
				0.0,
				0.0,
				0.0,
				0.0,
				0.0,
				0.0,
				0.0,
				0.0,
				0.0,
				0.0,
				0.0,
				0.0,
				0.0,
				0.0
			],
			"tree": [
				3,
				3,
				3,
				2,
				1,
				1,
				1,
				1,
				2,
				1,
				0,
				0,
				3,
				3,
				2,
				2,
				3,
				3,
				3,
				3,
				5,
				5,
				4,
				5,
				6,
				6,
				6,
				6
			]
		},
		"label": [
			0,
			0,
			0,
			0,
			0,
			0,
			0,
			0,
			0,
			0,
			0,
			1,
			0,
			0,
			0,
			0,
			0,
			0,
			0
		]
	},
	{
		"origin_context": "It consists of an subject ensemble of object ladies who are highly qualified to play various Arabic musical instruments.",
		"tokens": [
			"It",
			"cons",
			"ists",
			"of",
			"an",
			"subject",
			"ense",
			"mble",
			"of",
			"object",
			"lad",
			"ies",
			"who",
			"are",
			"highly",
			"qualified",
			"to",
			"play",
			"var",
			"ious",
			"Arab",
			"ic",
			"mus",
			"ical",
			"in",
			"str",
			"uments",
			"."
		],
		"wp_tokens": [
			[
				"It"
			],
			[
				"cons",
				"ists"
			],
			[
				"of"
			],
			[
				"an"
			],
			[
				"subject"
			],
			[
				"ense",
				"mble"
			],
			[
				"of"
			],
			[
				"object"
			],
			[
				"lad",
				"ies"
			],
			[
				"who"
			],
			[
				"are"
			],
			[
				"highly"
			],
			[
				"qualified"
			],
			[
				"to"
			],
			[
				"play"
			],
			[
				"var",
				"ious"
			],
			[
				"Arab",
				"ic"
			],
			[
				"mus",
				"ical"
			],
			[
				"in",
				"str",
				"uments",
				"."
			]
		],
		"input_ids": [
			0,
			243,
			10998,
			1952,
			1116,
			260,
			40747,
			9401,
			46831,
			1116,
			40412,
			15356,
			918,
			8155,
			1322,
			29003,
			26505,
			560,
			5785,
			10806,
			6514,
			33054,
			636,
			13792,
			3569,
			179,
			6031,
			30179,
			4,
			2
		],
		"subject": {
			"name": "ensemble",
			"pos": [
				4,
				5
			],
			"mask": [
				0.0,
				0.0,
				0.0,
				0.0,
				0.0,
				0.3333333333333333,
				0.3333333333333333,
				0.3333333333333333,
				0.0,
				0.0,
				0.0,
				0.0,
				0.0,
				0.0,
				0.0,
				0.0,
				0.0,
				0.0,
				0.0,
				0.0,
				0.0,
				0.0,
				0.0,
				0.0,
				0.0,
				0.0,
				0.0,
				0.0
			],
			"tree": [
				3,
				2,
				2,
				1,
				1,
				1,
				0,
				0,
				1,
				3,
				2,
				2,
				4,
				3,
				5,
				4,
				6,
				5,
				6,
				6,
				6,
				6,
				6,
				6,
				6,
				6,
				6,
				6
			]
		},
		"object": {
			"name": "ladies",
			"pos": [
				7,
				8
			],
			"mask": [
				0.0,
				0.0,
				0.0,
				0.0,
				0.0,
				0.0,
				0.0,
				0.0,
				0.0,
				0.3333333333333333,
				0.3333333333333333,
				0.3333333333333333,
				0.0,
				0.0,
				0.0,
				0.0,
				0.0,
				0.0,
				0.0,
				0.0,
				0.0,
				0.0,
				0.0,
				0.0,
				0.0,
				0.0,
				0.0,
				0.0
			],
			"tree": [
				5,
				4,
				4,
				3,
				3,
				3,
				2,
				2,
				1,
				1,
				0,
				0,
				2,
				1,
				3,
				2,
				4,
				3,
				5,
				5,
				5,
				5,
				5,
				5,
				4,
				4,
				4,
				4
			]
		},
		"label": [
			0,
			0,
			0,
			0,
			0,
			0,
			0,
			0,
			0,
			1,
			0,
			0,
			0,
			0,
			0,
			0,
			0,
			0,
			0
		]
	},
	{
		"origin_context": "It underscores the need for continued surveillance of nicotine delivery in subject products created by an unregulated object industry.",
		"tokens": [
			"It",
			"unders",
			"c",
			"ores",
			"the",
			"need",
			"for",
			"contin",
			"ued",
			"sur",
			"ve",
			"illance",
			"of",
			"nic",
			"otine",
			"del",
			"ivery",
			"in",
			"subject",
			"products",
			"created",
			"by",
			"an",
			"un",
			"regulated",
			"object",
			"indust",
			"ry",
			"."
		],
		"wp_tokens": [
			[
				"It"
			],
			[
				"unders",
				"c",
				"ores"
			],
			[
				"the"
			],
			[
				"need"
			],
			[
				"for"
			],
			[
				"contin",
				"ued"
			],
			[
				"sur",
				"ve",
				"illance"
			],
			[
				"of"
			],
			[
				"nic",
				"otine"
			],
			[
				"del",
				"ivery"
			],
			[
				"in"
			],
			[
				"subject"
			],
			[
				"products"
			],
			[
				"created"
			],
			[
				"by"
			],
			[
				"an"
			],
			[
				"un",
				"regulated"
			],
			[
				"object"
			],
			[
				"indust",
				"ry",
				"."
			]
		],
		"input_ids": [
			0,
			243,
			33152,
			438,
			4765,
			627,
			30484,
			1990,
			27887,
			6796,
			12557,
			548,
			44672,
			1116,
			12979,
			44197,
			10273,
			26230,
			179,
			40747,
			33119,
			27367,
			1409,
			260,
			879,
			35908,
			40412,
			21267,
			1506,
			4,
			2
		],
		"subject": {
			"name": "products",
			"pos": [
				11,
				12
			],
			"mask": [
				0.0,
				0.0,
				0.0,
				0.0,
				0.0,
				0.0,
				0.0,
				0.0,
				0.0,
				0.0,
				0.0,
				0.0,
				0.0,
				0.0,
				0.0,
				0.0,
				0.0,
				0.0,
				0.5,
				0.5,
				0.0,
				0.0,
				0.0,
				0.0,
				0.0,
				0.0,
				0.0,
				0.0,
				0.0
			],
			"tree": [
				6,
				6,
				6,
				6,
				6,
				6,
				5,
				5,
				5,
				4,
				4,
				4,
				3,
				3,
				3,
				2,
				2,
				1,
				1,
				0,
				1,
				2,
				4,
				5,
				5,
				4,
				3,
				3,
				3
			]
		},
		"object": {
			"name": "industry",
			"pos": [
				17,
				18
			],
			"mask": [
				0.0,
				0.0,
				0.0,
				0.0,
				0.0,
				0.0,
				0.0,
				0.0,
				0.0,
				0.0,
				0.0,
				0.0,
				0.0,
				0.0,
				0.0,
				0.0,
				0.0,
				0.0,
				0.0,
				0.0,
				0.0,
				0.0,
				0.0,
				0.0,
				0.0,
				0.25,
				0.25,
				0.25,
				0.25
			],
			"tree": [
				6,
				6,
				6,
				6,
				6,
				6,
				6,
				6,
				6,
				6,
				6,
				6,
				6,
				6,
				6,
				5,
				5,
				4,
				4,
				3,
				2,
				1,
				1,
				2,
				2,
				1,
				0,
				0,
				0
			]
		},
		"label": [
			0,
			0,
			0,
			0,
			0,
			0,
			0,
			0,
			0,
			0,
			0,
			0,
			0,
			0,
			1,
			0,
			0,
			0,
			0
		]
	},
	{
		"origin_context": "Unlike other fish, grunion come out of the water completely to lay their eggs in the wet subject sand of the object beach.",
		"tokens": [
			"Unlike",
			"other",
			"fish",
			",",
			"gr",
			"union",
			"come",
			"out",
			"of",
			"the",
			"water",
			"completely",
			"to",
			"lay",
			"their",
			"egg",
			"s",
			"in",
			"the",
			"w",
			"et",
			"subject",
			"sand",
			"of",
			"the",
			"object",
			"be",
			"ach",
			"."
		],
		"wp_tokens": [
			[
				"Unlike"
			],
			[
				"other"
			],
			[
				"fish",
				","
			],
			[
				"gr",
				"union"
			],
			[
				"come"
			],
			[
				"out"
			],
			[
				"of"
			],
			[
				"the"
			],
			[
				"water"
			],
			[
				"completely"
			],
			[
				"to"
			],
			[
				"lay"
			],
			[
				"their"
			],
			[
				"egg",
				"s"
			],
			[
				"in"
			],
			[
				"the"
			],
			[
				"w",
				"et"
			],
			[
				"subject"
			],
			[
				"sand"
			],
			[
				"of"
			],
			[
				"the"
			],
			[
				"object"
			],
			[
				"be",
				"ach",
				"."
			]
		],
		"input_ids": [
			0,
			38243,
			7443,
			9106,
			6,
			6504,
			18988,
			19807,
			995,
			1116,
			627,
			5412,
			28655,
			560,
			8433,
			25017,
			38299,
			29,
			179,
			627,
			605,
			594,
			40747,
			39009,
			1116,
			627,
			40412,
			1610,
			1488,
			4,
			2
		],
		"subject": {
			"name": "sand",
			"pos": [
				17,
				18
			],
			"mask": [
				0.0,
				0.0,
				0.0,
				0.0,
				0.0,
				0.0,
				0.0,
				0.0,
				0.0,
				0.0,
				0.0,
				0.0,
				0.0,
				0.0,
				0.0,
				0.0,
				0.0,
				0.0,
				0.0,
				0.0,
				0.0,
				0.5,
				0.5,
				0.0,
				0.0,
				0.0,
				0.0,
				0.0,
				0.0
			],
			"tree": [
				4,
				5,
				5,
				5,
				4,
				4,
				3,
				4,
				5,
				6,
				6,
				4,
				3,
				2,
				4,
				3,
				3,
				1,
				1,
				1,
				1,
				1,
				0,
				1,
				3,
				3,
				2,
				2,
				2
			]
		},
		"object": {
			"name": "beach",
			"pos": [
				21,
				22
			],
			"mask": [
				0.0,
				0.0,
				0.0,
				0.0,
				0.0,
				0.0,
				0.0,
				0.0,
				0.0,
				0.0,
				0.0,
				0.0,
				0.0,
				0.0,
				0.0,
				0.0,
				0.0,
				0.0,
				0.0,
				0.0,
				0.0,
				0.0,
				0.0,
				0.0,
				0.0,
				0.25,
				0.25,
				0.25,
				0.25
			],
			"tree": [
				6,
				6,
				6,
				6,
				6,
				6,
				5,
				6,
				6,
				6,
				6,
				6,
				5,
				4,
				6,
				5,
				5,
				3,
				3,
				3,
				3,
				3,
				2,
				1,
				1,
				1,
				0,
				0,
				0
			]
		},
		"label": [
			1,
			0,
			0,
			0,
			0,
			0,
			0,
			0,
			0,
			0,
			0,
			0,
			0,
			0,
			0,
			0,
			0,
			0,
			0
		]
	},
	{
		"origin_context": "A large subject marble was dropped into the object bowl.",
		"tokens": [
			"A",
			"large",
			"subject",
			"mar",
			"ble",
			"was",
			"dro",
			"pped",
			"into",
			"the",
			"object",
			"bowl",
			"."
		],
		"wp_tokens": [
			[
				"A"
			],
			[
				"large"
			],
			[
				"subject"
			],
			[
				"mar",
				"ble"
			],
			[
				"was"
			],
			[
				"dro",
				"pped"
			],
			[
				"into"
			],
			[
				"the"
			],
			[
				"object"
			],
			[
				"bowl",
				"."
			]
		],
		"input_ids": [
			0,
			250,
			11802,
			40747,
			3916,
			5225,
			7325,
			39566,
			5686,
			12473,
			627,
			40412,
			37120,
			4,
			2
		],
		"subject": {
			"name": "marble",
			"pos": [
				2,
				3
			],
			"mask": [
				0.0,
				0.0,
				0.3333333333333333,
				0.3333333333333333,
				0.3333333333333333,
				0.0,
				0.0,
				0.0,
				0.0,
				0.0,
				0.0,
				0.0,
				0.0
			],
			"tree": [
				1,
				1,
				1,
				0,
				0,
				2,
				1,
				1,
				2,
				4,
				4,
				3,
				3
			]
		},
		"object": {
			"name": "bowl",
			"pos": [
				8,
				9
			],
			"mask": [
				0.0,
				0.0,
				0.0,
				0.0,
				0.0,
				0.0,
				0.0,
				0.0,
				0.0,
				0.0,
				0.3333333333333333,
				0.3333333333333333,
				0.3333333333333333
			],
			"tree": [
				4,
				4,
				4,
				3,
				3,
				3,
				2,
				2,
				1,
				1,
				1,
				0,
				0
			]
		},
		"label": [
			0,
			0,
			0,
			0,
			0,
			1,
			0,
			0,
			0,
			0,
			0,
			0,
			0,
			0,
			0,
			0,
			0,
			0,
			0
		]
	},
	{
		"origin_context": "Historical view of the subject damage caused by the 1693 Catania object earthquake and the reconstruction activities.",
		"tokens": [
			"Hist",
			"orical",
			"view",
			"of",
			"the",
			"subject",
			"damage",
			"ca",
			"used",
			"by",
			"the",
			"16",
			"93",
			"Cat",
			"ania",
			"object",
			"earth",
			"qu",
			"ake",
			"and",
			"the",
			"re",
			"const",
			"ruction",
			"activ",
			"ities",
			"."
		],
		"wp_tokens": [
			[
				"Hist",
				"orical"
			],
			[
				"view"
			],
			[
				"of"
			],
			[
				"the"
			],
			[
				"subject"
			],
			[
				"damage"
			],
			[
				"ca",
				"used"
			],
			[
				"by"
			],
			[
				"the"
			],
			[
				"16",
				"93"
			],
			[
				"Cat",
				"ania"
			],
			[
				"object"
			],
			[
				"earth",
				"qu",
				"ake"
			],
			[
				"and"
			],
			[
				"the"
			],
			[
				"re",
				"const",
				"ruction"
			],
			[
				"activ",
				"ities",
				"."
			]
		],
		"input_ids": [
			0,
			38657,
			30340,
			5877,
			1116,
			627,
			40747,
			45977,
			3245,
			6199,
			1409,
			627,
			1549,
			6478,
			34440,
			8295,
			40412,
			25581,
			2253,
			5113,
			463,
			627,
			241,
			20836,
			31470,
			34276,
			2192,
			4,
			2
		],
		"subject": {
			"name": "damage",
			"pos": [
				4,
				5
			],
			"mask": [
				0.0,
				0.0,
				0.0,
				0.0,
				0.0,
				0.5,
				0.5,
				0.0,
				0.0,
				0.0,
				0.0,
				0.0,
				0.0,
				0.0,
				0.0,
				0.0,
				0.0,
				0.0,
				0.0,
				0.0,
				0.0,
				0.0,
				0.0,
				0.0,
				0.0,
				0.0,
				0.0
			],
			"tree": [
				3,
				3,
				2,
				1,
				1,
				1,
				0,
				1,
				1,
				2,
				4,
				4,
				4,
				4,
				4,
				4,
				3,
				3,
				3,
				4,
				5,
				4,
				4,
				4,
				3,
				3,
				3
			]
		},
		"object": {
			"name": "earthquake",
			"pos": [
				11,
				12
			],
			"mask": [
				0.0,
				0.0,
				0.0,
				0.0,
				0.0,
				0.0,
				0.0,
				0.0,
				0.0,
				0.0,
				0.0,
				0.0,
				0.0,
				0.0,
				0.0,
				0.25,
				0.25,
				0.25,
				0.25,
				0.0,
				0.0,
				0.0,
				0.0,
				0.0,
				0.0,
				0.0,
				0.0
			],
			"tree": [
				6,
				6,
				5,
				4,
				4,
				4,
				3,
				2,
				2,
				1,
				1,
				1,
				1,
				1,
				1,
				1,
				0,
				0,
				0,
				1,
				2,
				1,
				1,
				1,
				6,
				6,
				6
			]
		},
		"label": [
			0,
			0,
			0,
			0,
			1,
			0,
			0,
			0,
			0,
			0,
			0,
			0,
			0,
			0,
			0,
			0,
			0,
			0,
			0
		]
	},
	{
		"origin_context": "AI requested that the perpetrators be prosecuted to the fullest extent of the law, that adequate compensation be provided to the victims and that senior government and police officials offer apologies for the subject suffering caused by the responsible police object officers.",
		"tokens": [
			"AI",
			"request",
			"ed",
			"that",
			"the",
			"per",
			"pet",
			"rators",
			"be",
			"pro",
			"secut",
			"ed",
			"to",
			"the",
			"full",
			"est",
			"ext",
			"ent",
			"of",
			"the",
			"law",
			",",
			"that",
			"adequ",
			"ate",
			"comp",
			"ensation",
			"be",
			"provided",
			"to",
			"the",
			"vict",
			"ims",
			"and",
			"that",
			"sen",
			"ior",
			"government",
			"and",
			"police",
			"offic",
			"ials",
			"offer",
			"ap",
			"ologies",
			"for",
			"the",
			"subject",
			"suff",
			"ering",
			"ca",
			"used",
			"by",
			"the",
			"responsible",
			"police",
			"object",
			"offic",
			"ers",
			"."
		],
		"wp_tokens": [
			[
				"AI"
			],
			[
				"request",
				"ed"
			],
			[
				"that"
			],
			[
				"the"
			],
			[
				"per",
				"pet",
				"rators"
			],
			[
				"be"
			],
			[
				"pro",
				"secut",
				"ed"
			],
			[
				"to"
			],
			[
				"the"
			],
			[
				"full",
				"est"
			],
			[
				"ext",
				"ent"
			],
			[
				"of"
			],
			[
				"the"
			],
			[
				"law",
				","
			],
			[
				"that"
			],
			[
				"adequ",
				"ate"
			],
			[
				"comp",
				"ensation"
			],
			[
				"be"
			],
			[
				"provided"
			],
			[
				"to"
			],
			[
				"the"
			],
			[
				"vict",
				"ims"
			],
			[
				"and"
			],
			[
				"that"
			],
			[
				"sen",
				"ior"
			],
			[
				"government"
			],
			[
				"and"
			],
			[
				"police"
			],
			[
				"offic",
				"ials"
			],
			[
				"offer"
			],
			[
				"ap",
				"ologies"
			],
			[
				"for"
			],
			[
				"the"
			],
			[
				"subject"
			],
			[
				"suff",
				"ering"
			],
			[
				"ca",
				"used"
			],
			[
				"by"
			],
			[
				"the"
			],
			[
				"responsible"
			],
			[
				"police"
			],
			[
				"object"
			],
			[
				"offic",
				"ers",
				"."
			]
		],
		"input_ids": [
			0,
			15238,
			16604,
			196,
			6025,
			627,
			1741,
			13713,
			25851,
			1610,
			4892,
			38338,
			196,
			560,
			627,
			16320,
			990,
			16435,
			1342,
			1116,
			627,
			4656,
			6,
			6025,
			37462,
			877,
			11828,
			42312,
			1610,
			39355,
			560,
			627,
			28923,
			13776,
			463,
			6025,
			7305,
			7375,
			11455,
			463,
			24848,
			27257,
			9532,
			33946,
			1115,
			20643,
			1990,
			627,
			40747,
			30403,
			2961,
			3245,
			6199,
			1409,
			627,
			37581,
			24848,
			40412,
			27257,
			268,
			4,
			2
		],
		"subject": {
			"name": "suffering",
			"pos": [
				33,
				34
			],
			"mask": [
				0.0,
				0.0,
				0.0,
				0.0,
				0.0,
				0.0,
				0.0,
				0.0,
				0.0,
				0.0,
				0.0,
				0.0,
				0.0,
				0.0,
				0.0,
				0.0,
				0.0,
				0.0,
				0.0,
				0.0,
				0.0,
				0.0,
				0.0,
				0.0,
				0.0,
				0.0,
				0.0,
				0.0,
				0.0,
				0.0,
				0.0,
				0.0,
				0.0,
				0.0,
				0.0,
				0.0,
				0.0,
				0.0,
				0.0,
				0.0,
				0.0,
				0.0,
				0.0,
				0.0,
				0.0,
				0.0,
				0.0,
				0.3333333333333333,
				0.3333333333333333,
				0.3333333333333333,
				0.0,
				0.0,
				0.0,
				0.0,
				0.0,
				0.0,
				0.0,
				0.0,
				0.0,
				0.0
			],
			"tree": [
				6,
				6,
				6,
				6,
				6,
				6,
				6,
				6,
				6,
				6,
				6,
				6,
				5,
				5,
				5,
				5,
				4,
				4,
				5,
				6,
				6,
				6,
				4,
				5,
				5,
				4,
				4,
				4,
				3,
				4,
				6,
				5,
				5,
				4,
				3,
				4,
				4,
				4,
				5,
				5,
				3,
				3,
				2,
				3,
				3,
				1,
				1,
				1,
				0,
				0,
				1,
				1,
				2,
				4,
				4,
				4,
				3,
				6,
				6,
				6
			]
		},
		"object": {
			"name": "officers",
			"pos": [
				40,
				41
			],
			"mask": [
				0.0,
				0.0,
				0.0,
				0.0,
				0.0,
				0.0,
				0.0,
				0.0,
				0.0,
				0.0,
				0.0,
				0.0,
				0.0,
				0.0,
				0.0,
				0.0,
				0.0,
				0.0,
				0.0,
				0.0,
				0.0,
				0.0,
				0.0,
				0.0,
				0.0,
				0.0,
				0.0,
				0.0,
				0.0,
				0.0,
				0.0,
				0.0,
				0.0,
				0.0,
				0.0,
				0.0,
				0.0,
				0.0,
				0.0,
				0.0,
				0.0,
				0.0,
				0.0,
				0.0,
				0.0,
				0.0,
				0.0,
				0.0,
				0.0,
				0.0,
				0.0,
				0.0,
				0.0,
				0.0,
				0.0,
				0.0,
				0.25,
				0.25,
				0.25,
				0.25
			],
			"tree": [
				3,
				2,
				2,
				4,
				5,
				4,
				4,
				4,
				4,
				3,
				3,
				3,
				4,
				6,
				6,
				6,
				5,
				5,
				6,
				6,
				6,
				6,
				6,
				6,
				6,
				6,
				6,
				6,
				6,
				6,
				6,
				6,
				6,
				6,
				6,
				6,
				6,
				6,
				6,
				6,
				6,
				6,
				6,
				6,
				6,
				6,
				6,
				6,
				6,
				6,
				6,
				6,
				6,
				6,
				6,
				6,
				6,
				0,
				0,
				0
			]
		},
		"label": [
			0,
			0,
			0,
			0,
			1,
			0,
			0,
			0,
			0,
			0,
			0,
			0,
			0,
			0,
			0,
			0,
			0,
			0,
			0
		]
	},
	{
		"origin_context": "The subject findings have been published in a special object section of the academic journal Archives of Sexual Behavior.",
		"tokens": [
			"The",
			"subject",
			"find",
			"ings",
			"have",
			"been",
			"published",
			"in",
			"a",
			"special",
			"object",
			"section",
			"of",
			"the",
			"ac",
			"ademic",
			"journal",
			"Arch",
			"ives",
			"of",
			"Sexual",
			"Beh",
			"avior",
			"."
		],
		"wp_tokens": [
			[
				"The"
			],
			[
				"subject"
			],
			[
				"find",
				"ings"
			],
			[
				"have"
			],
			[
				"been"
			],
			[
				"published"
			],
			[
				"in"
			],
			[
				"a"
			],
			[
				"special"
			],
			[
				"object"
			],
			[
				"section"
			],
			[
				"of"
			],
			[
				"the"
			],
			[
				"ac",
				"ademic"
			],
			[
				"journal"
			],
			[
				"Arch",
				"ives"
			],
			[
				"of"
			],
			[
				"Sexual"
			],
			[
				"Beh",
				"avior",
				"."
			]
		],
		"input_ids": [
			0,
			133,
			40747,
			26559,
			1033,
			11990,
			35507,
			34167,
			179,
			102,
			19423,
			40412,
			22580,
			1116,
			627,
			1043,
			41551,
			15545,
			37848,
			3699,
			1116,
			44598,
			47001,
			47475,
			4,
			2
		],
		"subject": {
			"name": "findings",
			"pos": [
				1,
				2
			],
			"mask": [
				0.0,
				0.3333333333333333,
				0.3333333333333333,
				0.3333333333333333,
				0.0,
				0.0,
				0.0,
				0.0,
				0.0,
				0.0,
				0.0,
				0.0,
				0.0,
				0.0,
				0.0,
				0.0,
				0.0,
				0.0,
				0.0,
				0.0,
				0.0,
				0.0,
				0.0,
				0.0
			],
			"tree": [
				1,
				1,
				0,
				0,
				2,
				2,
				1,
				2,
				4,
				4,
				4,
				3,
				4,
				6,
				6,
				6,
				5,
				6,
				6,
				6,
				6,
				6,
				6,
				6
			]
		},
		"object": {
			"name": "section",
			"pos": [
				9,
				10
			],
			"mask": [
				0.0,
				0.0,
				0.0,
				0.0,
				0.0,
				0.0,
				0.0,
				0.0,
				0.0,
				0.0,
				0.5,
				0.5,
				0.0,
				0.0,
				0.0,
				0.0,
				0.0,
				0.0,
				0.0,
				0.0,
				0.0,
				0.0,
				0.0,
				0.0
			],
			"tree": [
				4,
				4,
				3,
				3,
				3,
				3,
				2,
				1,
				1,
				1,
				1,
				0,
				1,
				3,
				3,
				3,
				2,
				3,
				3,
				4,
				6,
				5,
				5,
				5
			]
		},
		"label": [
			1,
			0,
			0,
			0,
			0,
			0,
			0,
			0,
			0,
			0,
			0,
			0,
			0,
			0,
			0,
			0,
			0,
			0,
			0
		]
	},
	{
		"origin_context": "An Amtrak subject passenger who alarmed fellow passengers by talking about terrorist threats on a cellphone was pulled from the object train and is being held in Colorado.",
		"tokens": [
			"An",
			"Am",
			"trak",
			"subject",
			"pass",
			"enger",
			"who",
			"al",
			"armed",
			"f",
			"ellow",
			"pass",
			"engers",
			"by",
			"talking",
			"about",
			"terrorist",
			"threat",
			"s",
			"on",
			"a",
			"cell",
			"phone",
			"was",
			"pull",
			"ed",
			"from",
			"the",
			"object",
			"train",
			"and",
			"is",
			"being",
			"held",
			"in",
			"Colorado",
			"."
		],
		"wp_tokens": [
			[
				"An"
			],
			[
				"Am",
				"trak"
			],
			[
				"subject"
			],
			[
				"pass",
				"enger"
			],
			[
				"who"
			],
			[
				"al",
				"armed"
			],
			[
				"f",
				"ellow"
			],
			[
				"pass",
				"engers"
			],
			[
				"by"
			],
			[
				"talking"
			],
			[
				"about"
			],
			[
				"terrorist"
			],
			[
				"threat",
				"s"
			],
			[
				"on"
			],
			[
				"a"
			],
			[
				"cell",
				"phone"
			],
			[
				"was"
			],
			[
				"pull",
				"ed"
			],
			[
				"from"
			],
			[
				"the"
			],
			[
				"object"
			],
			[
				"train"
			],
			[
				"and"
			],
			[
				"is"
			],
			[
				"being"
			],
			[
				"held"
			],
			[
				"in"
			],
			[
				"Colorado",
				"."
			]
		],
		"input_ids": [
			0,
			4688,
			10127,
			47642,
			40747,
			10212,
			24290,
			8155,
			337,
			17651,
			506,
			33796,
			10212,
			20434,
			1409,
			34982,
			9006,
			31456,
			25836,
			29,
			261,
			102,
			7841,
			17283,
			7325,
			35514,
			196,
			7761,
			627,
			40412,
			21714,
			463,
			354,
			9442,
			11706,
			179,
			39557,
			4,
			2
		],
		"subject": {
			"name": "passenger",
			"pos": [
				2,
				3
			],
			"mask": [
				0.0,
				0.0,
				0.0,
				0.3333333333333333,
				0.3333333333333333,
				0.3333333333333333,
				0.0,
				0.0,
				0.0,
				0.0,
				0.0,
				0.0,
				0.0,
				0.0,
				0.0,
				0.0,
				0.0,
				0.0,
				0.0,
				0.0,
				0.0,
				0.0,
				0.0,
				0.0,
				0.0,
				0.0,
				0.0,
				0.0,
				0.0,
				0.0,
				0.0,
				0.0,
				0.0,
				0.0,
				0.0,
				0.0,
				0.0
			],
			"tree": [
				1,
				1,
				1,
				1,
				0,
				0,
				2,
				1,
				1,
				3,
				3,
				2,
				2,
				2,
				3,
				4,
				6,
				5,
				5,
				6,
				6,
				6,
				6,
				2,
				1,
				1,
				2,
				4,
				4,
				3,
				2,
				3,
				3,
				2,
				3,
				4,
				4
			]
		},
		"object": {
			"name": "train",
			"pos": [
				20,
				21
			],
			"mask": [
				0.0,
				0.0,
				0.0,
				0.0,
				0.0,
				0.0,
				0.0,
				0.0,
				0.0,
				0.0,
				0.0,
				0.0,
				0.0,
				0.0,
				0.0,
				0.0,
				0.0,
				0.0,
				0.0,
				0.0,
				0.0,
				0.0,
				0.0,
				0.0,
				0.0,
				0.0,
				0.0,
				0.0,
				0.5,
				0.5,
				0.0,
				0.0,
				0.0,
				0.0,
				0.0,
				0.0,
				0.0
			],
			"tree": [
				4,
				4,
				4,
				4,
				3,
				3,
				5,
				4,
				4,
				6,
				6,
				5,
				5,
				5,
				6,
				6,
				6,
				6,
				6,
				6,
				6,
				6,
				6,
				3,
				2,
				2,
				1,
				1,
				1,
				0,
				3,
				4,
				4,
				3,
				4,
				5,
				5
			]
		},
		"label": [
			0,
			0,
			0,
			0,
			0,
			0,
			0,
			0,
			0,
			0,
			1,
			0,
			0,
			0,
			0,
			0,
			0,
			0,
			0
		]
	},
	{
		"origin_context": "The subject introduction in the object book is a summary of what is in the text.",
		"tokens": [
			"The",
			"subject",
			"introdu",
			"ction",
			"in",
			"the",
			"object",
			"book",
			"is",
			"a",
			"summary",
			"of",
			"what",
			"is",
			"in",
			"the",
			"text",
			"."
		],
		"wp_tokens": [
			[
				"The"
			],
			[
				"subject"
			],
			[
				"introdu",
				"ction"
			],
			[
				"in"
			],
			[
				"the"
			],
			[
				"object"
			],
			[
				"book"
			],
			[
				"is"
			],
			[
				"a"
			],
			[
				"summary"
			],
			[
				"of"
			],
			[
				"what"
			],
			[
				"is"
			],
			[
				"in"
			],
			[
				"the"
			],
			[
				"text",
				"."
			]
		],
		"input_ids": [
			0,
			133,
			40747,
			37343,
			14970,
			179,
			627,
			40412,
			6298,
			354,
			102,
			48600,
			1116,
			12196,
			354,
			179,
			627,
			29015,
			4,
			2
		],
		"subject": {
			"name": "introduction",
			"pos": [
				1,
				2
			],
			"mask": [
				0.0,
				0.3333333333333333,
				0.3333333333333333,
				0.3333333333333333,
				0.0,
				0.0,
				0.0,
				0.0,
				0.0,
				0.0,
				0.0,
				0.0,
				0.0,
				0.0,
				0.0,
				0.0,
				0.0,
				0.0
			],
			"tree": [
				1,
				1,
				0,
				0,
				1,
				3,
				3,
				2,
				1,
				3,
				2,
				3,
				5,
				4,
				5,
				6,
				6,
				6
			]
		},
		"object": {
			"name": "book",
			"pos": [
				5,
				6
			],
			"mask": [
				0.0,
				0.0,
				0.0,
				0.0,
				0.0,
				0.0,
				0.5,
				0.5,
				0.0,
				0.0,
				0.0,
				0.0,
				0.0,
				0.0,
				0.0,
				0.0,
				0.0,
				0.0
			],
			"tree": [
				3,
				3,
				2,
				2,
				1,
				1,
				1,
				0,
				3,
				5,
				4,
				5,
				6,
				6,
				6,
				6,
				6,
				6
			]
		},
		"label": [
			0,
			0,
			0,
			0,
			0,
			0,
			0,
			0,
			0,
			0,
			0,
			0,
			1,
			0,
			0,
			0,
			0,
			0,
			0
		]
	},
	{
		"origin_context": "The second subject simulation was started from the uncomplexed x-ray object structure after insertion of the ligand into the binding site.",
		"tokens": [
			"The",
			"second",
			"subject",
			"sim",
			"ulation",
			"was",
			"started",
			"from",
			"the",
			"un",
			"complex",
			"ed",
			"x",
			"-",
			"ray",
			"object",
			"st",
			"ructure",
			"after",
			"insert",
			"ion",
			"of",
			"the",
			"lig",
			"and",
			"into",
			"the",
			"binding",
			"site",
			"."
		],
		"wp_tokens": [
			[
				"The"
			],
			[
				"second"
			],
			[
				"subject"
			],
			[
				"sim",
				"ulation"
			],
			[
				"was"
			],
			[
				"started"
			],
			[
				"from"
			],
			[
				"the"
			],
			[
				"un",
				"complex",
				"ed"
			],
			[
				"x",
				"-",
				"ray"
			],
			[
				"object"
			],
			[
				"st",
				"ructure"
			],
			[
				"after"
			],
			[
				"insert",
				"ion"
			],
			[
				"of"
			],
			[
				"the"
			],
			[
				"lig",
				"and"
			],
			[
				"into"
			],
			[
				"the"
			],
			[
				"binding"
			],
			[
				"site",
				"."
			]
		],
		"input_ids": [
			0,
			133,
			10815,
			40747,
			13092,
			11264,
			7325,
			33437,
			7761,
			627,
			879,
			42290,
			196,
			1178,
			12,
			5022,
			40412,
			620,
			20636,
			10669,
			43675,
			1499,
			1116,
			627,
			17218,
			463,
			12473,
			627,
			28378,
			11953,
			4,
			2
		],
		"subject": {
			"name": "simulation",
			"pos": [
				2,
				3
			],
			"mask": [
				0.0,
				0.0,
				0.3333333333333333,
				0.3333333333333333,
				0.3333333333333333,
				0.0,
				0.0,
				0.0,
				0.0,
				0.0,
				0.0,
				0.0,
				0.0,
				0.0,
				0.0,
				0.0,
				0.0,
				0.0,
				0.0,
				0.0,
				0.0,
				0.0,
				0.0,
				0.0,
				0.0,
				0.0,
				0.0,
				0.0,
				0.0,
				0.0
			],
			"tree": [
				1,
				1,
				1,
				0,
				0,
				2,
				1,
				2,
				4,
				4,
				4,
				4,
				5,
				5,
				5,
				4,
				3,
				3,
				2,
				3,
				3,
				4,
				6,
				5,
				5,
				2,
				4,
				3,
				2,
				2
			]
		},
		"object": {
			"name": "structure",
			"pos": [
				10,
				11
			],
			"mask": [
				0.0,
				0.0,
				0.0,
				0.0,
				0.0,
				0.0,
				0.0,
				0.0,
				0.0,
				0.0,
				0.0,
				0.0,
				0.0,
				0.0,
				0.0,
				0.3333333333333333,
				0.3333333333333333,
				0.3333333333333333,
				0.0,
				0.0,
				0.0,
				0.0,
				0.0,
				0.0,
				0.0,
				0.0,
				0.0,
				0.0,
				0.0,
				0.0
			],
			"tree": [
				4,
				4,
				4,
				3,
				3,
				3,
				2,
				1,
				1,
				1,
				1,
				1,
				2,
				2,
				2,
				1,
				0,
				0,
				3,
				4,
				4,
				5,
				6,
				6,
				6,
				3,
				5,
				4,
				3,
				3
			]
		},
		"label": [
			0,
			0,
			0,
			0,
			0,
			0,
			0,
			0,
			0,
			0,
			1,
			0,
			0,
			0,
			0,
			0,
			0,
			0,
			0
		]
	},
	{
		"origin_context": "This subject user plays games on a portable object console.",
		"tokens": [
			"This",
			"subject",
			"user",
			"plays",
			"games",
			"on",
			"a",
			"port",
			"able",
			"object",
			"console",
			"."
		],
		"wp_tokens": [
			[
				"This"
			],
			[
				"subject"
			],
			[
				"user"
			],
			[
				"plays"
			],
			[
				"games"
			],
			[
				"on"
			],
			[
				"a"
			],
			[
				"port",
				"able"
			],
			[
				"object"
			],
			[
				"console",
				"."
			]
		],
		"input_ids": [
			0,
			713,
			40747,
			12105,
			33593,
			34732,
			261,
			102,
			3427,
			868,
			40412,
			48028,
			4,
			2
		],
		"subject": {
			"name": "user",
			"pos": [
				1,
				2
			],
			"mask": [
				0.0,
				0.5,
				0.5,
				0.0,
				0.0,
				0.0,
				0.0,
				0.0,
				0.0,
				0.0,
				0.0,
				0.0
			],
			"tree": [
				1,
				1,
				0,
				1,
				2,
				3,
				5,
				6,
				6,
				5,
				4,
				4
			]
		},
		"object": {
			"name": "console",
			"pos": [
				8,
				9
			],
			"mask": [
				0.0,
				0.0,
				0.0,
				0.0,
				0.0,
				0.0,
				0.0,
				0.0,
				0.0,
				0.3333333333333333,
				0.3333333333333333,
				0.3333333333333333
			],
			"tree": [
				5,
				5,
				4,
				3,
				2,
				1,
				1,
				2,
				2,
				1,
				0,
				0
			]
		},
		"label": [
			0,
			0,
			1,
			0,
			0,
			0,
			0,
			0,
			0,
			0,
			0,
			0,
			0,
			0,
			0,
			0,
			0,
			0,
			0
		]
	},
	{
		"origin_context": "The ambitious Eurasia subject exhibition arose from an object idea by Achille Bonito Oliva.",
		"tokens": [
			"The",
			"am",
			"bitious",
			"E",
			"uras",
			"ia",
			"subject",
			"ex",
			"hibition",
			"ar",
			"ose",
			"from",
			"an",
			"object",
			"ide",
			"a",
			"by",
			"A",
			"ch",
			"ille",
			"Bon",
			"ito",
			"Ol",
			"iva",
			"."
		],
		"wp_tokens": [
			[
				"The"
			],
			[
				"am",
				"bitious"
			],
			[
				"E",
				"uras",
				"ia"
			],
			[
				"subject"
			],
			[
				"ex",
				"hibition"
			],
			[
				"ar",
				"ose"
			],
			[
				"from"
			],
			[
				"an"
			],
			[
				"object"
			],
			[
				"ide",
				"a"
			],
			[
				"by"
			],
			[
				"A",
				"ch",
				"ille"
			],
			[
				"Bon",
				"ito"
			],
			[
				"Ol",
				"iva",
				"."
			]
		],
		"input_ids": [
			0,
			133,
			424,
			43193,
			717,
			33323,
			493,
			40747,
			3463,
			44161,
			271,
			3876,
			7761,
			260,
			40412,
			1949,
			102,
			1409,
			250,
			611,
			4061,
			35994,
			4842,
			33453,
			7222,
			4,
			2
		],
		"subject": {
			"name": "exhibition",
			"pos": [
				3,
				4
			],
			"mask": [
				0.0,
				0.0,
				0.0,
				0.0,
				0.0,
				0.0,
				0.3333333333333333,
				0.3333333333333333,
				0.3333333333333333,
				0.0,
				0.0,
				0.0,
				0.0,
				0.0,
				0.0,
				0.0,
				0.0,
				0.0,
				0.0,
				0.0,
				0.0,
				0.0,
				0.0,
				0.0,
				0.0
			],
			"tree": [
				1,
				1,
				1,
				1,
				1,
				1,
				1,
				0,
				0,
				1,
				1,
				2,
				4,
				4,
				3,
				3,
				4,
				6,
				6,
				6,
				6,
				6,
				5,
				5,
				5
			]
		},
		"object": {
			"name": "idea",
			"pos": [
				8,
				9
			],
			"mask": [
				0.0,
				0.0,
				0.0,
				0.0,
				0.0,
				0.0,
				0.0,
				0.0,
				0.0,
				0.0,
				0.0,
				0.0,
				0.0,
				0.3333333333333333,
				0.3333333333333333,
				0.3333333333333333,
				0.0,
				0.0,
				0.0,
				0.0,
				0.0,
				0.0,
				0.0,
				0.0,
				0.0
			],
			"tree": [
				4,
				4,
				4,
				4,
				4,
				4,
				4,
				3,
				3,
				2,
				2,
				1,
				1,
				1,
				0,
				0,
				1,
				3,
				3,
				3,
				3,
				3,
				2,
				2,
				2
			]
		},
		"label": [
			0,
			0,
			0,
			0,
			0,
			0,
			0,
			0,
			0,
			0,
			1,
			0,
			0,
			0,
			0,
			0,
			0,
			0,
			0
		]
	},
	{
		"origin_context": "The subject driver of the cement truck cleaned the loading chute on his truck with a truck-mounted water object hose and began to pull away.",
		"tokens": [
			"The",
			"subject",
			"driver",
			"of",
			"the",
			"ce",
			"ment",
			"t",
			"ruck",
			"cle",
			"aned",
			"the",
			"loading",
			"ch",
			"ute",
			"on",
			"his",
			"t",
			"ruck",
			"with",
			"a",
			"t",
			"ruck",
			"-",
			"mounted",
			"water",
			"object",
			"h",
			"ose",
			"and",
			"be",
			"gan",
			"to",
			"pull",
			"away",
			"."
		],
		"wp_tokens": [
			[
				"The"
			],
			[
				"subject"
			],
			[
				"driver"
			],
			[
				"of"
			],
			[
				"the"
			],
			[
				"ce",
				"ment"
			],
			[
				"t",
				"ruck"
			],
			[
				"cle",
				"aned"
			],
			[
				"the"
			],
			[
				"loading"
			],
			[
				"ch",
				"ute"
			],
			[
				"on"
			],
			[
				"his"
			],
			[
				"t",
				"ruck"
			],
			[
				"with"
			],
			[
				"a"
			],
			[
				"t",
				"ruck",
				"-",
				"mounted"
			],
			[
				"water"
			],
			[
				"object"
			],
			[
				"h",
				"ose"
			],
			[
				"and"
			],
			[
				"be",
				"gan"
			],
			[
				"to"
			],
			[
				"pull"
			],
			[
				"away",
				"."
			]
		],
		"input_ids": [
			0,
			133,
			40747,
			32265,
			1116,
			627,
			1755,
			1757,
			90,
			20777,
			16008,
			22597,
			627,
			25547,
			611,
			4467,
			261,
			12724,
			90,
			20777,
			5632,
			102,
			90,
			20777,
			12,
			31034,
			5412,
			40412,
			298,
			3876,
			463,
			1610,
			3494,
			560,
			35514,
			4384,
			4,
			2
		],
		"subject": {
			"name": "driver",
			"pos": [
				1,
				2
			],
			"mask": [
				0.0,
				0.5,
				0.5,
				0.0,
				0.0,
				0.0,
				0.0,
				0.0,
				0.0,
				0.0,
				0.0,
				0.0,
				0.0,
				0.0,
				0.0,
				0.0,
				0.0,
				0.0,
				0.0,
				0.0,
				0.0,
				0.0,
				0.0,
				0.0,
				0.0,
				0.0,
				0.0,
				0.0,
				0.0,
				0.0,
				0.0,
				0.0,
				0.0,
				0.0,
				0.0,
				0.0
			],
			"tree": [
				1,
				1,
				0,
				1,
				3,
				3,
				3,
				2,
				2,
				1,
				1,
				3,
				3,
				2,
				2,
				3,
				5,
				4,
				4,
				2,
				4,
				4,
				4,
				4,
				4,
				5,
				4,
				3,
				3,
				2,
				2,
				2,
				4,
				3,
				2,
				2
			]
		},
		"object": {
			"name": "hose",
			"pos": [
				18,
				19
			],
			"mask": [
				0.0,
				0.0,
				0.0,
				0.0,
				0.0,
				0.0,
				0.0,
				0.0,
				0.0,
				0.0,
				0.0,
				0.0,
				0.0,
				0.0,
				0.0,
				0.0,
				0.0,
				0.0,
				0.0,
				0.0,
				0.0,
				0.0,
				0.0,
				0.0,
				0.0,
				0.0,
				0.3333333333333333,
				0.3333333333333333,
				0.3333333333333333,
				0.0,
				0.0,
				0.0,
				0.0,
				0.0,
				0.0,
				0.0
			],
			"tree": [
				4,
				4,
				3,
				4,
				6,
				6,
				6,
				5,
				5,
				2,
				2,
				4,
				4,
				3,
				3,
				4,
				6,
				5,
				5,
				1,
				1,
				1,
				1,
				1,
				1,
				2,
				1,
				0,
				0,
				3,
				3,
				3,
				5,
				4,
				3,
				3
			]
		},
		"label": [
			0,
			0,
			1,
			0,
			0,
			0,
			0,
			0,
			0,
			0,
			0,
			0,
			0,
			0,
			0,
			0,
			0,
			0,
			0
		]
	},
	{
		"origin_context": "The Marshall Plan also provided a way of gaining public acceptance in Europe for the New Deal format that the United States had successfully used before the war to end the subject recession triggered by the 1929 Wall Street object crash.",
		"tokens": [
			"The",
			"Marsh",
			"all",
			"Plan",
			"also",
			"provided",
			"a",
			"way",
			"of",
			"g",
			"aining",
			"public",
			"accept",
			"ance",
			"in",
			"Europe",
			"for",
			"the",
			"New",
			"Deal",
			"format",
			"that",
			"the",
			"United",
			"States",
			"had",
			"successfully",
			"used",
			"before",
			"the",
			"war",
			"to",
			"end",
			"the",
			"subject",
			"re",
			"cession",
			"tr",
			"ig",
			"gered",
			"by",
			"the",
			"19",
			"29",
			"Wall",
			"Street",
			"object",
			"cr",
			"ash",
			"."
		],
		"wp_tokens": [
			[
				"The"
			],
			[
				"Marsh",
				"all"
			],
			[
				"Plan"
			],
			[
				"also"
			],
			[
				"provided"
			],
			[
				"a"
			],
			[
				"way"
			],
			[
				"of"
			],
			[
				"g",
				"aining"
			],
			[
				"public"
			],
			[
				"accept",
				"ance"
			],
			[
				"in"
			],
			[
				"Europe"
			],
			[
				"for"
			],
			[
				"the"
			],
			[
				"New"
			],
			[
				"Deal"
			],
			[
				"format"
			],
			[
				"that"
			],
			[
				"the"
			],
			[
				"United"
			],
			[
				"States"
			],
			[
				"had"
			],
			[
				"successfully"
			],
			[
				"used"
			],
			[
				"before"
			],
			[
				"the"
			],
			[
				"war"
			],
			[
				"to"
			],
			[
				"end"
			],
			[
				"the"
			],
			[
				"subject"
			],
			[
				"re",
				"cession"
			],
			[
				"tr",
				"ig",
				"gered"
			],
			[
				"by"
			],
			[
				"the"
			],
			[
				"19",
				"29"
			],
			[
				"Wall"
			],
			[
				"Street"
			],
			[
				"object"
			],
			[
				"cr",
				"ash",
				"."
			]
		],
		"input_ids": [
			0,
			133,
			40825,
			1250,
			35351,
			19726,
			39355,
			102,
			1970,
			1116,
			571,
			8173,
			15110,
			35468,
			2389,
			179,
			27000,
			1990,
			627,
			4030,
			43787,
			34609,
			6025,
			627,
			20556,
			39852,
			12186,
			46958,
			6199,
			23033,
			627,
			5557,
			560,
			1397,
			627,
			40747,
			241,
			34770,
			4328,
			1023,
			40927,
			1409,
			627,
			1646,
			2890,
			28216,
			24265,
			40412,
			8344,
			1671,
			4,
			2
		],
		"subject": {
			"name": "recession",
			"pos": [
				31,
				32
			],
			"mask": [
				0.0,
				0.0,
				0.0,
				0.0,
				0.0,
				0.0,
				0.0,
				0.0,
				0.0,
				0.0,
				0.0,
				0.0,
				0.0,
				0.0,
				0.0,
				0.0,
				0.0,
				0.0,
				0.0,
				0.0,
				0.0,
				0.0,
				0.0,
				0.0,
				0.0,
				0.0,
				0.0,
				0.0,
				0.0,
				0.0,
				0.0,
				0.0,
				0.0,
				0.0,
				0.3333333333333333,
				0.3333333333333333,
				0.3333333333333333,
				0.0,
				0.0,
				0.0,
				0.0,
				0.0,
				0.0,
				0.0,
				0.0,
				0.0,
				0.0,
				0.0,
				0.0,
				0.0
			],
			"tree": [
				6,
				6,
				6,
				6,
				6,
				6,
				6,
				6,
				6,
				5,
				5,
				6,
				6,
				6,
				6,
				6,
				4,
				4,
				5,
				4,
				3,
				3,
				4,
				4,
				3,
				3,
				3,
				2,
				3,
				5,
				4,
				2,
				1,
				1,
				1,
				0,
				0,
				1,
				1,
				1,
				2,
				4,
				4,
				4,
				5,
				4,
				4,
				3,
				3,
				3
			]
		},
		"object": {
			"name": "crash",
			"pos": [
				39,
				40
			],
			"mask": [
				0.0,
				0.0,
				0.0,
				0.0,
				0.0,
				0.0,
				0.0,
				0.0,
				0.0,
				0.0,
				0.0,
				0.0,
				0.0,
				0.0,
				0.0,
				0.0,
				0.0,
				0.0,
				0.0,
				0.0,
				0.0,
				0.0,
				0.0,
				0.0,
				0.0,
				0.0,
				0.0,
				0.0,
				0.0,
				0.0,
				0.0,
				0.0,
				0.0,
				0.0,
				0.0,
				0.0,
				0.0,
				0.0,
				0.0,
				0.0,
				0.0,
				0.0,
				0.0,
				0.0,
				0.0,
				0.0,
				0.25,
				0.25,
				0.25,
				0.25
			],
			"tree": [
				6,
				6,
				6,
				6,
				6,
				6,
				6,
				6,
				6,
				6,
				6,
				6,
				6,
				6,
				6,
				6,
				6,
				6,
				6,
				6,
				6,
				6,
				6,
				6,
				6,
				6,
				6,
				5,
				6,
				6,
				6,
				5,
				4,
				4,
				4,
				3,
				3,
				2,
				2,
				2,
				1,
				1,
				1,
				1,
				2,
				1,
				1,
				0,
				0,
				0
			]
		},
		"label": [
			0,
			0,
			0,
			0,
			1,
			0,
			0,
			0,
			0,
			0,
			0,
			0,
			0,
			0,
			0,
			0,
			0,
			0,
			0
		]
	},
	{
		"origin_context": "In the corner there are several gate captains and a subject legion of Wu object crossbowmen.",
		"tokens": [
			"In",
			"the",
			"cor",
			"ner",
			"there",
			"are",
			"sever",
			"al",
			"gate",
			"capt",
			"ains",
			"and",
			"a",
			"subject",
			"leg",
			"ion",
			"of",
			"W",
			"u",
			"object",
			"cross",
			"bow",
			"men",
			"."
		],
		"wp_tokens": [
			[
				"In"
			],
			[
				"the"
			],
			[
				"cor",
				"ner"
			],
			[
				"there"
			],
			[
				"are"
			],
			[
				"sever",
				"al"
			],
			[
				"gate"
			],
			[
				"capt",
				"ains"
			],
			[
				"and"
			],
			[
				"a"
			],
			[
				"subject"
			],
			[
				"leg",
				"ion"
			],
			[
				"of"
			],
			[
				"W",
				"u"
			],
			[
				"object"
			],
			[
				"cross",
				"bow",
				"men",
				"."
			]
		],
		"input_ids": [
			0,
			1121,
			627,
			7215,
			1396,
			8585,
			1322,
			30453,
			337,
			7357,
			18543,
			5069,
			463,
			102,
			40747,
			4308,
			1499,
			1116,
			771,
			257,
			40412,
			15329,
			14271,
			2262,
			4,
			2
		],
		"subject": {
			"name": "legion",
			"pos": [
				10,
				11
			],
			"mask": [
				0.0,
				0.0,
				0.0,
				0.0,
				0.0,
				0.0,
				0.0,
				0.0,
				0.0,
				0.0,
				0.0,
				0.0,
				0.0,
				0.3333333333333333,
				0.3333333333333333,
				0.3333333333333333,
				0.0,
				0.0,
				0.0,
				0.0,
				0.0,
				0.0,
				0.0,
				0.0
			],
			"tree": [
				3,
				5,
				4,
				4,
				3,
				2,
				2,
				2,
				2,
				1,
				1,
				2,
				1,
				1,
				0,
				0,
				1,
				3,
				3,
				2,
				4,
				4,
				4,
				4
			]
		},
		"object": {
			"name": "crossbowmen",
			"pos": [
				14,
				15
			],
			"mask": [
				0.0,
				0.0,
				0.0,
				0.0,
				0.0,
				0.0,
				0.0,
				0.0,
				0.0,
				0.0,
				0.0,
				0.0,
				0.0,
				0.0,
				0.0,
				0.0,
				0.0,
				0.0,
				0.0,
				0.2,
				0.2,
				0.2,
				0.2,
				0.2
			],
			"tree": [
				3,
				5,
				4,
				4,
				3,
				2,
				4,
				4,
				4,
				3,
				3,
				4,
				5,
				5,
				4,
				4,
				5,
				6,
				6,
				6,
				0,
				0,
				0,
				0
			]
		},
		"label": [
			0,
			0,
			0,
			0,
			0,
			0,
			0,
			0,
			0,
			1,
			0,
			0,
			0,
			0,
			0,
			0,
			0,
			0,
			0
		]
	},
	{
		"origin_context": "Once they grow there, the subject swelling and inflammation caused by the object infection closes off the sac, causing it not to \"shed\" bacteria, and protecting the bacteria inside from antibiotics and your body's own immune cells.",
		"tokens": [
			"Once",
			"they",
			"grow",
			"there",
			",",
			"the",
			"subject",
			"sw",
			"elling",
			"and",
			"inflamm",
			"ation",
			"ca",
			"used",
			"by",
			"the",
			"object",
			"infect",
			"ion",
			"cl",
			"oses",
			"off",
			"the",
			"sac",
			",",
			"ca",
			"using",
			"it",
			"not",
			"to",
			"\"",
			"shed",
			"\"",
			"b",
			"acteria",
			",",
			"and",
			"protect",
			"ing",
			"the",
			"b",
			"acteria",
			"inside",
			"from",
			"ant",
			"ib",
			"iotics",
			"and",
			"your",
			"body",
			"'s",
			"own",
			"immune",
			"cells",
			"."
		],
		"wp_tokens": [
			[
				"Once"
			],
			[
				"they"
			],
			[
				"grow"
			],
			[
				"there",
				","
			],
			[
				"the"
			],
			[
				"subject"
			],
			[
				"sw",
				"elling"
			],
			[
				"and"
			],
			[
				"inflamm",
				"ation"
			],
			[
				"ca",
				"used"
			],
			[
				"by"
			],
			[
				"the"
			],
			[
				"object"
			],
			[
				"infect",
				"ion"
			],
			[
				"cl",
				"oses"
			],
			[
				"off"
			],
			[
				"the"
			],
			[
				"sac",
				","
			],
			[
				"ca",
				"using"
			],
			[
				"it"
			],
			[
				"not"
			],
			[
				"to"
			],
			[
				"\"",
				"shed",
				"\""
			],
			[
				"b",
				"acteria",
				","
			],
			[
				"and"
			],
			[
				"protect",
				"ing"
			],
			[
				"the"
			],
			[
				"b",
				"acteria"
			],
			[
				"inside"
			],
			[
				"from"
			],
			[
				"ant",
				"ib",
				"iotics"
			],
			[
				"and"
			],
			[
				"your"
			],
			[
				"body",
				"'s"
			],
			[
				"own"
			],
			[
				"immune"
			],
			[
				"cells",
				"."
			]
		],
		"input_ids": [
			0,
			11475,
			10010,
			36058,
			8585,
			6,
			627,
			40747,
			4184,
			14139,
			463,
			46655,
			1258,
			3245,
			6199,
			1409,
			627,
			40412,
			37597,
			1499,
			3998,
			18575,
			1529,
			627,
			31664,
			6,
			3245,
			10928,
			405,
			3654,
			560,
			113,
			43914,
			113,
			428,
			42069,
			6,
			463,
			35174,
			154,
			627,
			428,
			42069,
			36615,
			7761,
			927,
			1452,
			34339,
			463,
			16625,
			9773,
			18,
			3355,
			42866,
			40936,
			4,
			2
		],
		"subject": {
			"name": "swelling",
			"pos": [
				5,
				6
			],
			"mask": [
				0.0,
				0.0,
				0.0,
				0.0,
				0.0,
				0.0,
				0.3333333333333333,
				0.3333333333333333,
				0.3333333333333333,
				0.0,
				0.0,
				0.0,
				0.0,
				0.0,
				0.0,
				0.0,
				0.0,
				0.0,
				0.0,
				0.0,
				0.0,
				0.0,
				0.0,
				0.0,
				0.0,
				0.0,
				0.0,
				0.0,
				0.0,
				0.0,
				0.0,
				0.0,
				0.0,
				0.0,
				0.0,
				0.0,
				0.0,
				0.0,
				0.0,
				0.0,
				0.0,
				0.0,
				0.0,
				0.0,
				0.0,
				0.0,
				0.0,
				0.0,
				0.0,
				0.0,
				0.0,
				0.0,
				0.0,
				0.0,
				0.0
			],
			"tree": [
				4,
				4,
				3,
				4,
				4,
				2,
				1,
				0,
				0,
				1,
				1,
				1,
				2,
				2,
				3,
				5,
				5,
				4,
				4,
				2,
				2,
				3,
				4,
				3,
				3,
				4,
				4,
				6,
				6,
				6,
				6,
				6,
				6,
				5,
				5,
				5,
				5,
				5,
				5,
				6,
				6,
				6,
				6,
				6,
				6,
				6,
				6,
				4,
				5,
				4,
				4,
				4,
				4,
				3,
				3
			]
		},
		"object": {
			"name": "infection",
			"pos": [
				12,
				13
			],
			"mask": [
				0.0,
				0.0,
				0.0,
				0.0,
				0.0,
				0.0,
				0.0,
				0.0,
				0.0,
				0.0,
				0.0,
				0.0,
				0.0,
				0.0,
				0.0,
				0.0,
				0.3333333333333333,
				0.3333333333333333,
				0.3333333333333333,
				0.0,
				0.0,
				0.0,
				0.0,
				0.0,
				0.0,
				0.0,
				0.0,
				0.0,
				0.0,
				0.0,
				0.0,
				0.0,
				0.0,
				0.0,
				0.0,
				0.0,
				0.0,
				0.0,
				0.0,
				0.0,
				0.0,
				0.0,
				0.0,
				0.0,
				0.0,
				0.0,
				0.0,
				0.0,
				0.0,
				0.0,
				0.0,
				0.0,
				0.0,
				0.0,
				0.0
			],
			"tree": [
				6,
				6,
				6,
				6,
				6,
				6,
				5,
				4,
				4,
				5,
				3,
				3,
				2,
				2,
				1,
				1,
				1,
				0,
				0,
				6,
				6,
				6,
				6,
				6,
				6,
				6,
				6,
				6,
				6,
				6,
				6,
				6,
				6,
				6,
				6,
				6,
				6,
				6,
				6,
				6,
				6,
				6,
				6,
				6,
				6,
				6,
				6,
				6,
				6,
				6,
				6,
				6,
				6,
				6,
				6
			]
		},
		"label": [
			0,
			0,
			0,
			0,
			1,
			0,
			0,
			0,
			0,
			0,
			0,
			0,
			0,
			0,
			0,
			0,
			0,
			0,
			0
		]
	},
	{
		"origin_context": "Guitars are played acoustically; the subject tone is produced by the object vibration of the strings which is amplified by the body of the guitar, which acts as a large hollow resonating chamber, or they may rely on an amplifier that can electronically manipulate tone.",
		"tokens": [
			"G",
			"uit",
			"ars",
			"are",
			"played",
			"ac",
			"oust",
			"ically",
			";",
			"the",
			"subject",
			"tone",
			"is",
			"produced",
			"by",
			"the",
			"object",
			"v",
			"ib",
			"ration",
			"of",
			"the",
			"strings",
			"which",
			"is",
			"am",
			"pl",
			"ified",
			"by",
			"the",
			"body",
			"of",
			"the",
			"g",
			"uit",
			"ar",
			",",
			"which",
			"acts",
			"as",
			"a",
			"large",
			"h",
			"ollow",
			"res",
			"on",
			"ating",
			"ch",
			"amber",
			",",
			"or",
			"they",
			"may",
			"rely",
			"on",
			"an",
			"am",
			"pl",
			"ifier",
			"that",
			"can",
			"elect",
			"ron",
			"ically",
			"man",
			"ip",
			"ulate",
			"tone",
			"."
		],
		"wp_tokens": [
			[
				"G",
				"uit",
				"ars"
			],
			[
				"are"
			],
			[
				"played"
			],
			[
				"ac",
				"oust",
				"ically",
				";"
			],
			[
				"the"
			],
			[
				"subject"
			],
			[
				"tone"
			],
			[
				"is"
			],
			[
				"produced"
			],
			[
				"by"
			],
			[
				"the"
			],
			[
				"object"
			],
			[
				"v",
				"ib",
				"ration"
			],
			[
				"of"
			],
			[
				"the"
			],
			[
				"strings"
			],
			[
				"which"
			],
			[
				"is"
			],
			[
				"am",
				"pl",
				"ified"
			],
			[
				"by"
			],
			[
				"the"
			],
			[
				"body"
			],
			[
				"of"
			],
			[
				"the"
			],
			[
				"g",
				"uit",
				"ar",
				","
			],
			[
				"which"
			],
			[
				"acts"
			],
			[
				"as"
			],
			[
				"a"
			],
			[
				"large"
			],
			[
				"h",
				"ollow"
			],
			[
				"res",
				"on",
				"ating"
			],
			[
				"ch",
				"amber",
				","
			],
			[
				"or"
			],
			[
				"they"
			],
			[
				"may"
			],
			[
				"rely"
			],
			[
				"on"
			],
			[
				"an"
			],
			[
				"am",
				"pl",
				"ifier"
			],
			[
				"that"
			],
			[
				"can"
			],
			[
				"elect",
				"ron",
				"ically"
			],
			[
				"man",
				"ip",
				"ulate"
			],
			[
				"tone",
				"."
			]
		],
		"input_ids": [
			0,
			534,
			6439,
			2726,
			1322,
			13089,
			1043,
			17778,
			3435,
			131,
			627,
			40747,
			32612,
			354,
			25617,
			1409,
			627,
			40412,
			705,
			1452,
			8475,
			1116,
			627,
			40563,
			5488,
			354,
			424,
			2911,
			3786,
			1409,
			627,
			9773,
			1116,
			627,
			571,
			6439,
			271,
			6,
			5488,
			19170,
			281,
			102,
			11802,
			298,
			40686,
			1535,
			261,
			1295,
			611,
			19383,
			6,
			368,
			10010,
			12488,
			39041,
			261,
			260,
			424,
			2911,
			24072,
			6025,
			7424,
			6930,
			2839,
			3435,
			397,
			1588,
			10246,
			32612,
			4,
			2
		],
		"subject": {
			"name": "tone",
			"pos": [
				5,
				6
			],
			"mask": [
				0.0,
				0.0,
				0.0,
				0.0,
				0.0,
				0.0,
				0.0,
				0.0,
				0.0,
				0.0,
				0.5,
				0.5,
				0.0,
				0.0,
				0.0,
				0.0,
				0.0,
				0.0,
				0.0,
				0.0,
				0.0,
				0.0,
				0.0,
				0.0,
				0.0,
				0.0,
				0.0,
				0.0,
				0.0,
				0.0,
				0.0,
				0.0,
				0.0,
				0.0,
				0.0,
				0.0,
				0.0,
				0.0,
				0.0,
				0.0,
				0.0,
				0.0,
				0.0,
				0.0,
				0.0,
				0.0,
				0.0,
				0.0,
				0.0,
				0.0,
				0.0,
				0.0,
				0.0,
				0.0,
				0.0,
				0.0,
				0.0,
				0.0,
				0.0,
				0.0,
				0.0,
				0.0,
				0.0,
				0.0,
				0.0,
				0.0,
				0.0,
				0.0,
				0.0
			],
			"tree": [
				3,
				3,
				3,
				3,
				2,
				3,
				3,
				3,
				3,
				1,
				1,
				0,
				2,
				1,
				2,
				4,
				4,
				3,
				3,
				3,
				4,
				6,
				5,
				6,
				6,
				6,
				6,
				6,
				6,
				6,
				6,
				6,
				6,
				6,
				6,
				6,
				6,
				6,
				6,
				6,
				6,
				6,
				6,
				6,
				6,
				6,
				6,
				6,
				6,
				6,
				6,
				6,
				6,
				6,
				6,
				6,
				6,
				6,
				6,
				6,
				6,
				6,
				6,
				6,
				6,
				6,
				6,
				6,
				6
			]
		},
		"object": {
			"name": "vibration",
			"pos": [
				11,
				12
			],
			"mask": [
				0.0,
				0.0,
				0.0,
				0.0,
				0.0,
				0.0,
				0.0,
				0.0,
				0.0,
				0.0,
				0.0,
				0.0,
				0.0,
				0.0,
				0.0,
				0.0,
				0.25,
				0.25,
				0.25,
				0.25,
				0.0,
				0.0,
				0.0,
				0.0,
				0.0,
				0.0,
				0.0,
				0.0,
				0.0,
				0.0,
				0.0,
				0.0,
				0.0,
				0.0,
				0.0,
				0.0,
				0.0,
				0.0,
				0.0,
				0.0,
				0.0,
				0.0,
				0.0,
				0.0,
				0.0,
				0.0,
				0.0,
				0.0,
				0.0,
				0.0,
				0.0,
				0.0,
				0.0,
				0.0,
				0.0,
				0.0,
				0.0,
				0.0,
				0.0,
				0.0,
				0.0,
				0.0,
				0.0,
				0.0,
				0.0,
				0.0,
				0.0,
				0.0,
				0.0
			],
			"tree": [
				4,
				4,
				4,
				4,
				3,
				4,
				4,
				4,
				4,
				4,
				4,
				3,
				3,
				2,
				1,
				1,
				1,
				0,
				0,
				0,
				1,
				3,
				2,
				4,
				4,
				3,
				3,
				3,
				4,
				6,
				5,
				6,
				6,
				6,
				6,
				6,
				6,
				6,
				6,
				6,
				6,
				6,
				6,
				6,
				6,
				6,
				6,
				6,
				6,
				6,
				6,
				6,
				6,
				6,
				6,
				6,
				6,
				6,
				6,
				6,
				6,
				6,
				6,
				6,
				6,
				6,
				6,
				6,
				6
			]
		},
		"label": [
			0,
			0,
			0,
			0,
			1,
			0,
			0,
			0,
			0,
			0,
			0,
			0,
			0,
			0,
			0,
			0,
			0,
			0,
			0
		]
	},
	{
		"origin_context": "Flowers are reborn from the soil and the climate begins to warm, all set to a subject score improvised by an object orchestra of birds.",
		"tokens": [
			"Fl",
			"owers",
			"are",
			"re",
			"born",
			"from",
			"the",
			"so",
			"il",
			"and",
			"the",
			"climate",
			"be",
			"gins",
			"to",
			"warm",
			",",
			"all",
			"set",
			"to",
			"a",
			"subject",
			"score",
			"im",
			"prov",
			"ised",
			"by",
			"an",
			"object",
			"or",
			"che",
			"stra",
			"of",
			"birds",
			"."
		],
		"wp_tokens": [
			[
				"Fl",
				"owers"
			],
			[
				"are"
			],
			[
				"re",
				"born"
			],
			[
				"from"
			],
			[
				"the"
			],
			[
				"so",
				"il"
			],
			[
				"and"
			],
			[
				"the"
			],
			[
				"climate"
			],
			[
				"be",
				"gins"
			],
			[
				"to"
			],
			[
				"warm",
				","
			],
			[
				"all"
			],
			[
				"set"
			],
			[
				"to"
			],
			[
				"a"
			],
			[
				"subject"
			],
			[
				"score"
			],
			[
				"im",
				"prov",
				"ised"
			],
			[
				"by"
			],
			[
				"an"
			],
			[
				"object"
			],
			[
				"or",
				"che",
				"stra"
			],
			[
				"of"
			],
			[
				"birds",
				"."
			]
		],
		"input_ids": [
			0,
			16197,
			9945,
			1322,
			241,
			5400,
			7761,
			627,
			2527,
			718,
			463,
			627,
			36695,
			1610,
			38341,
			560,
			29530,
			6,
			1250,
			8738,
			560,
			102,
			40747,
			31673,
			757,
			13138,
			1720,
			1409,
			260,
			40412,
			368,
			2871,
			10750,
			1116,
			17921,
			4,
			2
		],
		"subject": {
			"name": "score",
			"pos": [
				16,
				17
			],
			"mask": [
				0.0,
				0.0,
				0.0,
				0.0,
				0.0,
				0.0,
				0.0,
				0.0,
				0.0,
				0.0,
				0.0,
				0.0,
				0.0,
				0.0,
				0.0,
				0.0,
				0.0,
				0.0,
				0.0,
				0.0,
				0.0,
				0.5,
				0.5,
				0.0,
				0.0,
				0.0,
				0.0,
				0.0,
				0.0,
				0.0,
				0.0,
				0.0,
				0.0,
				0.0,
				0.0
			],
			"tree": [
				4,
				4,
				3,
				4,
				4,
				5,
				6,
				6,
				6,
				5,
				6,
				6,
				5,
				5,
				6,
				6,
				6,
				6,
				2,
				1,
				1,
				1,
				0,
				1,
				1,
				1,
				2,
				4,
				4,
				3,
				3,
				3,
				4,
				5,
				5
			]
		},
		"object": {
			"name": "orchestra",
			"pos": [
				21,
				22
			],
			"mask": [
				0.0,
				0.0,
				0.0,
				0.0,
				0.0,
				0.0,
				0.0,
				0.0,
				0.0,
				0.0,
				0.0,
				0.0,
				0.0,
				0.0,
				0.0,
				0.0,
				0.0,
				0.0,
				0.0,
				0.0,
				0.0,
				0.0,
				0.0,
				0.0,
				0.0,
				0.0,
				0.0,
				0.0,
				0.25,
				0.25,
				0.25,
				0.25,
				0.0,
				0.0,
				0.0
			],
			"tree": [
				6,
				6,
				6,
				6,
				6,
				6,
				6,
				6,
				6,
				6,
				6,
				6,
				6,
				6,
				6,
				6,
				6,
				6,
				5,
				4,
				4,
				4,
				3,
				2,
				2,
				2,
				1,
				1,
				1,
				0,
				0,
				0,
				1,
				2,
				2
			]
		},
		"label": [
			1,
			0,
			0,
			0,
			0,
			0,
			0,
			0,
			0,
			0,
			0,
			0,
			0,
			0,
			0,
			0,
			0,
			0,
			0
		]
	},
	{
		"origin_context": "He posted the subject answers to the object website.",
		"tokens": [
			"He",
			"posted",
			"the",
			"subject",
			"ans",
			"w",
			"ers",
			"to",
			"the",
			"object",
			"we",
			"bsite",
			"."
		],
		"wp_tokens": [
			[
				"He"
			],
			[
				"posted"
			],
			[
				"the"
			],
			[
				"subject"
			],
			[
				"ans",
				"w",
				"ers"
			],
			[
				"to"
			],
			[
				"the"
			],
			[
				"object"
			],
			[
				"we",
				"bsite",
				"."
			]
		],
		"input_ids": [
			0,
			894,
			43196,
			627,
			40747,
			1253,
			605,
			268,
			560,
			627,
			40412,
			1694,
			46462,
			4,
			2
		],
		"subject": {
			"name": "answers",
			"pos": [
				3,
				4
			],
			"mask": [
				0.0,
				0.0,
				0.0,
				0.25,
				0.25,
				0.25,
				0.25,
				0.0,
				0.0,
				0.0,
				0.0,
				0.0,
				0.0
			],
			"tree": [
				2,
				1,
				1,
				1,
				0,
				0,
				0,
				2,
				4,
				3,
				2,
				2,
				2
			]
		},
		"object": {
			"name": "website",
			"pos": [
				7,
				8
			],
			"mask": [
				0.0,
				0.0,
				0.0,
				0.0,
				0.0,
				0.0,
				0.0,
				0.0,
				0.0,
				0.25,
				0.25,
				0.25,
				0.25
			],
			"tree": [
				2,
				1,
				3,
				3,
				2,
				2,
				2,
				2,
				4,
				3,
				0,
				0,
				0
			]
		},
		"label": [
			0,
			0,
			0,
			0,
			0,
			1,
			0,
			0,
			0,
			0,
			0,
			0,
			0,
			0,
			0,
			0,
			0,
			0,
			0
		]
	},
	{
		"origin_context": "Arcane Subtlety reduced the threat caused by Polymorph by 40% at max rank, though the subject threat caused by the object spell is minimal.",
		"tokens": [
			"Arc",
			"ane",
			"Sub",
			"tle",
			"ty",
			"red",
			"uced",
			"the",
			"threat",
			"ca",
			"used",
			"by",
			"Poly",
			"morph",
			"by",
			"40",
			"%",
			"at",
			"max",
			"rank",
			",",
			"though",
			"the",
			"subject",
			"threat",
			"ca",
			"used",
			"by",
			"the",
			"object",
			"spell",
			"is",
			"min",
			"imal",
			"."
		],
		"wp_tokens": [
			[
				"Arc",
				"ane"
			],
			[
				"Sub",
				"tle",
				"ty"
			],
			[
				"red",
				"uced"
			],
			[
				"the"
			],
			[
				"threat"
			],
			[
				"ca",
				"used"
			],
			[
				"by"
			],
			[
				"Poly",
				"morph"
			],
			[
				"by"
			],
			[
				"40",
				"%"
			],
			[
				"at"
			],
			[
				"max"
			],
			[
				"rank",
				","
			],
			[
				"though"
			],
			[
				"the"
			],
			[
				"subject"
			],
			[
				"threat"
			],
			[
				"ca",
				"used"
			],
			[
				"by"
			],
			[
				"the"
			],
			[
				"object"
			],
			[
				"spell"
			],
			[
				"is"
			],
			[
				"min",
				"imal",
				"."
			]
		],
		"input_ids": [
			0,
			45018,
			1728,
			23055,
			12607,
			2553,
			2050,
			33862,
			627,
			25836,
			3245,
			6199,
			1409,
			44910,
			47716,
			1409,
			1749,
			207,
			415,
			29459,
			40081,
			6,
			18401,
			627,
			40747,
			25836,
			3245,
			6199,
			1409,
			627,
			40412,
			47370,
			354,
			4691,
			16980,
			4,
			2
		],
		"subject": {
			"name": "threat",
			"pos": [
				15,
				16
			],
			"mask": [
				0.0,
				0.0,
				0.0,
				0.0,
				0.0,
				0.0,
				0.0,
				0.0,
				0.0,
				0.0,
				0.0,
				0.0,
				0.0,
				0.0,
				0.0,
				0.0,
				0.0,
				0.0,
				0.0,
				0.0,
				0.0,
				0.0,
				0.0,
				0.5,
				0.5,
				0.0,
				0.0,
				0.0,
				0.0,
				0.0,
				0.0,
				0.0,
				0.0,
				0.0,
				0.0
			],
			"tree": [
				4,
				4,
				3,
				3,
				3,
				2,
				2,
				4,
				3,
				4,
				4,
				5,
				6,
				6,
				5,
				6,
				6,
				5,
				6,
				6,
				6,
				2,
				1,
				1,
				0,
				1,
				1,
				2,
				4,
				4,
				3,
				1,
				3,
				3,
				3
			]
		},
		"object": {
			"name": "spell",
			"pos": [
				20,
				21
			],
			"mask": [
				0.0,
				0.0,
				0.0,
				0.0,
				0.0,
				0.0,
				0.0,
				0.0,
				0.0,
				0.0,
				0.0,
				0.0,
				0.0,
				0.0,
				0.0,
				0.0,
				0.0,
				0.0,
				0.0,
				0.0,
				0.0,
				0.0,
				0.0,
				0.0,
				0.0,
				0.0,
				0.0,
				0.0,
				0.0,
				0.5,
				0.5,
				0.0,
				0.0,
				0.0,
				0.0
			],
			"tree": [
				6,
				6,
				6,
				6,
				6,
				5,
				5,
				6,
				6,
				6,
				6,
				6,
				6,
				6,
				6,
				6,
				6,
				6,
				6,
				6,
				6,
				5,
				4,
				4,
				3,
				2,
				2,
				1,
				1,
				1,
				0,
				4,
				6,
				6,
				6
			]
		},
		"label": [
			0,
			0,
			0,
			0,
			1,
			0,
			0,
			0,
			0,
			0,
			0,
			0,
			0,
			0,
			0,
			0,
			0,
			0,
			0
		]
	},
	{
		"origin_context": "A subject programmer uses a high level object language to implement its algorithms.",
		"tokens": [
			"A",
			"subject",
			"program",
			"mer",
			"uses",
			"a",
			"high",
			"level",
			"object",
			"language",
			"to",
			"im",
			"plement",
			"its",
			"al",
			"gorith",
			"ms",
			"."
		],
		"wp_tokens": [
			[
				"A"
			],
			[
				"subject"
			],
			[
				"program",
				"mer"
			],
			[
				"uses"
			],
			[
				"a"
			],
			[
				"high"
			],
			[
				"level"
			],
			[
				"object"
			],
			[
				"language"
			],
			[
				"to"
			],
			[
				"im",
				"plement"
			],
			[
				"its"
			],
			[
				"al",
				"gorith",
				"ms",
				"."
			]
		],
		"input_ids": [
			0,
			250,
			40747,
			28644,
			2089,
			9764,
			102,
			3530,
			4483,
			40412,
			19527,
			560,
			757,
			40224,
			2629,
			337,
			45909,
			4339,
			4,
			2
		],
		"subject": {
			"name": "programmer",
			"pos": [
				1,
				2
			],
			"mask": [
				0.0,
				0.3333333333333333,
				0.3333333333333333,
				0.3333333333333333,
				0.0,
				0.0,
				0.0,
				0.0,
				0.0,
				0.0,
				0.0,
				0.0,
				0.0,
				0.0,
				0.0,
				0.0,
				0.0,
				0.0
			],
			"tree": [
				1,
				1,
				0,
				0,
				1,
				3,
				4,
				3,
				3,
				2,
				3,
				2,
				2,
				4,
				3,
				3,
				3,
				3
			]
		},
		"object": {
			"name": "language",
			"pos": [
				7,
				8
			],
			"mask": [
				0.0,
				0.0,
				0.0,
				0.0,
				0.0,
				0.0,
				0.0,
				0.0,
				0.5,
				0.5,
				0.0,
				0.0,
				0.0,
				0.0,
				0.0,
				0.0,
				0.0,
				0.0
			],
			"tree": [
				3,
				3,
				2,
				2,
				1,
				1,
				2,
				1,
				1,
				0,
				3,
				2,
				2,
				4,
				3,
				3,
				3,
				3
			]
		},
		"label": [
			0,
			0,
			1,
			0,
			0,
			0,
			0,
			0,
			0,
			0,
			0,
			0,
			0,
			0,
			0,
			0,
			0,
			0,
			0
		]
	},
	{
		"origin_context": "The beautiful hydrothermal features in the park (geysers, hot springs, mud pots, etc.), the uplift and subsidence, and many of the subject earthquakes are caused by the object movements of hydrothermal and/or magmatic fluids.",
		"tokens": [
			"The",
			"beaut",
			"iful",
			"hyd",
			"ro",
			"ther",
			"mal",
			"features",
			"in",
			"the",
			"park",
			"(",
			"ge",
			"ys",
			"ers",
			",",
			"hot",
			"spr",
			"ings",
			",",
			"mud",
			"pots",
			",",
			"etc",
			".),",
			"the",
			"u",
			"pl",
			"ift",
			"and",
			"sub",
			"s",
			"idence",
			",",
			"and",
			"many",
			"of",
			"the",
			"subject",
			"earth",
			"qu",
			"akes",
			"are",
			"ca",
			"used",
			"by",
			"the",
			"object",
			"move",
			"ments",
			"of",
			"hyd",
			"ro",
			"ther",
			"mal",
			"and",
			"/",
			"or",
			"mag",
			"matic",
			"flu",
			"ids",
			"."
		],
		"wp_tokens": [
			[
				"The"
			],
			[
				"beaut",
				"iful"
			],
			[
				"hyd",
				"ro",
				"ther",
				"mal"
			],
			[
				"features"
			],
			[
				"in"
			],
			[
				"the"
			],
			[
				"park"
			],
			[
				"(",
				"ge",
				"ys",
				"ers",
				","
			],
			[
				"hot"
			],
			[
				"spr",
				"ings",
				","
			],
			[
				"mud"
			],
			[
				"pots",
				","
			],
			[
				"etc",
				".),"
			],
			[
				"the"
			],
			[
				"u",
				"pl",
				"ift"
			],
			[
				"and"
			],
			[
				"sub",
				"s",
				"idence",
				","
			],
			[
				"and"
			],
			[
				"many"
			],
			[
				"of"
			],
			[
				"the"
			],
			[
				"subject"
			],
			[
				"earth",
				"qu",
				"akes"
			],
			[
				"are"
			],
			[
				"ca",
				"used"
			],
			[
				"by"
			],
			[
				"the"
			],
			[
				"object"
			],
			[
				"move",
				"ments"
			],
			[
				"of"
			],
			[
				"hyd",
				"ro",
				"ther",
				"mal"
			],
			[
				"and",
				"/",
				"or"
			],
			[
				"mag",
				"matic"
			],
			[
				"flu",
				"ids",
				"."
			]
		],
		"input_ids": [
			0,
			133,
			28878,
			16170,
			30420,
			1001,
			12968,
			10417,
			46076,
			179,
			627,
			15129,
			1640,
			1899,
			2459,
			268,
			6,
			10120,
			34069,
			1033,
			6,
			40898,
			26708,
			6,
			42624,
			12345,
			627,
			257,
			2911,
			9417,
			463,
			10936,
			29,
			17444,
			6,
			463,
			19827,
			1116,
			627,
			40747,
			25581,
			2253,
			5556,
			1322,
			3245,
			6199,
			1409,
			627,
			40412,
			30191,
			2963,
			1116,
			30420,
			1001,
			12968,
			10417,
			463,
			73,
			368,
			16266,
			29753,
			33266,
			7823,
			4,
			2
		],
		"subject": {
			"name": "earthquakes",
			"pos": [
				21,
				22
			],
			"mask": [
				0.0,
				0.0,
				0.0,
				0.0,
				0.0,
				0.0,
				0.0,
				0.0,
				0.0,
				0.0,
				0.0,
				0.0,
				0.0,
				0.0,
				0.0,
				0.0,
				0.0,
				0.0,
				0.0,
				0.0,
				0.0,
				0.0,
				0.0,
				0.0,
				0.0,
				0.0,
				0.0,
				0.0,
				0.0,
				0.0,
				0.0,
				0.0,
				0.0,
				0.0,
				0.0,
				0.0,
				0.0,
				0.0,
				0.25,
				0.25,
				0.25,
				0.25,
				0.0,
				0.0,
				0.0,
				0.0,
				0.0,
				0.0,
				0.0,
				0.0,
				0.0,
				0.0,
				0.0,
				0.0,
				0.0,
				0.0,
				0.0,
				0.0,
				0.0,
				0.0,
				0.0,
				0.0,
				0.0
			],
			"tree": [
				5,
				5,
				5,
				5,
				5,
				5,
				5,
				4,
				5,
				6,
				6,
				6,
				6,
				6,
				6,
				6,
				6,
				6,
				6,
				6,
				6,
				5,
				5,
				6,
				6,
				4,
				3,
				3,
				3,
				4,
				4,
				4,
				4,
				4,
				4,
				2,
				1,
				1,
				1,
				0,
				0,
				0,
				6,
				5,
				5,
				6,
				6,
				6,
				6,
				6,
				6,
				6,
				6,
				6,
				6,
				6,
				6,
				6,
				6,
				6,
				6,
				6,
				6
			]
		},
		"object": {
			"name": "movements",
			"pos": [
				27,
				28
			],
			"mask": [
				0.0,
				0.0,
				0.0,
				0.0,
				0.0,
				0.0,
				0.0,
				0.0,
				0.0,
				0.0,
				0.0,
				0.0,
				0.0,
				0.0,
				0.0,
				0.0,
				0.0,
				0.0,
				0.0,
				0.0,
				0.0,
				0.0,
				0.0,
				0.0,
				0.0,
				0.0,
				0.0,
				0.0,
				0.0,
				0.0,
				0.0,
				0.0,
				0.0,
				0.0,
				0.0,
				0.0,
				0.0,
				0.0,
				0.0,
				0.0,
				0.0,
				0.0,
				0.0,
				0.0,
				0.0,
				0.0,
				0.0,
				0.3333333333333333,
				0.3333333333333333,
				0.3333333333333333,
				0.0,
				0.0,
				0.0,
				0.0,
				0.0,
				0.0,
				0.0,
				0.0,
				0.0,
				0.0,
				0.0,
				0.0,
				0.0
			],
			"tree": [
				4,
				4,
				4,
				4,
				4,
				4,
				4,
				3,
				4,
				6,
				5,
				6,
				6,
				6,
				6,
				6,
				6,
				6,
				6,
				6,
				5,
				4,
				4,
				5,
				5,
				5,
				4,
				4,
				4,
				5,
				5,
				5,
				5,
				5,
				5,
				5,
				6,
				6,
				6,
				6,
				6,
				6,
				3,
				2,
				2,
				1,
				1,
				1,
				0,
				0,
				1,
				3,
				3,
				3,
				3,
				4,
				4,
				4,
				4,
				4,
				2,
				2,
				2
			]
		},
		"label": [
			0,
			0,
			0,
			0,
			1,
			0,
			0,
			0,
			0,
			0,
			0,
			0,
			0,
			0,
			0,
			0,
			0,
			0,
			0
		]
	},
	{
		"origin_context": "Flowers are nice, but don't last very long and the subject fruit in a fruit object basket often goes bad.",
		"tokens": [
			"Fl",
			"owers",
			"are",
			"nice",
			",",
			"but",
			"don",
			"'t",
			"last",
			"very",
			"long",
			"and",
			"the",
			"subject",
			"fruit",
			"in",
			"a",
			"fruit",
			"object",
			"b",
			"asket",
			"often",
			"go",
			"es",
			"bad",
			"."
		],
		"wp_tokens": [
			[
				"Fl",
				"owers"
			],
			[
				"are"
			],
			[
				"nice",
				","
			],
			[
				"but"
			],
			[
				"don",
				"'t"
			],
			[
				"last"
			],
			[
				"very"
			],
			[
				"long"
			],
			[
				"and"
			],
			[
				"the"
			],
			[
				"subject"
			],
			[
				"fruit"
			],
			[
				"in"
			],
			[
				"a"
			],
			[
				"fruit"
			],
			[
				"object"
			],
			[
				"b",
				"asket"
			],
			[
				"often"
			],
			[
				"go",
				"es"
			],
			[
				"bad",
				"."
			]
		],
		"input_ids": [
			0,
			16197,
			9945,
			1322,
			34033,
			6,
			4297,
			7254,
			75,
			13751,
			5525,
			3479,
			463,
			627,
			40747,
			30929,
			179,
			102,
			30929,
			40412,
			428,
			20997,
			34378,
			2977,
			293,
			10999,
			4,
			2
		],
		"subject": {
			"name": "fruit",
			"pos": [
				10,
				11
			],
			"mask": [
				0.0,
				0.0,
				0.0,
				0.0,
				0.0,
				0.0,
				0.0,
				0.0,
				0.0,
				0.0,
				0.0,
				0.0,
				0.0,
				0.5,
				0.5,
				0.0,
				0.0,
				0.0,
				0.0,
				0.0,
				0.0,
				0.0,
				0.0,
				0.0,
				0.0,
				0.0
			],
			"tree": [
				4,
				4,
				3,
				4,
				4,
				2,
				2,
				2,
				1,
				3,
				2,
				2,
				1,
				1,
				0,
				1,
				3,
				4,
				3,
				2,
				2,
				3,
				2,
				2,
				3,
				3
			]
		},
		"object": {
			"name": "basket",
			"pos": [
				15,
				16
			],
			"mask": [
				0.0,
				0.0,
				0.0,
				0.0,
				0.0,
				0.0,
				0.0,
				0.0,
				0.0,
				0.0,
				0.0,
				0.0,
				0.0,
				0.0,
				0.0,
				0.0,
				0.0,
				0.0,
				0.3333333333333333,
				0.3333333333333333,
				0.3333333333333333,
				0.0,
				0.0,
				0.0,
				0.0,
				0.0
			],
			"tree": [
				6,
				6,
				5,
				6,
				6,
				4,
				4,
				4,
				3,
				5,
				4,
				4,
				3,
				3,
				2,
				1,
				1,
				2,
				1,
				0,
				0,
				5,
				4,
				4,
				5,
				5
			]
		},
		"label": [
			0,
			0,
			0,
			0,
			0,
			0,
			1,
			0,
			0,
			0,
			0,
			0,
			0,
			0,
			0,
			0,
			0,
			0,
			0
		]
	},
	{
		"origin_context": "He decided to pad the subject heel of object shoes with a shock absorbing insole or heel pad.",
		"tokens": [
			"He",
			"dec",
			"ided",
			"to",
			"pad",
			"the",
			"subject",
			"he",
			"el",
			"of",
			"object",
			"sh",
			"oes",
			"with",
			"a",
			"shock",
			"absor",
			"bing",
			"in",
			"sole",
			"or",
			"he",
			"el",
			"pad",
			"."
		],
		"wp_tokens": [
			[
				"He"
			],
			[
				"dec",
				"ided"
			],
			[
				"to"
			],
			[
				"pad"
			],
			[
				"the"
			],
			[
				"subject"
			],
			[
				"he",
				"el"
			],
			[
				"of"
			],
			[
				"object"
			],
			[
				"sh",
				"oes"
			],
			[
				"with"
			],
			[
				"a"
			],
			[
				"shock"
			],
			[
				"absor",
				"bing"
			],
			[
				"in",
				"sole"
			],
			[
				"or"
			],
			[
				"he",
				"el"
			],
			[
				"pad",
				"."
			]
		],
		"input_ids": [
			0,
			894,
			11127,
			8598,
			560,
			19320,
			627,
			40747,
			700,
			523,
			1116,
			40412,
			1193,
			8013,
			5632,
			102,
			37316,
			40507,
			6721,
			179,
			37870,
			368,
			700,
			523,
			19320,
			4,
			2
		],
		"subject": {
			"name": "heel",
			"pos": [
				5,
				6
			],
			"mask": [
				0.0,
				0.0,
				0.0,
				0.0,
				0.0,
				0.0,
				0.3333333333333333,
				0.3333333333333333,
				0.3333333333333333,
				0.0,
				0.0,
				0.0,
				0.0,
				0.0,
				0.0,
				0.0,
				0.0,
				0.0,
				0.0,
				0.0,
				0.0,
				0.0,
				0.0,
				0.0,
				0.0
			],
			"tree": [
				3,
				2,
				2,
				2,
				1,
				1,
				1,
				0,
				0,
				1,
				3,
				2,
				2,
				2,
				4,
				5,
				4,
				4,
				3,
				3,
				4,
				4,
				4,
				3,
				3
			]
		},
		"object": {
			"name": "shoes",
			"pos": [
				8,
				9
			],
			"mask": [
				0.0,
				0.0,
				0.0,
				0.0,
				0.0,
				0.0,
				0.0,
				0.0,
				0.0,
				0.0,
				0.3333333333333333,
				0.3333333333333333,
				0.3333333333333333,
				0.0,
				0.0,
				0.0,
				0.0,
				0.0,
				0.0,
				0.0,
				0.0,
				0.0,
				0.0,
				0.0,
				0.0
			],
			"tree": [
				5,
				4,
				4,
				4,
				3,
				3,
				3,
				2,
				2,
				1,
				1,
				0,
				0,
				4,
				6,
				6,
				6,
				6,
				5,
				5,
				6,
				6,
				6,
				5,
				5
			]
		},
		"label": [
			0,
			0,
			0,
			0,
			0,
			0,
			0,
			0,
			0,
			0,
			0,
			0,
			1,
			0,
			0,
			0,
			0,
			0,
			0
		]
	},
	{
		"origin_context": "From the Scots (Lingle) and French (Ligneul, Lignoul), comes a subject shoemaker's sewing object thread, waxed and bristled (See Waxed End).",
		"tokens": [
			"From",
			"the",
			"Sc",
			"ots",
			"(",
			"L",
			"ingle",
			")",
			"and",
			"French",
			"(",
			"L",
			"igne",
			"ul",
			",",
			"L",
			"ign",
			"oul",
			"),",
			"comes",
			"a",
			"subject",
			"sh",
			"o",
			"emaker",
			"'s",
			"se",
			"wing",
			"object",
			"thread",
			",",
			"w",
			"ax",
			"ed",
			"and",
			"b",
			"rist",
			"led",
			"(",
			"See",
			"W",
			"ax",
			"ed",
			"End",
			")."
		],
		"wp_tokens": [
			[
				"From"
			],
			[
				"the"
			],
			[
				"Sc",
				"ots"
			],
			[
				"(",
				"L",
				"ingle",
				")"
			],
			[
				"and"
			],
			[
				"French"
			],
			[
				"(",
				"L",
				"igne",
				"ul",
				","
			],
			[
				"L",
				"ign",
				"oul",
				"),"
			],
			[
				"comes"
			],
			[
				"a"
			],
			[
				"subject"
			],
			[
				"sh",
				"o",
				"emaker",
				"'s"
			],
			[
				"se",
				"wing"
			],
			[
				"object"
			],
			[
				"thread",
				","
			],
			[
				"w",
				"ax",
				"ed"
			],
			[
				"and"
			],
			[
				"b",
				"rist",
				"led"
			],
			[
				"(",
				"See"
			],
			[
				"W",
				"ax",
				"ed"
			],
			[
				"End",
				")."
			]
		],
		"input_ids": [
			0,
			7605,
			627,
			12645,
			5992,
			1640,
			574,
			18768,
			43,
			463,
			28586,
			1640,
			574,
			25835,
			922,
			6,
			574,
			4932,
			5156,
			238,
			32696,
			102,
			40747,
			1193,
			139,
			18362,
			18,
			1090,
			5577,
			40412,
			43935,
			6,
			605,
			3631,
			196,
			463,
			428,
			11516,
			1329,
			1640,
			19224,
			771,
			3631,
			196,
			18547,
			322,
			2
		],
		"subject": {
			"name": "shoemaker",
			"pos": [
				10,
				11
			],
			"mask": [
				0.0,
				0.0,
				0.0,
				0.0,
				0.0,
				0.0,
				0.0,
				0.0,
				0.0,
				0.0,
				0.0,
				0.0,
				0.0,
				0.0,
				0.0,
				0.0,
				0.0,
				0.0,
				0.0,
				0.0,
				0.0,
				0.2,
				0.2,
				0.2,
				0.2,
				0.2,
				0.0,
				0.0,
				0.0,
				0.0,
				0.0,
				0.0,
				0.0,
				0.0,
				0.0,
				0.0,
				0.0,
				0.0,
				0.0,
				0.0,
				0.0,
				0.0,
				0.0,
				0.0,
				0.0
			],
			"tree": [
				4,
				6,
				6,
				6,
				5,
				5,
				5,
				5,
				6,
				6,
				4,
				4,
				4,
				4,
				4,
				4,
				4,
				4,
				4,
				3,
				3,
				3,
				0,
				0,
				0,
				0,
				2,
				2,
				1,
				2,
				2,
				3,
				3,
				3,
				4,
				4,
				4,
				4,
				5,
				5,
				6,
				6,
				6,
				5,
				5
			]
		},
		"object": {
			"name": "thread",
			"pos": [
				13,
				14
			],
			"mask": [
				0.0,
				0.0,
				0.0,
				0.0,
				0.0,
				0.0,
				0.0,
				0.0,
				0.0,
				0.0,
				0.0,
				0.0,
				0.0,
				0.0,
				0.0,
				0.0,
				0.0,
				0.0,
				0.0,
				0.0,
				0.0,
				0.0,
				0.0,
				0.0,
				0.0,
				0.0,
				0.0,
				0.0,
				0.3333333333333333,
				0.3333333333333333,
				0.3333333333333333,
				0.0,
				0.0,
				0.0,
				0.0,
				0.0,
				0.0,
				0.0,
				0.0,
				0.0,
				0.0,
				0.0,
				0.0,
				0.0,
				0.0
			],
			"tree": [
				2,
				4,
				4,
				4,
				3,
				3,
				3,
				3,
				4,
				4,
				2,
				2,
				2,
				2,
				2,
				2,
				2,
				2,
				2,
				1,
				1,
				1,
				2,
				2,
				2,
				2,
				2,
				2,
				1,
				0,
				0,
				1,
				1,
				1,
				2,
				2,
				2,
				2,
				3,
				3,
				4,
				4,
				4,
				3,
				3
			]
		},
		"label": [
			0,
			0,
			1,
			0,
			0,
			0,
			0,
			0,
			0,
			0,
			0,
			0,
			0,
			0,
			0,
			0,
			0,
			0,
			0
		]
	},
	{
		"origin_context": "One subject tablet per quart was dropped into a object canteen and made the water safe to drink.",
		"tokens": [
			"One",
			"subject",
			"table",
			"t",
			"per",
			"quart",
			"was",
			"dro",
			"pped",
			"into",
			"a",
			"object",
			"c",
			"ant",
			"een",
			"and",
			"made",
			"the",
			"water",
			"safe",
			"to",
			"dr",
			"ink",
			"."
		],
		"wp_tokens": [
			[
				"One"
			],
			[
				"subject"
			],
			[
				"table",
				"t"
			],
			[
				"per"
			],
			[
				"quart"
			],
			[
				"was"
			],
			[
				"dro",
				"pped"
			],
			[
				"into"
			],
			[
				"a"
			],
			[
				"object"
			],
			[
				"c",
				"ant",
				"een"
			],
			[
				"and"
			],
			[
				"made"
			],
			[
				"the"
			],
			[
				"water"
			],
			[
				"safe"
			],
			[
				"to"
			],
			[
				"dr",
				"ink",
				"."
			]
		],
		"input_ids": [
			0,
			3762,
			40747,
			14595,
			90,
			1741,
			45252,
			7325,
			39566,
			5686,
			12473,
			102,
			40412,
			438,
			927,
			14102,
			463,
			7078,
			627,
			5412,
			22725,
			560,
			10232,
			4291,
			4,
			2
		],
		"subject": {
			"name": "tablet",
			"pos": [
				1,
				2
			],
			"mask": [
				0.0,
				0.3333333333333333,
				0.3333333333333333,
				0.3333333333333333,
				0.0,
				0.0,
				0.0,
				0.0,
				0.0,
				0.0,
				0.0,
				0.0,
				0.0,
				0.0,
				0.0,
				0.0,
				0.0,
				0.0,
				0.0,
				0.0,
				0.0,
				0.0,
				0.0,
				0.0
			],
			"tree": [
				1,
				1,
				0,
				0,
				1,
				2,
				2,
				1,
				1,
				2,
				4,
				4,
				3,
				3,
				3,
				2,
				2,
				5,
				4,
				3,
				4,
				5,
				5,
				5
			]
		},
		"object": {
			"name": "canteen",
			"pos": [
				9,
				10
			],
			"mask": [
				0.0,
				0.0,
				0.0,
				0.0,
				0.0,
				0.0,
				0.0,
				0.0,
				0.0,
				0.0,
				0.0,
				0.25,
				0.25,
				0.25,
				0.25,
				0.0,
				0.0,
				0.0,
				0.0,
				0.0,
				0.0,
				0.0,
				0.0,
				0.0
			],
			"tree": [
				4,
				4,
				3,
				3,
				4,
				5,
				3,
				2,
				2,
				1,
				1,
				1,
				0,
				0,
				0,
				3,
				3,
				6,
				5,
				4,
				5,
				6,
				6,
				6
			]
		},
		"label": [
			0,
			0,
			0,
			0,
			0,
			1,
			0,
			0,
			0,
			0,
			0,
			0,
			0,
			0,
			0,
			0,
			0,
			0,
			0
		]
	},
	{
		"origin_context": "The tiny subject image of the Renaissance master is hidden in a object carafe of wine in his 1597 oil painting Bacchus, one of his most acclaimed works.",
		"tokens": [
			"The",
			"tiny",
			"subject",
			"image",
			"of",
			"the",
			"R",
			"ena",
			"issance",
			"master",
			"is",
			"hidden",
			"in",
			"a",
			"object",
			"car",
			"afe",
			"of",
			"wine",
			"in",
			"his",
			"15",
			"97",
			"oil",
			"pain",
			"ting",
			"B",
			"ac",
			"ch",
			"us",
			",",
			"one",
			"of",
			"his",
			"most",
			"ac",
			"claimed",
			"works",
			"."
		],
		"wp_tokens": [
			[
				"The"
			],
			[
				"tiny"
			],
			[
				"subject"
			],
			[
				"image"
			],
			[
				"of"
			],
			[
				"the"
			],
			[
				"R",
				"ena",
				"issance"
			],
			[
				"master"
			],
			[
				"is"
			],
			[
				"hidden"
			],
			[
				"in"
			],
			[
				"a"
			],
			[
				"object"
			],
			[
				"car",
				"afe"
			],
			[
				"of"
			],
			[
				"wine"
			],
			[
				"in"
			],
			[
				"his"
			],
			[
				"15",
				"97"
			],
			[
				"oil"
			],
			[
				"pain",
				"ting"
			],
			[
				"B",
				"ac",
				"ch",
				"us",
				","
			],
			[
				"one"
			],
			[
				"of"
			],
			[
				"his"
			],
			[
				"most"
			],
			[
				"ac",
				"claimed"
			],
			[
				"works",
				"."
			]
		],
		"input_ids": [
			0,
			133,
			40743,
			40747,
			20094,
			1116,
			627,
			500,
			4242,
			44096,
			12974,
			354,
			37392,
			179,
			102,
			40412,
			5901,
			20120,
			1116,
			29544,
			179,
			12724,
			996,
			6750,
			14189,
			32981,
			2577,
			387,
			1043,
			611,
			687,
			6,
			1264,
			1116,
			12724,
			7877,
			1043,
			29639,
			11655,
			4,
			2
		],
		"subject": {
			"name": "image",
			"pos": [
				2,
				3
			],
			"mask": [
				0.0,
				0.0,
				0.5,
				0.5,
				0.0,
				0.0,
				0.0,
				0.0,
				0.0,
				0.0,
				0.0,
				0.0,
				0.0,
				0.0,
				0.0,
				0.0,
				0.0,
				0.0,
				0.0,
				0.0,
				0.0,
				0.0,
				0.0,
				0.0,
				0.0,
				0.0,
				0.0,
				0.0,
				0.0,
				0.0,
				0.0,
				0.0,
				0.0,
				0.0,
				0.0,
				0.0,
				0.0,
				0.0,
				0.0
			],
			"tree": [
				1,
				1,
				1,
				0,
				1,
				3,
				3,
				3,
				3,
				2,
				2,
				1,
				2,
				4,
				4,
				3,
				3,
				4,
				5,
				4,
				6,
				6,
				6,
				6,
				6,
				6,
				5,
				5,
				5,
				5,
				5,
				4,
				5,
				6,
				6,
				6,
				6,
				6,
				6
			]
		},
		"object": {
			"name": "carafe",
			"pos": [
				12,
				13
			],
			"mask": [
				0.0,
				0.0,
				0.0,
				0.0,
				0.0,
				0.0,
				0.0,
				0.0,
				0.0,
				0.0,
				0.0,
				0.0,
				0.0,
				0.0,
				0.3333333333333333,
				0.3333333333333333,
				0.3333333333333333,
				0.0,
				0.0,
				0.0,
				0.0,
				0.0,
				0.0,
				0.0,
				0.0,
				0.0,
				0.0,
				0.0,
				0.0,
				0.0,
				0.0,
				0.0,
				0.0,
				0.0,
				0.0,
				0.0,
				0.0,
				0.0,
				0.0
			],
			"tree": [
				4,
				4,
				4,
				3,
				4,
				6,
				6,
				6,
				6,
				5,
				3,
				2,
				1,
				1,
				1,
				0,
				0,
				1,
				2,
				1,
				3,
				3,
				3,
				4,
				3,
				3,
				2,
				2,
				2,
				2,
				2,
				1,
				2,
				4,
				5,
				4,
				4,
				3,
				3
			]
		},
		"label": [
			0,
			0,
			0,
			0,
			0,
			0,
			1,
			0,
			0,
			0,
			0,
			0,
			0,
			0,
			0,
			0,
			0,
			0,
			0
		]
	},
	{
		"origin_context": "Then I swept up the dust, which looked like sawdust, and put it in a subject plastic container, which was in a object cabinet under the granite counter top.",
		"tokens": [
			"Then",
			"I",
			"swe",
			"pt",
			"up",
			"the",
			"dust",
			",",
			"which",
			"look",
			"ed",
			"like",
			"saw",
			"dust",
			",",
			"and",
			"put",
			"it",
			"in",
			"a",
			"subject",
			"pl",
			"astic",
			"container",
			",",
			"which",
			"was",
			"in",
			"a",
			"object",
			"c",
			"abin",
			"et",
			"under",
			"the",
			"gran",
			"ite",
			"counter",
			"top",
			"."
		],
		"wp_tokens": [
			[
				"Then"
			],
			[
				"I"
			],
			[
				"swe",
				"pt"
			],
			[
				"up"
			],
			[
				"the"
			],
			[
				"dust",
				","
			],
			[
				"which"
			],
			[
				"look",
				"ed"
			],
			[
				"like"
			],
			[
				"saw",
				"dust",
				","
			],
			[
				"and"
			],
			[
				"put"
			],
			[
				"it"
			],
			[
				"in"
			],
			[
				"a"
			],
			[
				"subject"
			],
			[
				"pl",
				"astic"
			],
			[
				"container",
				","
			],
			[
				"which"
			],
			[
				"was"
			],
			[
				"in"
			],
			[
				"a"
			],
			[
				"object"
			],
			[
				"c",
				"abin",
				"et"
			],
			[
				"under"
			],
			[
				"the"
			],
			[
				"gran",
				"ite"
			],
			[
				"counter"
			],
			[
				"top",
				"."
			]
		],
		"input_ids": [
			0,
			12948,
			100,
			35047,
			3320,
			658,
			627,
			42910,
			6,
			5488,
			13724,
			196,
			3341,
			35349,
			42910,
			6,
			463,
			9179,
			405,
			179,
			102,
			40747,
			2911,
			11599,
			46367,
			6,
			5488,
			7325,
			179,
			102,
			40412,
			438,
			17531,
			594,
			5087,
			627,
			36799,
			1459,
			24774,
			8766,
			4,
			2
		],
		"subject": {
			"name": "plastic container",
			"pos": [
				15,
				17
			],
			"mask": [
				0.0,
				0.0,
				0.0,
				0.0,
				0.0,
				0.0,
				0.0,
				0.0,
				0.0,
				0.0,
				0.0,
				0.0,
				0.0,
				0.0,
				0.0,
				0.0,
				0.0,
				0.0,
				0.0,
				0.0,
				0.2,
				0.2,
				0.2,
				0.2,
				0.2,
				0.0,
				0.0,
				0.0,
				0.0,
				0.0,
				0.0,
				0.0,
				0.0,
				0.0,
				0.0,
				0.0,
				0.0,
				0.0,
				0.0,
				0.0
			],
			"tree": [
				6,
				6,
				5,
				5,
				6,
				5,
				4,
				4,
				4,
				3,
				3,
				4,
				5,
				5,
				5,
				4,
				2,
				3,
				1,
				1,
				1,
				1,
				1,
				0,
				0,
				2,
				1,
				2,
				4,
				4,
				3,
				3,
				3,
				4,
				6,
				5,
				5,
				4,
				3,
				3
			]
		},
		"object": {
			"name": "cabinet",
			"pos": [
				22,
				23
			],
			"mask": [
				0.0,
				0.0,
				0.0,
				0.0,
				0.0,
				0.0,
				0.0,
				0.0,
				0.0,
				0.0,
				0.0,
				0.0,
				0.0,
				0.0,
				0.0,
				0.0,
				0.0,
				0.0,
				0.0,
				0.0,
				0.0,
				0.0,
				0.0,
				0.0,
				0.0,
				0.0,
				0.0,
				0.0,
				0.0,
				0.25,
				0.25,
				0.25,
				0.25,
				0.0,
				0.0,
				0.0,
				0.0,
				0.0,
				0.0,
				0.0
			],
			"tree": [
				6,
				6,
				6,
				6,
				6,
				6,
				6,
				6,
				6,
				6,
				6,
				6,
				6,
				6,
				6,
				6,
				5,
				6,
				4,
				4,
				4,
				4,
				4,
				3,
				3,
				3,
				2,
				1,
				1,
				1,
				0,
				0,
				0,
				1,
				3,
				2,
				2,
				6,
				6,
				6
			]
		},
		"label": [
			0,
			0,
			0,
			0,
			0,
			0,
			1,
			0,
			0,
			0,
			0,
			0,
			0,
			0,
			0,
			0,
			0,
			0,
			0
		]
	},
	{
		"origin_context": "In the former method the subject acetone was distilled from an allraline object solution after the excess oxidant had been destroyed with sodium.",
		"tokens": [
			"In",
			"the",
			"former",
			"method",
			"the",
			"subject",
			"acet",
			"one",
			"was",
			"dist",
			"illed",
			"from",
			"an",
			"all",
			"ral",
			"ine",
			"object",
			"s",
			"olution",
			"after",
			"the",
			"ex",
			"cess",
			"ox",
			"id",
			"ant",
			"had",
			"been",
			"destroy",
			"ed",
			"with",
			"s",
			"odium",
			"."
		],
		"wp_tokens": [
			[
				"In"
			],
			[
				"the"
			],
			[
				"former"
			],
			[
				"method"
			],
			[
				"the"
			],
			[
				"subject"
			],
			[
				"acet",
				"one"
			],
			[
				"was"
			],
			[
				"dist",
				"illed"
			],
			[
				"from"
			],
			[
				"an"
			],
			[
				"all",
				"ral",
				"ine"
			],
			[
				"object"
			],
			[
				"s",
				"olution"
			],
			[
				"after"
			],
			[
				"the"
			],
			[
				"ex",
				"cess"
			],
			[
				"ox",
				"id",
				"ant"
			],
			[
				"had"
			],
			[
				"been"
			],
			[
				"destroy",
				"ed"
			],
			[
				"with"
			],
			[
				"s",
				"odium",
				"."
			]
		],
		"input_ids": [
			0,
			1121,
			627,
			22098,
			45416,
			627,
			40747,
			26799,
			1264,
			7325,
			17165,
			12146,
			7761,
			260,
			1250,
			7085,
			833,
			40412,
			29,
			23794,
			10669,
			627,
			3463,
			19348,
			4325,
			808,
			927,
			12186,
			35507,
			42742,
			196,
			5632,
			29,
			41310,
			4,
			2
		],
		"subject": {
			"name": "acetone",
			"pos": [
				5,
				6
			],
			"mask": [
				0.0,
				0.0,
				0.0,
				0.0,
				0.0,
				0.3333333333333333,
				0.3333333333333333,
				0.3333333333333333,
				0.0,
				0.0,
				0.0,
				0.0,
				0.0,
				0.0,
				0.0,
				0.0,
				0.0,
				0.0,
				0.0,
				0.0,
				0.0,
				0.0,
				0.0,
				0.0,
				0.0,
				0.0,
				0.0,
				0.0,
				0.0,
				0.0,
				0.0,
				0.0,
				0.0,
				0.0
			],
			"tree": [
				2,
				4,
				4,
				3,
				1,
				1,
				0,
				0,
				2,
				1,
				1,
				2,
				4,
				5,
				5,
				5,
				4,
				3,
				3,
				3,
				4,
				4,
				4,
				3,
				3,
				3,
				3,
				3,
				2,
				2,
				3,
				2,
				2,
				2
			]
		},
		"object": {
			"name": "solution",
			"pos": [
				12,
				13
			],
			"mask": [
				0.0,
				0.0,
				0.0,
				0.0,
				0.0,
				0.0,
				0.0,
				0.0,
				0.0,
				0.0,
				0.0,
				0.0,
				0.0,
				0.0,
				0.0,
				0.0,
				0.3333333333333333,
				0.3333333333333333,
				0.3333333333333333,
				0.0,
				0.0,
				0.0,
				0.0,
				0.0,
				0.0,
				0.0,
				0.0,
				0.0,
				0.0,
				0.0,
				0.0,
				0.0,
				0.0,
				0.0
			],
			"tree": [
				3,
				5,
				5,
				4,
				4,
				4,
				3,
				3,
				3,
				2,
				2,
				1,
				1,
				2,
				2,
				2,
				1,
				0,
				0,
				4,
				5,
				5,
				5,
				4,
				4,
				4,
				4,
				4,
				3,
				3,
				4,
				3,
				3,
				3
			]
		},
		"label": [
			0,
			0,
			0,
			0,
			0,
			0,
			0,
			0,
			0,
			0,
			1,
			0,
			0,
			0,
			0,
			0,
			0,
			0,
			0
		]
	},
	{
		"origin_context": "In this comprehensive subject guide, over 850 object roses are described, illustrated, and arranged by group.",
		"tokens": [
			"In",
			"this",
			"com",
			"pre",
			"hens",
			"ive",
			"subject",
			"guide",
			",",
			"over",
			"850",
			"object",
			"ros",
			"es",
			"are",
			"described",
			",",
			"ill",
			"ust",
			"rated",
			",",
			"and",
			"arr",
			"anged",
			"by",
			"group",
			"."
		],
		"wp_tokens": [
			[
				"In"
			],
			[
				"this"
			],
			[
				"com",
				"pre",
				"hens",
				"ive"
			],
			[
				"subject"
			],
			[
				"guide",
				","
			],
			[
				"over"
			],
			[
				"850"
			],
			[
				"object"
			],
			[
				"ros",
				"es"
			],
			[
				"are"
			],
			[
				"described",
				","
			],
			[
				"ill",
				"ust",
				"rated",
				","
			],
			[
				"and"
			],
			[
				"arr",
				"anged"
			],
			[
				"by"
			],
			[
				"group",
				"."
			]
		],
		"input_ids": [
			0,
			1121,
			9226,
			175,
			5234,
			27859,
			2088,
			40747,
			43415,
			6,
			2137,
			19270,
			40412,
			3985,
			293,
			1322,
			30343,
			6,
			1873,
			4193,
			8358,
			6,
			463,
			6166,
			17770,
			1409,
			13839,
			4,
			2
		],
		"subject": {
			"name": "guide",
			"pos": [
				3,
				4
			],
			"mask": [
				0.0,
				0.0,
				0.0,
				0.0,
				0.0,
				0.0,
				0.3333333333333333,
				0.3333333333333333,
				0.3333333333333333,
				0.0,
				0.0,
				0.0,
				0.0,
				0.0,
				0.0,
				0.0,
				0.0,
				0.0,
				0.0,
				0.0,
				0.0,
				0.0,
				0.0,
				0.0,
				0.0,
				0.0,
				0.0
			],
			"tree": [
				2,
				2,
				2,
				2,
				2,
				2,
				1,
				0,
				0,
				6,
				5,
				5,
				4,
				4,
				3,
				5,
				5,
				4,
				4,
				4,
				4,
				4,
				4,
				4,
				5,
				6,
				6
			]
		},
		"object": {
			"name": "roses",
			"pos": [
				7,
				8
			],
			"mask": [
				0.0,
				0.0,
				0.0,
				0.0,
				0.0,
				0.0,
				0.0,
				0.0,
				0.0,
				0.0,
				0.0,
				0.3333333333333333,
				0.3333333333333333,
				0.3333333333333333,
				0.0,
				0.0,
				0.0,
				0.0,
				0.0,
				0.0,
				0.0,
				0.0,
				0.0,
				0.0,
				0.0,
				0.0,
				0.0
			],
			"tree": [
				2,
				4,
				4,
				4,
				4,
				4,
				3,
				4,
				4,
				2,
				1,
				1,
				0,
				0,
				1,
				3,
				3,
				2,
				2,
				2,
				2,
				2,
				2,
				2,
				3,
				4,
				4
			]
		},
		"label": [
			0,
			0,
			0,
			0,
			0,
			0,
			0,
			1,
			0,
			0,
			0,
			0,
			0,
			0,
			0,
			0,
			0,
			0,
			0
		]
	},
	{
		"origin_context": "subject Chestnut object flour was more common than wheat flour in the Italian Alps a century ago.",
		"tokens": [
			"subject",
			"Chest",
			"nut",
			"object",
			"fl",
			"our",
			"was",
			"more",
			"common",
			"than",
			"whe",
			"at",
			"fl",
			"our",
			"in",
			"the",
			"Italian",
			"Al",
			"ps",
			"a",
			"century",
			"ago",
			"."
		],
		"wp_tokens": [
			[
				"subject"
			],
			[
				"Chest",
				"nut"
			],
			[
				"object"
			],
			[
				"fl",
				"our"
			],
			[
				"was"
			],
			[
				"more"
			],
			[
				"common"
			],
			[
				"than"
			],
			[
				"whe",
				"at"
			],
			[
				"fl",
				"our"
			],
			[
				"in"
			],
			[
				"the"
			],
			[
				"Italian"
			],
			[
				"Al",
				"ps"
			],
			[
				"a"
			],
			[
				"century"
			],
			[
				"ago",
				"."
			]
		],
		"input_ids": [
			0,
			40747,
			48351,
			10873,
			40412,
			4825,
			2126,
			7325,
			4321,
			27278,
			5652,
			28884,
			415,
			4825,
			2126,
			179,
			627,
			39251,
			7083,
			3275,
			102,
			11046,
			6643,
			4,
			2
		],
		"subject": {
			"name": "Chestnut",
			"pos": [
				0,
				1
			],
			"mask": [
				0.3333333333333333,
				0.3333333333333333,
				0.3333333333333333,
				0.0,
				0.0,
				0.0,
				0.0,
				0.0,
				0.0,
				0.0,
				0.0,
				0.0,
				0.0,
				0.0,
				0.0,
				0.0,
				0.0,
				0.0,
				0.0,
				0.0,
				0.0,
				0.0,
				0.0
			],
			"tree": [
				2,
				0,
				0,
				2,
				1,
				1,
				2,
				4,
				3,
				4,
				6,
				6,
				5,
				5,
				6,
				6,
				6,
				6,
				6,
				4,
				3,
				3,
				3
			]
		},
		"object": {
			"name": "flour",
			"pos": [
				2,
				3
			],
			"mask": [
				0.0,
				0.0,
				0.0,
				0.3333333333333333,
				0.3333333333333333,
				0.3333333333333333,
				0.0,
				0.0,
				0.0,
				0.0,
				0.0,
				0.0,
				0.0,
				0.0,
				0.0,
				0.0,
				0.0,
				0.0,
				0.0,
				0.0,
				0.0,
				0.0,
				0.0
			],
			"tree": [
				1,
				1,
				1,
				1,
				0,
				0,
				1,
				3,
				2,
				3,
				5,
				5,
				4,
				4,
				5,
				6,
				6,
				6,
				6,
				3,
				2,
				2,
				2
			]
		},
		"label": [
			0,
			0,
			0,
			0,
			0,
			0,
			0,
			0,
			0,
			0,
			0,
			0,
			0,
			0,
			0,
			1,
			0,
			0,
			0
		]
	},
	{
		"origin_context": "For us the term subject artists' object book simply means a book made by an artist; a book made as a work of art rather than as a literary artifact.",
		"tokens": [
			"For",
			"us",
			"the",
			"term",
			"subject",
			"art",
			"ists",
			"'",
			"object",
			"book",
			"sim",
			"ply",
			"me",
			"ans",
			"a",
			"book",
			"made",
			"by",
			"an",
			"artist",
			";",
			"a",
			"book",
			"made",
			"as",
			"a",
			"work",
			"of",
			"art",
			"rather",
			"than",
			"as",
			"a",
			"liter",
			"ary",
			"art",
			"ifact",
			"."
		],
		"wp_tokens": [
			[
				"For"
			],
			[
				"us"
			],
			[
				"the"
			],
			[
				"term"
			],
			[
				"subject"
			],
			[
				"art",
				"ists",
				"'"
			],
			[
				"object"
			],
			[
				"book"
			],
			[
				"sim",
				"ply"
			],
			[
				"me",
				"ans"
			],
			[
				"a"
			],
			[
				"book"
			],
			[
				"made"
			],
			[
				"by"
			],
			[
				"an"
			],
			[
				"artist",
				";"
			],
			[
				"a"
			],
			[
				"book"
			],
			[
				"made"
			],
			[
				"as"
			],
			[
				"a"
			],
			[
				"work"
			],
			[
				"of"
			],
			[
				"art"
			],
			[
				"rather"
			],
			[
				"than"
			],
			[
				"as"
			],
			[
				"a"
			],
			[
				"liter",
				"ary"
			],
			[
				"art",
				"ifact",
				"."
			]
		],
		"input_ids": [
			0,
			2709,
			687,
			627,
			1279,
			40747,
			2013,
			1952,
			108,
			40412,
			6298,
			13092,
			26308,
			1794,
			1253,
			102,
			6298,
			7078,
			1409,
			260,
			42921,
			131,
			102,
			6298,
			7078,
			281,
			102,
			6014,
			1116,
			2013,
			37615,
			5652,
			281,
			102,
			19402,
			1766,
			2013,
			46460,
			4,
			2
		],
		"subject": {
			"name": "artists",
			"pos": [
				4,
				5
			],
			"mask": [
				0.0,
				0.0,
				0.0,
				0.0,
				0.25,
				0.25,
				0.25,
				0.25,
				0.0,
				0.0,
				0.0,
				0.0,
				0.0,
				0.0,
				0.0,
				0.0,
				0.0,
				0.0,
				0.0,
				0.0,
				0.0,
				0.0,
				0.0,
				0.0,
				0.0,
				0.0,
				0.0,
				0.0,
				0.0,
				0.0,
				0.0,
				0.0,
				0.0,
				0.0,
				0.0,
				0.0,
				0.0,
				0.0
			],
			"tree": [
				3,
				4,
				4,
				3,
				2,
				0,
				0,
				0,
				2,
				1,
				3,
				3,
				2,
				2,
				4,
				3,
				4,
				5,
				6,
				6,
				6,
				6,
				6,
				6,
				6,
				6,
				6,
				6,
				6,
				5,
				4,
				3,
				5,
				5,
				5,
				4,
				4,
				4
			]
		},
		"object": {
			"name": "book",
			"pos": [
				6,
				7
			],
			"mask": [
				0.0,
				0.0,
				0.0,
				0.0,
				0.0,
				0.0,
				0.0,
				0.0,
				0.5,
				0.5,
				0.0,
				0.0,
				0.0,
				0.0,
				0.0,
				0.0,
				0.0,
				0.0,
				0.0,
				0.0,
				0.0,
				0.0,
				0.0,
				0.0,
				0.0,
				0.0,
				0.0,
				0.0,
				0.0,
				0.0,
				0.0,
				0.0,
				0.0,
				0.0,
				0.0,
				0.0,
				0.0,
				0.0
			],
			"tree": [
				2,
				3,
				3,
				2,
				1,
				1,
				1,
				1,
				1,
				0,
				2,
				2,
				1,
				1,
				3,
				2,
				3,
				4,
				6,
				5,
				5,
				6,
				6,
				6,
				6,
				6,
				6,
				6,
				6,
				4,
				3,
				2,
				4,
				4,
				4,
				3,
				3,
				3
			]
		},
		"label": [
			0,
			0,
			0,
			0,
			0,
			0,
			0,
			0,
			1,
			0,
			0,
			0,
			0,
			0,
			0,
			0,
			0,
			0,
			0
		]
	},
	{
		"origin_context": "My parents bought her a subject silver object necklace almost identical to the one pictured.",
		"tokens": [
			"My",
			"parents",
			"b",
			"ought",
			"her",
			"a",
			"subject",
			"silver",
			"object",
			"neck",
			"lace",
			"almost",
			"ident",
			"ical",
			"to",
			"the",
			"one",
			"pictured",
			"."
		],
		"wp_tokens": [
			[
				"My"
			],
			[
				"parents"
			],
			[
				"b",
				"ought"
			],
			[
				"her"
			],
			[
				"a"
			],
			[
				"subject"
			],
			[
				"silver"
			],
			[
				"object"
			],
			[
				"neck",
				"lace"
			],
			[
				"almost"
			],
			[
				"ident",
				"ical"
			],
			[
				"to"
			],
			[
				"the"
			],
			[
				"one"
			],
			[
				"pictured",
				"."
			]
		],
		"input_ids": [
			0,
			2387,
			34846,
			428,
			12807,
			1843,
			102,
			40747,
			40706,
			40412,
			20020,
			44603,
			26949,
			8009,
			3569,
			560,
			627,
			1264,
			7711,
			4,
			2
		],
		"subject": {
			"name": "silver",
			"pos": [
				5,
				6
			],
			"mask": [
				0.0,
				0.0,
				0.0,
				0.0,
				0.0,
				0.0,
				0.5,
				0.5,
				0.0,
				0.0,
				0.0,
				0.0,
				0.0,
				0.0,
				0.0,
				0.0,
				0.0,
				0.0,
				0.0
			],
			"tree": [
				5,
				4,
				3,
				3,
				4,
				2,
				2,
				0,
				1,
				2,
				2,
				4,
				3,
				3,
				4,
				6,
				5,
				4,
				4
			]
		},
		"object": {
			"name": "necklace",
			"pos": [
				7,
				8
			],
			"mask": [
				0.0,
				0.0,
				0.0,
				0.0,
				0.0,
				0.0,
				0.0,
				0.0,
				0.3333333333333333,
				0.3333333333333333,
				0.3333333333333333,
				0.0,
				0.0,
				0.0,
				0.0,
				0.0,
				0.0,
				0.0,
				0.0
			],
			"tree": [
				3,
				2,
				1,
				1,
				2,
				2,
				2,
				2,
				1,
				0,
				0,
				2,
				1,
				1,
				2,
				4,
				3,
				2,
				2
			]
		},
		"label": [
			1,
			0,
			0,
			0,
			0,
			0,
			0,
			0,
			0,
			0,
			0,
			0,
			0,
			0,
			0,
			0,
			0,
			0,
			0
		]
	},
	{
		"origin_context": "Forward subject motion of the vehicle through the air caused a object suction on the road draft tube.",
		"tokens": [
			"Forward",
			"subject",
			"motion",
			"of",
			"the",
			"veh",
			"icle",
			"through",
			"the",
			"air",
			"ca",
			"used",
			"a",
			"object",
			"su",
			"ction",
			"on",
			"the",
			"road",
			"draft",
			"tube",
			"."
		],
		"wp_tokens": [
			[
				"Forward"
			],
			[
				"subject"
			],
			[
				"motion"
			],
			[
				"of"
			],
			[
				"the"
			],
			[
				"veh",
				"icle"
			],
			[
				"through"
			],
			[
				"the"
			],
			[
				"air"
			],
			[
				"ca",
				"used"
			],
			[
				"a"
			],
			[
				"object"
			],
			[
				"su",
				"ction"
			],
			[
				"on"
			],
			[
				"the"
			],
			[
				"road"
			],
			[
				"draft"
			],
			[
				"tube",
				"."
			]
		],
		"input_ids": [
			0,
			43057,
			40747,
			35474,
			1116,
			627,
			17855,
			11317,
			11672,
			627,
			2456,
			3245,
			6199,
			102,
			40412,
			9228,
			14970,
			261,
			627,
			14288,
			35593,
			46389,
			4,
			2
		],
		"subject": {
			"name": "motion",
			"pos": [
				1,
				2
			],
			"mask": [
				0.0,
				0.5,
				0.5,
				0.0,
				0.0,
				0.0,
				0.0,
				0.0,
				0.0,
				0.0,
				0.0,
				0.0,
				0.0,
				0.0,
				0.0,
				0.0,
				0.0,
				0.0,
				0.0,
				0.0,
				0.0,
				0.0
			],
			"tree": [
				1,
				1,
				0,
				1,
				3,
				2,
				2,
				1,
				3,
				2,
				1,
				1,
				3,
				3,
				2,
				2,
				3,
				5,
				5,
				4,
				2,
				2
			]
		},
		"object": {
			"name": "suction",
			"pos": [
				11,
				12
			],
			"mask": [
				0.0,
				0.0,
				0.0,
				0.0,
				0.0,
				0.0,
				0.0,
				0.0,
				0.0,
				0.0,
				0.0,
				0.0,
				0.0,
				0.3333333333333333,
				0.3333333333333333,
				0.3333333333333333,
				0.0,
				0.0,
				0.0,
				0.0,
				0.0,
				0.0
			],
			"tree": [
				3,
				3,
				2,
				3,
				5,
				4,
				4,
				3,
				5,
				4,
				1,
				1,
				1,
				1,
				0,
				0,
				1,
				3,
				3,
				2,
				2,
				2
			]
		},
		"label": [
			0,
			0,
			0,
			0,
			0,
			0,
			0,
			0,
			0,
			0,
			0,
			1,
			0,
			0,
			0,
			0,
			0,
			0,
			0
		]
	},
	{
		"origin_context": "Paul Friedrich guides us through a subject babel of object words, and worlds of the imagination ranging from his translations from five languages(notably the Russian of his literary studies) to the poetry of the Indian Mexico of his anthropological field work to America writ large -- super highways, a Vermont farm, father and child.",
		"tokens": [
			"Paul",
			"F",
			"ried",
			"rich",
			"gu",
			"ides",
			"us",
			"through",
			"a",
			"subject",
			"b",
			"abel",
			"of",
			"object",
			"words",
			",",
			"and",
			"world",
			"s",
			"of",
			"the",
			"imag",
			"ination",
			"ranging",
			"from",
			"his",
			"trans",
			"lations",
			"from",
			"five",
			"l",
			"anguages",
			"(",
			"not",
			"ably",
			"the",
			"Russian",
			"of",
			"his",
			"liter",
			"ary",
			"stud",
			"ies",
			")",
			"to",
			"the",
			"po",
			"etry",
			"of",
			"the",
			"Indian",
			"Mexico",
			"of",
			"his",
			"anthrop",
			"ological",
			"field",
			"work",
			"to",
			"America",
			"writ",
			"large",
			"--",
			"super",
			"high",
			"ways",
			",",
			"a",
			"V",
			"erm",
			"ont",
			"farm",
			",",
			"father",
			"and",
			"child",
			"."
		],
		"wp_tokens": [
			[
				"Paul"
			],
			[
				"F",
				"ried",
				"rich"
			],
			[
				"gu",
				"ides"
			],
			[
				"us"
			],
			[
				"through"
			],
			[
				"a"
			],
			[
				"subject"
			],
			[
				"b",
				"abel"
			],
			[
				"of"
			],
			[
				"object"
			],
			[
				"words",
				","
			],
			[
				"and"
			],
			[
				"world",
				"s"
			],
			[
				"of"
			],
			[
				"the"
			],
			[
				"imag",
				"ination"
			],
			[
				"ranging"
			],
			[
				"from"
			],
			[
				"his"
			],
			[
				"trans",
				"lations"
			],
			[
				"from"
			],
			[
				"five"
			],
			[
				"l",
				"anguages",
				"(",
				"not",
				"ably"
			],
			[
				"the"
			],
			[
				"Russian"
			],
			[
				"of"
			],
			[
				"his"
			],
			[
				"liter",
				"ary"
			],
			[
				"stud",
				"ies",
				")"
			],
			[
				"to"
			],
			[
				"the"
			],
			[
				"po",
				"etry"
			],
			[
				"of"
			],
			[
				"the"
			],
			[
				"Indian"
			],
			[
				"Mexico"
			],
			[
				"of"
			],
			[
				"his"
			],
			[
				"anthrop",
				"ological"
			],
			[
				"field"
			],
			[
				"work"
			],
			[
				"to"
			],
			[
				"America"
			],
			[
				"writ"
			],
			[
				"large"
			],
			[
				"--"
			],
			[
				"super"
			],
			[
				"high",
				"ways",
				","
			],
			[
				"a"
			],
			[
				"V",
				"erm",
				"ont"
			],
			[
				"farm",
				","
			],
			[
				"father"
			],
			[
				"and"
			],
			[
				"child",
				"."
			]
		],
		"input_ids": [
			0,
			12083,
			597,
			10382,
			5691,
			5521,
			4376,
			687,
			11672,
			102,
			40747,
			428,
			14286,
			1116,
			40412,
			30938,
			6,
			463,
			8331,
			29,
			1116,
			627,
			38606,
			8111,
			20091,
			7761,
			12724,
			9981,
			48111,
			7761,
			9579,
			462,
			48957,
			1640,
			3654,
			4735,
			627,
			14836,
			1116,
			12724,
			19402,
			1766,
			26302,
			918,
			43,
			560,
			627,
			5873,
			21262,
			1116,
			627,
			25767,
			15780,
			1116,
			12724,
			36046,
			9779,
			1399,
			6014,
			560,
			12580,
			42002,
			11802,
			5579,
			16101,
			3530,
			5924,
			6,
			102,
			846,
			8362,
			2533,
			19779,
			6,
			14891,
			463,
			14069,
			4,
			2
		],
		"subject": {
			"name": "babel",
			"pos": [
				6,
				7
			],
			"mask": [
				0.0,
				0.0,
				0.0,
				0.0,
				0.0,
				0.0,
				0.0,
				0.0,
				0.0,
				0.3333333333333333,
				0.3333333333333333,
				0.3333333333333333,
				0.0,
				0.0,
				0.0,
				0.0,
				0.0,
				0.0,
				0.0,
				0.0,
				0.0,
				0.0,
				0.0,
				0.0,
				0.0,
				0.0,
				0.0,
				0.0,
				0.0,
				0.0,
				0.0,
				0.0,
				0.0,
				0.0,
				0.0,
				0.0,
				0.0,
				0.0,
				0.0,
				0.0,
				0.0,
				0.0,
				0.0,
				0.0,
				0.0,
				0.0,
				0.0,
				0.0,
				0.0,
				0.0,
				0.0,
				0.0,
				0.0,
				0.0,
				0.0,
				0.0,
				0.0,
				0.0,
				0.0,
				0.0,
				0.0,
				0.0,
				0.0,
				0.0,
				0.0,
				0.0,
				0.0,
				0.0,
				0.0,
				0.0,
				0.0,
				0.0,
				0.0,
				0.0,
				0.0,
				0.0,
				0.0
			],
			"tree": [
				4,
				3,
				3,
				3,
				2,
				2,
				3,
				1,
				1,
				1,
				0,
				0,
				1,
				3,
				2,
				2,
				1,
				1,
				1,
				2,
				4,
				3,
				3,
				4,
				5,
				6,
				6,
				6,
				5,
				6,
				6,
				6,
				6,
				6,
				6,
				6,
				6,
				6,
				6,
				6,
				6,
				6,
				6,
				6,
				5,
				6,
				6,
				6,
				6,
				6,
				6,
				6,
				6,
				6,
				6,
				6,
				6,
				6,
				6,
				6,
				3,
				5,
				5,
				5,
				4,
				4,
				4,
				6,
				6,
				6,
				6,
				5,
				5,
				6,
				6,
				6,
				6
			]
		},
		"object": {
			"name": "words",
			"pos": [
				9,
				10
			],
			"mask": [
				0.0,
				0.0,
				0.0,
				0.0,
				0.0,
				0.0,
				0.0,
				0.0,
				0.0,
				0.0,
				0.0,
				0.0,
				0.0,
				0.3333333333333333,
				0.3333333333333333,
				0.3333333333333333,
				0.0,
				0.0,
				0.0,
				0.0,
				0.0,
				0.0,
				0.0,
				0.0,
				0.0,
				0.0,
				0.0,
				0.0,
				0.0,
				0.0,
				0.0,
				0.0,
				0.0,
				0.0,
				0.0,
				0.0,
				0.0,
				0.0,
				0.0,
				0.0,
				0.0,
				0.0,
				0.0,
				0.0,
				0.0,
				0.0,
				0.0,
				0.0,
				0.0,
				0.0,
				0.0,
				0.0,
				0.0,
				0.0,
				0.0,
				0.0,
				0.0,
				0.0,
				0.0,
				0.0,
				0.0,
				0.0,
				0.0,
				0.0,
				0.0,
				0.0,
				0.0,
				0.0,
				0.0,
				0.0,
				0.0,
				0.0,
				0.0,
				0.0,
				0.0,
				0.0,
				0.0
			],
			"tree": [
				6,
				5,
				5,
				5,
				4,
				4,
				5,
				3,
				3,
				3,
				2,
				2,
				1,
				1,
				0,
				0,
				3,
				3,
				3,
				4,
				6,
				5,
				5,
				6,
				6,
				6,
				6,
				6,
				6,
				6,
				6,
				6,
				6,
				6,
				6,
				6,
				6,
				6,
				6,
				6,
				6,
				6,
				6,
				6,
				6,
				6,
				6,
				6,
				6,
				6,
				6,
				6,
				6,
				6,
				6,
				6,
				6,
				6,
				6,
				6,
				5,
				6,
				6,
				6,
				6,
				6,
				6,
				6,
				6,
				6,
				6,
				6,
				6,
				6,
				6,
				6,
				6
			]
		},
		"label": [
			1,
			0,
			0,
			0,
			0,
			0,
			0,
			0,
			0,
			0,
			0,
			0,
			0,
			0,
			0,
			0,
			0,
			0,
			0
		]
	},
	{
		"origin_context": "The picture below shows a view chapel and west range of the inner subject courtyard of the object castle.",
		"tokens": [
			"The",
			"picture",
			"below",
			"shows",
			"a",
			"view",
			"ch",
			"ap",
			"el",
			"and",
			"west",
			"range",
			"of",
			"the",
			"inner",
			"subject",
			"cour",
			"tyard",
			"of",
			"the",
			"object",
			"castle",
			"."
		],
		"wp_tokens": [
			[
				"The"
			],
			[
				"picture"
			],
			[
				"below"
			],
			[
				"shows"
			],
			[
				"a"
			],
			[
				"view"
			],
			[
				"ch",
				"ap",
				"el"
			],
			[
				"and"
			],
			[
				"west"
			],
			[
				"range"
			],
			[
				"of"
			],
			[
				"the"
			],
			[
				"inner"
			],
			[
				"subject"
			],
			[
				"cour",
				"tyard"
			],
			[
				"of"
			],
			[
				"the"
			],
			[
				"object"
			],
			[
				"castle",
				"."
			]
		],
		"input_ids": [
			0,
			133,
			37587,
			36195,
			35624,
			102,
			5877,
			611,
			1115,
			523,
			463,
			10823,
			9435,
			1116,
			627,
			12247,
			40747,
			36644,
			43439,
			1116,
			627,
			40412,
			24773,
			4,
			2
		],
		"subject": {
			"name": "courtyard",
			"pos": [
				13,
				14
			],
			"mask": [
				0.0,
				0.0,
				0.0,
				0.0,
				0.0,
				0.0,
				0.0,
				0.0,
				0.0,
				0.0,
				0.0,
				0.0,
				0.0,
				0.0,
				0.0,
				0.3333333333333333,
				0.3333333333333333,
				0.3333333333333333,
				0.0,
				0.0,
				0.0,
				0.0,
				0.0
			],
			"tree": [
				5,
				4,
				5,
				3,
				3,
				3,
				2,
				2,
				2,
				3,
				4,
				3,
				1,
				1,
				1,
				1,
				0,
				0,
				1,
				3,
				2,
				4,
				4
			]
		},
		"object": {
			"name": "castle",
			"pos": [
				17,
				18
			],
			"mask": [
				0.0,
				0.0,
				0.0,
				0.0,
				0.0,
				0.0,
				0.0,
				0.0,
				0.0,
				0.0,
				0.0,
				0.0,
				0.0,
				0.0,
				0.0,
				0.0,
				0.0,
				0.0,
				0.0,
				0.0,
				0.3333333333333333,
				0.3333333333333333,
				0.3333333333333333
			],
			"tree": [
				3,
				2,
				3,
				1,
				3,
				3,
				2,
				2,
				2,
				3,
				4,
				3,
				3,
				5,
				5,
				5,
				4,
				4,
				5,
				6,
				6,
				0,
				0
			]
		},
		"label": [
			0,
			0,
			0,
			0,
			0,
			0,
			0,
			0,
			0,
			0,
			0,
			0,
			1,
			0,
			0,
			0,
			0,
			0,
			0
		]
	},
	{
		"origin_context": "I was attacked by a subject flock of object pigeons today.",
		"tokens": [
			"I",
			"was",
			"att",
			"acked",
			"by",
			"a",
			"subject",
			"fl",
			"ock",
			"of",
			"object",
			"p",
			"ige",
			"ons",
			"today",
			"."
		],
		"wp_tokens": [
			[
				"I"
			],
			[
				"was"
			],
			[
				"att",
				"acked"
			],
			[
				"by"
			],
			[
				"a"
			],
			[
				"subject"
			],
			[
				"fl",
				"ock"
			],
			[
				"of"
			],
			[
				"object"
			],
			[
				"p",
				"ige",
				"ons"
			],
			[
				"today",
				"."
			]
		],
		"input_ids": [
			0,
			100,
			7325,
			2611,
			10074,
			1409,
			102,
			40747,
			4825,
			3343,
			1116,
			40412,
			642,
			7876,
			1790,
			34375,
			4,
			2
		],
		"subject": {
			"name": "flock",
			"pos": [
				5,
				6
			],
			"mask": [
				0.0,
				0.0,
				0.0,
				0.0,
				0.0,
				0.0,
				0.3333333333333333,
				0.3333333333333333,
				0.3333333333333333,
				0.0,
				0.0,
				0.0,
				0.0,
				0.0,
				0.0,
				0.0
			],
			"tree": [
				3,
				3,
				2,
				2,
				1,
				1,
				1,
				0,
				0,
				1,
				3,
				2,
				2,
				2,
				4,
				4
			]
		},
		"object": {
			"name": "pigeons",
			"pos": [
				8,
				9
			],
			"mask": [
				0.0,
				0.0,
				0.0,
				0.0,
				0.0,
				0.0,
				0.0,
				0.0,
				0.0,
				0.0,
				0.25,
				0.25,
				0.25,
				0.25,
				0.0,
				0.0
			],
			"tree": [
				5,
				5,
				4,
				4,
				3,
				3,
				3,
				2,
				2,
				1,
				1,
				0,
				0,
				0,
				6,
				6
			]
		},
		"label": [
			0,
			0,
			0,
			0,
			0,
			0,
			0,
			0,
			0,
			1,
			0,
			0,
			0,
			0,
			0,
			0,
			0,
			0,
			0
		]
	},
	{
		"origin_context": "That subject decision was also the subject of an unsuccessful object legal challenge.",
		"tokens": [
			"That",
			"subject",
			"dec",
			"ision",
			"was",
			"also",
			"the",
			"subject",
			"of",
			"an",
			"un",
			"successful",
			"object",
			"legal",
			"chall",
			"enge",
			"."
		],
		"wp_tokens": [
			[
				"That"
			],
			[
				"subject"
			],
			[
				"dec",
				"ision"
			],
			[
				"was"
			],
			[
				"also"
			],
			[
				"the"
			],
			[
				"subject"
			],
			[
				"of"
			],
			[
				"an"
			],
			[
				"un",
				"successful"
			],
			[
				"object"
			],
			[
				"legal"
			],
			[
				"chall",
				"enge",
				"."
			]
		],
		"input_ids": [
			0,
			1711,
			40747,
			11127,
			10699,
			7325,
			19726,
			627,
			40747,
			1116,
			260,
			879,
			41589,
			40412,
			27310,
			25324,
			20526,
			4,
			2
		],
		"subject": {
			"name": "decision",
			"pos": [
				1,
				2
			],
			"mask": [
				0.0,
				0.3333333333333333,
				0.3333333333333333,
				0.3333333333333333,
				0.0,
				0.0,
				0.0,
				0.0,
				0.0,
				0.0,
				0.0,
				0.0,
				0.0,
				0.0,
				0.0,
				0.0,
				0.0
			],
			"tree": [
				1,
				1,
				0,
				0,
				1,
				2,
				3,
				2,
				3,
				6,
				6,
				6,
				5,
				5,
				4,
				4,
				4
			]
		},
		"object": {
			"name": "legal challenge",
			"pos": [
				10,
				12
			],
			"mask": [
				0.0,
				0.0,
				0.0,
				0.0,
				0.0,
				0.0,
				0.0,
				0.0,
				0.0,
				0.0,
				0.0,
				0.0,
				0.2,
				0.2,
				0.2,
				0.2,
				0.2
			],
			"tree": [
				5,
				5,
				4,
				4,
				3,
				4,
				3,
				2,
				1,
				2,
				2,
				2,
				1,
				1,
				0,
				0,
				0
			]
		},
		"label": [
			1,
			0,
			0,
			0,
			0,
			0,
			0,
			0,
			0,
			0,
			0,
			0,
			0,
			0,
			0,
			0,
			0,
			0,
			0
		]
	},
	{
		"origin_context": "The exit temperature of an effluent subject stream from the low temperature steam reforming object reactor is not higher than 600 C.",
		"tokens": [
			"The",
			"exit",
			"tem",
			"perature",
			"of",
			"an",
			"eff",
			"luent",
			"subject",
			"stream",
			"from",
			"the",
			"low",
			"tem",
			"perature",
			"steam",
			"re",
			"forming",
			"object",
			"re",
			"actor",
			"is",
			"not",
			"higher",
			"than",
			"600",
			"C",
			"."
		],
		"wp_tokens": [
			[
				"The"
			],
			[
				"exit"
			],
			[
				"tem",
				"perature"
			],
			[
				"of"
			],
			[
				"an"
			],
			[
				"eff",
				"luent"
			],
			[
				"subject"
			],
			[
				"stream"
			],
			[
				"from"
			],
			[
				"the"
			],
			[
				"low"
			],
			[
				"tem",
				"perature"
			],
			[
				"steam"
			],
			[
				"re",
				"forming"
			],
			[
				"object"
			],
			[
				"re",
				"actor"
			],
			[
				"is"
			],
			[
				"not"
			],
			[
				"higher"
			],
			[
				"than"
			],
			[
				"600"
			],
			[
				"C",
				"."
			]
		],
		"input_ids": [
			0,
			133,
			44054,
			17950,
			43432,
			1116,
			260,
			29678,
			42517,
			40747,
			8656,
			7761,
			627,
			5481,
			17950,
			43432,
			46614,
			241,
			11847,
			40412,
			241,
			24625,
			354,
			3654,
			40499,
			5652,
			4697,
			347,
			4,
			2
		],
		"subject": {
			"name": "stream",
			"pos": [
				6,
				7
			],
			"mask": [
				0.0,
				0.0,
				0.0,
				0.0,
				0.0,
				0.0,
				0.0,
				0.0,
				0.5,
				0.5,
				0.0,
				0.0,
				0.0,
				0.0,
				0.0,
				0.0,
				0.0,
				0.0,
				0.0,
				0.0,
				0.0,
				0.0,
				0.0,
				0.0,
				0.0,
				0.0,
				0.0,
				0.0
			],
			"tree": [
				3,
				3,
				2,
				2,
				1,
				1,
				1,
				1,
				1,
				0,
				1,
				3,
				5,
				5,
				5,
				4,
				3,
				3,
				3,
				2,
				2,
				3,
				4,
				4,
				5,
				4,
				4,
				4
			]
		},
		"object": {
			"name": "reactor",
			"pos": [
				14,
				15
			],
			"mask": [
				0.0,
				0.0,
				0.0,
				0.0,
				0.0,
				0.0,
				0.0,
				0.0,
				0.0,
				0.0,
				0.0,
				0.0,
				0.0,
				0.0,
				0.0,
				0.0,
				0.0,
				0.0,
				0.3333333333333333,
				0.3333333333333333,
				0.3333333333333333,
				0.0,
				0.0,
				0.0,
				0.0,
				0.0,
				0.0,
				0.0
			],
			"tree": [
				5,
				5,
				4,
				4,
				3,
				3,
				3,
				3,
				3,
				2,
				1,
				1,
				3,
				3,
				3,
				2,
				1,
				1,
				1,
				0,
				0,
				5,
				6,
				6,
				6,
				6,
				6,
				6
			]
		},
		"label": [
			0,
			0,
			0,
			0,
			0,
			0,
			0,
			0,
			0,
			0,
			1,
			0,
			0,
			0,
			0,
			0,
			0,
			0,
			0
		]
	},
	{
		"origin_context": "Individual subject investors moved into the object property.",
		"tokens": [
			"Individual",
			"subject",
			"invest",
			"ors",
			"m",
			"oved",
			"into",
			"the",
			"object",
			"property",
			"."
		],
		"wp_tokens": [
			[
				"Individual"
			],
			[
				"subject"
			],
			[
				"invest",
				"ors"
			],
			[
				"m",
				"oved"
			],
			[
				"into"
			],
			[
				"the"
			],
			[
				"object"
			],
			[
				"property",
				"."
			]
		],
		"input_ids": [
			0,
			43174,
			40747,
			12406,
			994,
			119,
			12677,
			12473,
			627,
			40412,
			41723,
			4,
			2
		],
		"subject": {
			"name": "investors",
			"pos": [
				1,
				2
			],
			"mask": [
				0.0,
				0.3333333333333333,
				0.3333333333333333,
				0.3333333333333333,
				0.0,
				0.0,
				0.0,
				0.0,
				0.0,
				0.0,
				0.0
			],
			"tree": [
				1,
				1,
				0,
				0,
				1,
				1,
				2,
				4,
				4,
				3,
				3
			]
		},
		"object": {
			"name": "property",
			"pos": [
				6,
				7
			],
			"mask": [
				0.0,
				0.0,
				0.0,
				0.0,
				0.0,
				0.0,
				0.0,
				0.0,
				0.3333333333333333,
				0.3333333333333333,
				0.3333333333333333
			],
			"tree": [
				4,
				4,
				3,
				3,
				2,
				2,
				1,
				1,
				1,
				0,
				0
			]
		},
		"label": [
			0,
			0,
			0,
			0,
			0,
			1,
			0,
			0,
			0,
			0,
			0,
			0,
			0,
			0,
			0,
			0,
			0,
			0,
			0
		]
	},
	{
		"origin_context": "One of the trickiest subject questions to answer in an interview relates to object salary.",
		"tokens": [
			"One",
			"of",
			"the",
			"tr",
			"ick",
			"iest",
			"subject",
			"quest",
			"ions",
			"to",
			"answer",
			"in",
			"an",
			"inter",
			"view",
			"rel",
			"ates",
			"to",
			"object",
			"sal",
			"ary",
			"."
		],
		"wp_tokens": [
			[
				"One"
			],
			[
				"of"
			],
			[
				"the"
			],
			[
				"tr",
				"ick",
				"iest"
			],
			[
				"subject"
			],
			[
				"quest",
				"ions"
			],
			[
				"to"
			],
			[
				"answer"
			],
			[
				"in"
			],
			[
				"an"
			],
			[
				"inter",
				"view"
			],
			[
				"rel",
				"ates"
			],
			[
				"to"
			],
			[
				"object"
			],
			[
				"sal",
				"ary",
				"."
			]
		],
		"input_ids": [
			0,
			3762,
			1116,
			627,
			4328,
			1758,
			7098,
			40747,
			23627,
			2485,
			560,
			27740,
			179,
			260,
			8007,
			5877,
			5982,
			1626,
			560,
			40412,
			26641,
			1766,
			4,
			2
		],
		"subject": {
			"name": "questions",
			"pos": [
				4,
				5
			],
			"mask": [
				0.0,
				0.0,
				0.0,
				0.0,
				0.0,
				0.0,
				0.3333333333333333,
				0.3333333333333333,
				0.3333333333333333,
				0.0,
				0.0,
				0.0,
				0.0,
				0.0,
				0.0,
				0.0,
				0.0,
				0.0,
				0.0,
				0.0,
				0.0,
				0.0
			],
			"tree": [
				2,
				1,
				1,
				1,
				1,
				1,
				1,
				0,
				0,
				2,
				1,
				2,
				4,
				3,
				3,
				3,
				3,
				5,
				4,
				4,
				4,
				4
			]
		},
		"object": {
			"name": "salary",
			"pos": [
				13,
				14
			],
			"mask": [
				0.0,
				0.0,
				0.0,
				0.0,
				0.0,
				0.0,
				0.0,
				0.0,
				0.0,
				0.0,
				0.0,
				0.0,
				0.0,
				0.0,
				0.0,
				0.0,
				0.0,
				0.0,
				0.25,
				0.25,
				0.25,
				0.25
			],
			"tree": [
				2,
				3,
				5,
				5,
				5,
				5,
				5,
				4,
				4,
				6,
				5,
				6,
				6,
				6,
				6,
				1,
				1,
				3,
				2,
				0,
				0,
				0
			]
		},
		"label": [
			0,
			0,
			0,
			0,
			0,
			0,
			0,
			1,
			0,
			0,
			0,
			0,
			0,
			0,
			0,
			0,
			0,
			0,
			0
		]
	},
	{
		"origin_context": "This subject tradition has been narrated in prophet's early object biographies.",
		"tokens": [
			"This",
			"subject",
			"tr",
			"ad",
			"ition",
			"has",
			"been",
			"n",
			"arr",
			"ated",
			"in",
			"prop",
			"het",
			"'s",
			"early",
			"object",
			"bi",
			"ographies",
			"."
		],
		"wp_tokens": [
			[
				"This"
			],
			[
				"subject"
			],
			[
				"tr",
				"ad",
				"ition"
			],
			[
				"has"
			],
			[
				"been"
			],
			[
				"n",
				"arr",
				"ated"
			],
			[
				"in"
			],
			[
				"prop",
				"het",
				"'s"
			],
			[
				"early"
			],
			[
				"object"
			],
			[
				"bi",
				"ographies",
				"."
			]
		],
		"input_ids": [
			0,
			713,
			40747,
			4328,
			625,
			7469,
			7333,
			35507,
			282,
			6166,
			1070,
			179,
			27128,
			4626,
			18,
			23099,
			40412,
			5605,
			24015,
			4,
			2
		],
		"subject": {
			"name": "tradition",
			"pos": [
				1,
				2
			],
			"mask": [
				0.0,
				0.25,
				0.25,
				0.25,
				0.25,
				0.0,
				0.0,
				0.0,
				0.0,
				0.0,
				0.0,
				0.0,
				0.0,
				0.0,
				0.0,
				0.0,
				0.0,
				0.0,
				0.0
			],
			"tree": [
				1,
				1,
				0,
				0,
				0,
				2,
				2,
				1,
				1,
				1,
				2,
				4,
				4,
				4,
				4,
				3,
				2,
				2,
				2
			]
		},
		"object": {
			"name": "biographies",
			"pos": [
				9,
				10
			],
			"mask": [
				0.0,
				0.0,
				0.0,
				0.0,
				0.0,
				0.0,
				0.0,
				0.0,
				0.0,
				0.0,
				0.0,
				0.0,
				0.0,
				0.0,
				0.0,
				0.25,
				0.25,
				0.25,
				0.25
			],
			"tree": [
				3,
				3,
				2,
				2,
				2,
				2,
				2,
				1,
				1,
				1,
				2,
				4,
				4,
				4,
				4,
				3,
				0,
				0,
				0
			]
		},
		"label": [
			0,
			0,
			0,
			0,
			0,
			0,
			0,
			0,
			0,
			0,
			0,
			0,
			0,
			1,
			0,
			0,
			0,
			0,
			0
		]
	},
	{
		"origin_context": "A subject thief who tried to steal the truck broke the igenition with object screwdriver.",
		"tokens": [
			"A",
			"subject",
			"th",
			"ief",
			"who",
			"t",
			"ried",
			"to",
			"st",
			"eal",
			"the",
			"t",
			"ruck",
			"bro",
			"ke",
			"the",
			"igen",
			"ition",
			"with",
			"object",
			"sc",
			"rew",
			"driver",
			"."
		],
		"wp_tokens": [
			[
				"A"
			],
			[
				"subject"
			],
			[
				"th",
				"ief"
			],
			[
				"who"
			],
			[
				"t",
				"ried"
			],
			[
				"to"
			],
			[
				"st",
				"eal"
			],
			[
				"the"
			],
			[
				"t",
				"ruck"
			],
			[
				"bro",
				"ke"
			],
			[
				"the"
			],
			[
				"igen",
				"ition"
			],
			[
				"with"
			],
			[
				"object"
			],
			[
				"sc",
				"rew",
				"driver",
				"."
			]
		],
		"input_ids": [
			0,
			250,
			40747,
			212,
			14134,
			8155,
			90,
			10382,
			560,
			620,
			18696,
			627,
			90,
			20777,
			7450,
			1071,
			627,
			8554,
			7469,
			5632,
			40412,
			3866,
			10461,
			32265,
			4,
			2
		],
		"subject": {
			"name": "thief",
			"pos": [
				1,
				2
			],
			"mask": [
				0.0,
				0.3333333333333333,
				0.3333333333333333,
				0.3333333333333333,
				0.0,
				0.0,
				0.0,
				0.0,
				0.0,
				0.0,
				0.0,
				0.0,
				0.0,
				0.0,
				0.0,
				0.0,
				0.0,
				0.0,
				0.0,
				0.0,
				0.0,
				0.0,
				0.0,
				0.0
			],
			"tree": [
				1,
				1,
				0,
				0,
				2,
				1,
				1,
				3,
				2,
				2,
				4,
				3,
				3,
				1,
				1,
				3,
				2,
				2,
				2,
				3,
				2,
				2,
				2,
				2
			]
		},
		"object": {
			"name": "screwdriver",
			"pos": [
				13,
				14
			],
			"mask": [
				0.0,
				0.0,
				0.0,
				0.0,
				0.0,
				0.0,
				0.0,
				0.0,
				0.0,
				0.0,
				0.0,
				0.0,
				0.0,
				0.0,
				0.0,
				0.0,
				0.0,
				0.0,
				0.0,
				0.2,
				0.2,
				0.2,
				0.2,
				0.2
			],
			"tree": [
				3,
				3,
				2,
				2,
				4,
				3,
				3,
				5,
				4,
				4,
				6,
				5,
				5,
				1,
				1,
				3,
				2,
				2,
				2,
				3,
				0,
				0,
				0,
				0
			]
		},
		"label": [
			0,
			0,
			1,
			0,
			0,
			0,
			0,
			0,
			0,
			0,
			0,
			0,
			0,
			0,
			0,
			0,
			0,
			0,
			0
		]
	},
	{
		"origin_context": "After the Marian reforms the Legion was notionally a subject unit of heavy object infantrymen armed with just sword and pilum, but even so it was normally fielded with attached auxiliary skirmishers and missile troops, and incorporated a small cavalry unit.",
		"tokens": [
			"After",
			"the",
			"M",
			"arian",
			"re",
			"forms",
			"the",
			"Leg",
			"ion",
			"was",
			"not",
			"ion",
			"ally",
			"a",
			"subject",
			"unit",
			"of",
			"heavy",
			"object",
			"inf",
			"antry",
			"men",
			"armed",
			"with",
			"just",
			"sword",
			"and",
			"p",
			"il",
			"um",
			",",
			"but",
			"even",
			"so",
			"it",
			"was",
			"norm",
			"ally",
			"field",
			"ed",
			"with",
			"att",
			"ached",
			"aux",
			"iliary",
			"sk",
			"irm",
			"ishers",
			"and",
			"miss",
			"ile",
			"tro",
			"ops",
			",",
			"and",
			"inc",
			"orporated",
			"a",
			"small",
			"c",
			"aval",
			"ry",
			"unit",
			"."
		],
		"wp_tokens": [
			[
				"After"
			],
			[
				"the"
			],
			[
				"M",
				"arian"
			],
			[
				"re",
				"forms"
			],
			[
				"the"
			],
			[
				"Leg",
				"ion"
			],
			[
				"was"
			],
			[
				"not",
				"ion",
				"ally"
			],
			[
				"a"
			],
			[
				"subject"
			],
			[
				"unit"
			],
			[
				"of"
			],
			[
				"heavy"
			],
			[
				"object"
			],
			[
				"inf",
				"antry",
				"men"
			],
			[
				"armed"
			],
			[
				"with"
			],
			[
				"just"
			],
			[
				"sword"
			],
			[
				"and"
			],
			[
				"p",
				"il",
				"um",
				","
			],
			[
				"but"
			],
			[
				"even"
			],
			[
				"so"
			],
			[
				"it"
			],
			[
				"was"
			],
			[
				"norm",
				"ally"
			],
			[
				"field",
				"ed"
			],
			[
				"with"
			],
			[
				"att",
				"ached"
			],
			[
				"aux",
				"iliary"
			],
			[
				"sk",
				"irm",
				"ishers"
			],
			[
				"and"
			],
			[
				"miss",
				"ile"
			],
			[
				"tro",
				"ops",
				","
			],
			[
				"and"
			],
			[
				"inc",
				"orporated"
			],
			[
				"a"
			],
			[
				"small"
			],
			[
				"c",
				"aval",
				"ry"
			],
			[
				"unit",
				"."
			]
		],
		"input_ids": [
			0,
			4993,
			627,
			448,
			9063,
			241,
			33334,
			627,
			32102,
			1499,
			7325,
			3654,
			1499,
			2368,
			102,
			40747,
			19304,
			1116,
			18888,
			40412,
			9433,
			36747,
			2262,
			17651,
			5632,
			8987,
			47949,
			463,
			642,
			718,
			783,
			6,
			4297,
			12963,
			2527,
			405,
			7325,
			42258,
			2368,
			1399,
			196,
			5632,
			2611,
			12552,
			8624,
			34114,
			7771,
			9856,
			21272,
			463,
			17745,
			1848,
			19937,
			5090,
			6,
			463,
			3976,
			17891,
			102,
			23115,
			438,
			19339,
			1506,
			19304,
			4,
			2
		],
		"subject": {
			"name": "unit",
			"pos": [
				9,
				10
			],
			"mask": [
				0.0,
				0.0,
				0.0,
				0.0,
				0.0,
				0.0,
				0.0,
				0.0,
				0.0,
				0.0,
				0.0,
				0.0,
				0.0,
				0.0,
				0.5,
				0.5,
				0.0,
				0.0,
				0.0,
				0.0,
				0.0,
				0.0,
				0.0,
				0.0,
				0.0,
				0.0,
				0.0,
				0.0,
				0.0,
				0.0,
				0.0,
				0.0,
				0.0,
				0.0,
				0.0,
				0.0,
				0.0,
				0.0,
				0.0,
				0.0,
				0.0,
				0.0,
				0.0,
				0.0,
				0.0,
				0.0,
				0.0,
				0.0,
				0.0,
				0.0,
				0.0,
				0.0,
				0.0,
				0.0,
				0.0,
				0.0,
				0.0,
				0.0,
				0.0,
				0.0,
				0.0,
				0.0,
				0.0,
				0.0
			],
			"tree": [
				2,
				4,
				4,
				4,
				3,
				3,
				3,
				2,
				2,
				1,
				2,
				2,
				2,
				1,
				1,
				0,
				1,
				4,
				3,
				2,
				2,
				2,
				3,
				4,
				6,
				5,
				6,
				2,
				2,
				2,
				2,
				4,
				5,
				4,
				4,
				4,
				4,
				4,
				3,
				3,
				4,
				6,
				6,
				6,
				6,
				5,
				5,
				5,
				6,
				6,
				6,
				6,
				6,
				6,
				4,
				4,
				4,
				6,
				6,
				5,
				5,
				5,
				4,
				4
			]
		},
		"object": {
			"name": "infantrymen",
			"pos": [
				13,
				14
			],
			"mask": [
				0.0,
				0.0,
				0.0,
				0.0,
				0.0,
				0.0,
				0.0,
				0.0,
				0.0,
				0.0,
				0.0,
				0.0,
				0.0,
				0.0,
				0.0,
				0.0,
				0.0,
				0.0,
				0.25,
				0.25,
				0.25,
				0.25,
				0.0,
				0.0,
				0.0,
				0.0,
				0.0,
				0.0,
				0.0,
				0.0,
				0.0,
				0.0,
				0.0,
				0.0,
				0.0,
				0.0,
				0.0,
				0.0,
				0.0,
				0.0,
				0.0,
				0.0,
				0.0,
				0.0,
				0.0,
				0.0,
				0.0,
				0.0,
				0.0,
				0.0,
				0.0,
				0.0,
				0.0,
				0.0,
				0.0,
				0.0,
				0.0,
				0.0,
				0.0,
				0.0,
				0.0,
				0.0,
				0.0,
				0.0
			],
			"tree": [
				4,
				6,
				6,
				6,
				5,
				5,
				5,
				4,
				4,
				3,
				4,
				4,
				4,
				3,
				3,
				2,
				1,
				2,
				1,
				0,
				0,
				0,
				1,
				2,
				4,
				3,
				4,
				4,
				4,
				4,
				4,
				6,
				6,
				6,
				6,
				6,
				6,
				6,
				5,
				5,
				6,
				6,
				6,
				6,
				6,
				6,
				6,
				6,
				6,
				6,
				6,
				6,
				6,
				6,
				6,
				6,
				6,
				6,
				6,
				6,
				6,
				6,
				6,
				6
			]
		},
		"label": [
			0,
			0,
			0,
			0,
			0,
			0,
			0,
			0,
			0,
			1,
			0,
			0,
			0,
			0,
			0,
			0,
			0,
			0,
			0
		]
	},
	{
		"origin_context": "The prosecutors carried subject guns into the object court room.",
		"tokens": [
			"The",
			"pro",
			"secut",
			"ors",
			"car",
			"ried",
			"subject",
			"guns",
			"into",
			"the",
			"object",
			"court",
			"room",
			"."
		],
		"wp_tokens": [
			[
				"The"
			],
			[
				"pro",
				"secut",
				"ors"
			],
			[
				"car",
				"ried"
			],
			[
				"subject"
			],
			[
				"guns"
			],
			[
				"into"
			],
			[
				"the"
			],
			[
				"object"
			],
			[
				"court"
			],
			[
				"room",
				"."
			]
		],
		"input_ids": [
			0,
			133,
			4892,
			38338,
			994,
			5901,
			10382,
			40747,
			39428,
			12473,
			627,
			40412,
			8953,
			4294,
			4,
			2
		],
		"subject": {
			"name": "guns",
			"pos": [
				3,
				4
			],
			"mask": [
				0.0,
				0.0,
				0.0,
				0.0,
				0.0,
				0.0,
				0.5,
				0.5,
				0.0,
				0.0,
				0.0,
				0.0,
				0.0,
				0.0
			],
			"tree": [
				3,
				2,
				2,
				2,
				1,
				1,
				1,
				0,
				2,
				4,
				4,
				3,
				2,
				2
			]
		},
		"object": {
			"name": "court room",
			"pos": [
				7,
				9
			],
			"mask": [
				0.0,
				0.0,
				0.0,
				0.0,
				0.0,
				0.0,
				0.0,
				0.0,
				0.0,
				0.0,
				0.25,
				0.25,
				0.25,
				0.25
			],
			"tree": [
				3,
				2,
				2,
				2,
				1,
				1,
				3,
				2,
				2,
				4,
				4,
				3,
				0,
				0
			]
		},
		"label": [
			0,
			0,
			0,
			0,
			0,
			1,
			0,
			0,
			0,
			0,
			0,
			0,
			0,
			0,
			0,
			0,
			0,
			0,
			0
		]
	},
	{
		"origin_context": "The subject malfunctions on Monday caused object delays for patrons waiting to check out or renew books at the branches, and impeded access to personal accounts that allow users to renew or hold books online.",
		"tokens": [
			"The",
			"subject",
			"m",
			"alf",
			"unctions",
			"on",
			"Monday",
			"ca",
			"used",
			"object",
			"del",
			"ays",
			"for",
			"pat",
			"rons",
			"wa",
			"iting",
			"to",
			"check",
			"out",
			"or",
			"ren",
			"ew",
			"books",
			"at",
			"the",
			"br",
			"anches",
			",",
			"and",
			"im",
			"ped",
			"ed",
			"access",
			"to",
			"personal",
			"account",
			"s",
			"that",
			"allow",
			"users",
			"to",
			"ren",
			"ew",
			"or",
			"hold",
			"books",
			"online",
			"."
		],
		"wp_tokens": [
			[
				"The"
			],
			[
				"subject"
			],
			[
				"m",
				"alf",
				"unctions"
			],
			[
				"on"
			],
			[
				"Monday"
			],
			[
				"ca",
				"used"
			],
			[
				"object"
			],
			[
				"del",
				"ays"
			],
			[
				"for"
			],
			[
				"pat",
				"rons"
			],
			[
				"wa",
				"iting"
			],
			[
				"to"
			],
			[
				"check"
			],
			[
				"out"
			],
			[
				"or"
			],
			[
				"ren",
				"ew"
			],
			[
				"books"
			],
			[
				"at"
			],
			[
				"the"
			],
			[
				"br",
				"anches",
				","
			],
			[
				"and"
			],
			[
				"im",
				"ped",
				"ed"
			],
			[
				"access"
			],
			[
				"to"
			],
			[
				"personal"
			],
			[
				"account",
				"s"
			],
			[
				"that"
			],
			[
				"allow"
			],
			[
				"users"
			],
			[
				"to"
			],
			[
				"ren",
				"ew"
			],
			[
				"or"
			],
			[
				"hold"
			],
			[
				"books"
			],
			[
				"online",
				"."
			]
		],
		"input_ids": [
			0,
			133,
			40747,
			119,
			10595,
			36006,
			261,
			24152,
			3245,
			6199,
			40412,
			10273,
			4113,
			1990,
			11632,
			26573,
			2739,
			2838,
			560,
			15954,
			995,
			368,
			2558,
			2753,
			17788,
			415,
			627,
			3809,
			23833,
			6,
			463,
			757,
			9700,
			196,
			28300,
			560,
			26892,
			36617,
			29,
			6025,
			25487,
			31964,
			560,
			2558,
			2753,
			368,
			4208,
			17788,
			20412,
			4,
			2
		],
		"subject": {
			"name": "malfunctions",
			"pos": [
				1,
				2
			],
			"mask": [
				0.0,
				0.25,
				0.25,
				0.25,
				0.25,
				0.0,
				0.0,
				0.0,
				0.0,
				0.0,
				0.0,
				0.0,
				0.0,
				0.0,
				0.0,
				0.0,
				0.0,
				0.0,
				0.0,
				0.0,
				0.0,
				0.0,
				0.0,
				0.0,
				0.0,
				0.0,
				0.0,
				0.0,
				0.0,
				0.0,
				0.0,
				0.0,
				0.0,
				0.0,
				0.0,
				0.0,
				0.0,
				0.0,
				0.0,
				0.0,
				0.0,
				0.0,
				0.0,
				0.0,
				0.0,
				0.0,
				0.0,
				0.0,
				0.0
			],
			"tree": [
				1,
				1,
				0,
				0,
				0,
				1,
				2,
				1,
				1,
				3,
				2,
				2,
				3,
				4,
				4,
				5,
				5,
				6,
				6,
				6,
				6,
				6,
				6,
				6,
				6,
				6,
				6,
				6,
				6,
				2,
				2,
				2,
				2,
				3,
				4,
				6,
				5,
				5,
				6,
				6,
				6,
				6,
				6,
				6,
				6,
				6,
				6,
				3,
				3
			]
		},
		"object": {
			"name": "delays",
			"pos": [
				6,
				7
			],
			"mask": [
				0.0,
				0.0,
				0.0,
				0.0,
				0.0,
				0.0,
				0.0,
				0.0,
				0.0,
				0.3333333333333333,
				0.3333333333333333,
				0.3333333333333333,
				0.0,
				0.0,
				0.0,
				0.0,
				0.0,
				0.0,
				0.0,
				0.0,
				0.0,
				0.0,
				0.0,
				0.0,
				0.0,
				0.0,
				0.0,
				0.0,
				0.0,
				0.0,
				0.0,
				0.0,
				0.0,
				0.0,
				0.0,
				0.0,
				0.0,
				0.0,
				0.0,
				0.0,
				0.0,
				0.0,
				0.0,
				0.0,
				0.0,
				0.0,
				0.0,
				0.0,
				0.0
			],
			"tree": [
				3,
				3,
				2,
				2,
				2,
				3,
				4,
				1,
				1,
				1,
				0,
				0,
				1,
				2,
				2,
				3,
				3,
				5,
				4,
				5,
				5,
				5,
				5,
				6,
				6,
				6,
				6,
				6,
				6,
				2,
				2,
				2,
				2,
				3,
				4,
				6,
				5,
				5,
				6,
				6,
				6,
				6,
				6,
				6,
				6,
				6,
				6,
				3,
				3
			]
		},
		"label": [
			0,
			0,
			0,
			0,
			0,
			0,
			0,
			0,
			0,
			0,
			0,
			1,
			0,
			0,
			0,
			0,
			0,
			0,
			0
		]
	},
	{
		"origin_context": "subject Chemical weapons have been dropped into the object lake.",
		"tokens": [
			"subject",
			"Chem",
			"ical",
			"weapons",
			"have",
			"been",
			"dro",
			"pped",
			"into",
			"the",
			"object",
			"lake",
			"."
		],
		"wp_tokens": [
			[
				"subject"
			],
			[
				"Chem",
				"ical"
			],
			[
				"weapons"
			],
			[
				"have"
			],
			[
				"been"
			],
			[
				"dro",
				"pped"
			],
			[
				"into"
			],
			[
				"the"
			],
			[
				"object"
			],
			[
				"lake",
				"."
			]
		],
		"input_ids": [
			0,
			40747,
			41302,
			3569,
			43507,
			11990,
			35507,
			39566,
			5686,
			12473,
			627,
			40412,
			11985,
			4,
			2
		],
		"subject": {
			"name": "Chemical weapons",
			"pos": [
				0,
				2
			],
			"mask": [
				0.25,
				0.25,
				0.25,
				0.25,
				0.0,
				0.0,
				0.0,
				0.0,
				0.0,
				0.0,
				0.0,
				0.0,
				0.0
			],
			"tree": [
				1,
				1,
				1,
				0,
				2,
				2,
				1,
				1,
				2,
				4,
				4,
				3,
				3
			]
		},
		"object": {
			"name": "lake",
			"pos": [
				8,
				9
			],
			"mask": [
				0.0,
				0.0,
				0.0,
				0.0,
				0.0,
				0.0,
				0.0,
				0.0,
				0.0,
				0.0,
				0.3333333333333333,
				0.3333333333333333,
				0.3333333333333333
			],
			"tree": [
				4,
				4,
				4,
				3,
				3,
				3,
				2,
				2,
				1,
				1,
				1,
				0,
				0
			]
		},
		"label": [
			0,
			0,
			0,
			0,
			0,
			1,
			0,
			0,
			0,
			0,
			0,
			0,
			0,
			0,
			0,
			0,
			0,
			0,
			0
		]
	},
	{
		"origin_context": "Many other subject dwarves also hailed from this infamous object clan.",
		"tokens": [
			"Many",
			"other",
			"subject",
			"d",
			"war",
			"ves",
			"also",
			"h",
			"ailed",
			"from",
			"this",
			"inf",
			"amous",
			"object",
			"cl",
			"an",
			"."
		],
		"wp_tokens": [
			[
				"Many"
			],
			[
				"other"
			],
			[
				"subject"
			],
			[
				"d",
				"war",
				"ves"
			],
			[
				"also"
			],
			[
				"h",
				"ailed"
			],
			[
				"from"
			],
			[
				"this"
			],
			[
				"inf",
				"amous"
			],
			[
				"object"
			],
			[
				"cl",
				"an",
				"."
			]
		],
		"input_ids": [
			0,
			10787,
			7443,
			40747,
			417,
			5557,
			3677,
			19726,
			298,
			13355,
			7761,
			9226,
			9433,
			30681,
			40412,
			3998,
			260,
			4,
			2
		],
		"subject": {
			"name": "dwarves",
			"pos": [
				2,
				3
			],
			"mask": [
				0.0,
				0.0,
				0.25,
				0.25,
				0.25,
				0.25,
				0.0,
				0.0,
				0.0,
				0.0,
				0.0,
				0.0,
				0.0,
				0.0,
				0.0,
				0.0,
				0.0
			],
			"tree": [
				1,
				1,
				1,
				0,
				0,
				0,
				2,
				1,
				1,
				2,
				4,
				4,
				4,
				3,
				2,
				2,
				2
			]
		},
		"object": {
			"name": "clan",
			"pos": [
				9,
				10
			],
			"mask": [
				0.0,
				0.0,
				0.0,
				0.0,
				0.0,
				0.0,
				0.0,
				0.0,
				0.0,
				0.0,
				0.0,
				0.0,
				0.0,
				0.25,
				0.25,
				0.25,
				0.25
			],
			"tree": [
				3,
				3,
				3,
				2,
				2,
				2,
				2,
				1,
				1,
				2,
				4,
				4,
				4,
				3,
				0,
				0,
				0
			]
		},
		"label": [
			0,
			0,
			0,
			0,
			0,
			0,
			0,
			0,
			0,
			0,
			1,
			0,
			0,
			0,
			0,
			0,
			0,
			0,
			0
		]
	},
	{
		"origin_context": "The subject nose of a object bloodhound is so good that evidence found by a bloodhound will hold up in matters involving the United States Supreme Court.",
		"tokens": [
			"The",
			"subject",
			"n",
			"ose",
			"of",
			"a",
			"object",
			"blood",
			"hound",
			"is",
			"so",
			"good",
			"that",
			"evidence",
			"found",
			"by",
			"a",
			"blood",
			"hound",
			"will",
			"hold",
			"up",
			"in",
			"mat",
			"ters",
			"in",
			"vol",
			"ving",
			"the",
			"United",
			"States",
			"Sup",
			"reme",
			"Court",
			"."
		],
		"wp_tokens": [
			[
				"The"
			],
			[
				"subject"
			],
			[
				"n",
				"ose"
			],
			[
				"of"
			],
			[
				"a"
			],
			[
				"object"
			],
			[
				"blood",
				"hound"
			],
			[
				"is"
			],
			[
				"so"
			],
			[
				"good"
			],
			[
				"that"
			],
			[
				"evidence"
			],
			[
				"found"
			],
			[
				"by"
			],
			[
				"a"
			],
			[
				"blood",
				"hound"
			],
			[
				"will"
			],
			[
				"hold"
			],
			[
				"up"
			],
			[
				"in"
			],
			[
				"mat",
				"ters"
			],
			[
				"in",
				"vol",
				"ving"
			],
			[
				"the"
			],
			[
				"United"
			],
			[
				"States"
			],
			[
				"Sup",
				"reme"
			],
			[
				"Court",
				"."
			]
		],
		"input_ids": [
			0,
			133,
			40747,
			282,
			3876,
			1116,
			102,
			40412,
			22776,
			29344,
			354,
			2527,
			8396,
			6025,
			42655,
			19256,
			1409,
			102,
			22776,
			29344,
			6677,
			4208,
			658,
			179,
			9244,
			2696,
			179,
			13728,
			6645,
			627,
			20556,
			39852,
			41192,
			21612,
			37349,
			4,
			2
		],
		"subject": {
			"name": "nose",
			"pos": [
				1,
				2
			],
			"mask": [
				0.0,
				0.3333333333333333,
				0.3333333333333333,
				0.3333333333333333,
				0.0,
				0.0,
				0.0,
				0.0,
				0.0,
				0.0,
				0.0,
				0.0,
				0.0,
				0.0,
				0.0,
				0.0,
				0.0,
				0.0,
				0.0,
				0.0,
				0.0,
				0.0,
				0.0,
				0.0,
				0.0,
				0.0,
				0.0,
				0.0,
				0.0,
				0.0,
				0.0,
				0.0,
				0.0,
				0.0,
				0.0
			],
			"tree": [
				1,
				1,
				0,
				0,
				1,
				3,
				3,
				2,
				2,
				1,
				3,
				2,
				4,
				4,
				5,
				6,
				6,
				6,
				6,
				4,
				3,
				4,
				4,
				5,
				5,
				6,
				6,
				6,
				6,
				6,
				6,
				6,
				6,
				6,
				6
			]
		},
		"object": {
			"name": "bloodhound",
			"pos": [
				5,
				6
			],
			"mask": [
				0.0,
				0.0,
				0.0,
				0.0,
				0.0,
				0.0,
				0.3333333333333333,
				0.3333333333333333,
				0.3333333333333333,
				0.0,
				0.0,
				0.0,
				0.0,
				0.0,
				0.0,
				0.0,
				0.0,
				0.0,
				0.0,
				0.0,
				0.0,
				0.0,
				0.0,
				0.0,
				0.0,
				0.0,
				0.0,
				0.0,
				0.0,
				0.0,
				0.0,
				0.0,
				0.0,
				0.0,
				0.0
			],
			"tree": [
				3,
				3,
				2,
				2,
				1,
				1,
				1,
				0,
				0,
				3,
				5,
				4,
				6,
				6,
				6,
				6,
				6,
				6,
				6,
				6,
				5,
				6,
				6,
				6,
				6,
				6,
				6,
				6,
				6,
				6,
				6,
				6,
				6,
				6,
				6
			]
		},
		"label": [
			0,
			0,
			0,
			0,
			0,
			0,
			0,
			0,
			0,
			0,
			0,
			0,
			1,
			0,
			0,
			0,
			0,
			0,
			0
		]
	},
	{
		"origin_context": "Global digital music sales grow as the music subject industry develops new business object models.",
		"tokens": [
			"Global",
			"digital",
			"music",
			"s",
			"ales",
			"grow",
			"as",
			"the",
			"music",
			"subject",
			"indust",
			"ry",
			"develop",
			"s",
			"new",
			"business",
			"object",
			"models",
			"."
		],
		"wp_tokens": [
			[
				"Global"
			],
			[
				"digital"
			],
			[
				"music"
			],
			[
				"s",
				"ales"
			],
			[
				"grow"
			],
			[
				"as"
			],
			[
				"the"
			],
			[
				"music"
			],
			[
				"subject"
			],
			[
				"indust",
				"ry"
			],
			[
				"develop",
				"s"
			],
			[
				"new"
			],
			[
				"business"
			],
			[
				"object"
			],
			[
				"models",
				"."
			]
		],
		"input_ids": [
			0,
			18811,
			29563,
			28400,
			29,
			4575,
			36058,
			281,
			627,
			28400,
			40747,
			21267,
			1506,
			34335,
			29,
			4651,
			11880,
			40412,
			43457,
			4,
			2
		],
		"subject": {
			"name": "industry",
			"pos": [
				8,
				9
			],
			"mask": [
				0.0,
				0.0,
				0.0,
				0.0,
				0.0,
				0.0,
				0.0,
				0.0,
				0.0,
				0.3333333333333333,
				0.3333333333333333,
				0.3333333333333333,
				0.0,
				0.0,
				0.0,
				0.0,
				0.0,
				0.0,
				0.0
			],
			"tree": [
				4,
				4,
				4,
				3,
				3,
				2,
				2,
				1,
				1,
				1,
				0,
				0,
				1,
				1,
				3,
				4,
				3,
				2,
				2
			]
		},
		"object": {
			"name": "models",
			"pos": [
				13,
				14
			],
			"mask": [
				0.0,
				0.0,
				0.0,
				0.0,
				0.0,
				0.0,
				0.0,
				0.0,
				0.0,
				0.0,
				0.0,
				0.0,
				0.0,
				0.0,
				0.0,
				0.0,
				0.3333333333333333,
				0.3333333333333333,
				0.3333333333333333
			],
			"tree": [
				4,
				4,
				4,
				3,
				3,
				2,
				2,
				3,
				3,
				3,
				2,
				2,
				1,
				1,
				1,
				2,
				1,
				0,
				0
			]
		},
		"label": [
			0,
			0,
			0,
			0,
			0,
			0,
			0,
			0,
			1,
			0,
			0,
			0,
			0,
			0,
			0,
			0,
			0,
			0,
			0
		]
	},
	{
		"origin_context": "The subject devices were manufactured at the object factory in Beaverton well into the 1980s, when production was shifted elsewhere and portions of the factory sold.",
		"tokens": [
			"The",
			"subject",
			"devices",
			"were",
			"manufact",
			"ured",
			"at",
			"the",
			"object",
			"f",
			"actory",
			"in",
			"Be",
			"aver",
			"ton",
			"well",
			"into",
			"the",
			"1980",
			"s",
			",",
			"when",
			"production",
			"was",
			"sh",
			"ifted",
			"else",
			"where",
			"and",
			"port",
			"ions",
			"of",
			"the",
			"f",
			"actory",
			"sold",
			"."
		],
		"wp_tokens": [
			[
				"The"
			],
			[
				"subject"
			],
			[
				"devices"
			],
			[
				"were"
			],
			[
				"manufact",
				"ured"
			],
			[
				"at"
			],
			[
				"the"
			],
			[
				"object"
			],
			[
				"f",
				"actory"
			],
			[
				"in"
			],
			[
				"Be",
				"aver",
				"ton"
			],
			[
				"well"
			],
			[
				"into"
			],
			[
				"the"
			],
			[
				"1980",
				"s",
				","
			],
			[
				"when"
			],
			[
				"production"
			],
			[
				"was"
			],
			[
				"sh",
				"ifted"
			],
			[
				"else",
				"where"
			],
			[
				"and"
			],
			[
				"port",
				"ions"
			],
			[
				"of"
			],
			[
				"the"
			],
			[
				"f",
				"actory"
			],
			[
				"sold",
				"."
			]
		],
		"input_ids": [
			0,
			133,
			40747,
			44326,
			17341,
			29280,
			4075,
			415,
			627,
			40412,
			506,
			27670,
			179,
			9325,
			9903,
			1054,
			3056,
			12473,
			627,
			34499,
			29,
			6,
			14746,
			22862,
			7325,
			1193,
			19138,
			44617,
			8569,
			463,
			3427,
			2485,
			1116,
			627,
			506,
			27670,
			14908,
			4,
			2
		],
		"subject": {
			"name": "devices",
			"pos": [
				1,
				2
			],
			"mask": [
				0.0,
				0.5,
				0.5,
				0.0,
				0.0,
				0.0,
				0.0,
				0.0,
				0.0,
				0.0,
				0.0,
				0.0,
				0.0,
				0.0,
				0.0,
				0.0,
				0.0,
				0.0,
				0.0,
				0.0,
				0.0,
				0.0,
				0.0,
				0.0,
				0.0,
				0.0,
				0.0,
				0.0,
				0.0,
				0.0,
				0.0,
				0.0,
				0.0,
				0.0,
				0.0,
				0.0,
				0.0
			],
			"tree": [
				1,
				1,
				0,
				2,
				1,
				1,
				2,
				4,
				4,
				3,
				3,
				4,
				5,
				5,
				5,
				3,
				2,
				4,
				3,
				3,
				3,
				5,
				5,
				5,
				4,
				4,
				5,
				5,
				4,
				4,
				4,
				5,
				6,
				6,
				6,
				2,
				2
			]
		},
		"object": {
			"name": "factory",
			"pos": [
				7,
				8
			],
			"mask": [
				0.0,
				0.0,
				0.0,
				0.0,
				0.0,
				0.0,
				0.0,
				0.0,
				0.3333333333333333,
				0.3333333333333333,
				0.3333333333333333,
				0.0,
				0.0,
				0.0,
				0.0,
				0.0,
				0.0,
				0.0,
				0.0,
				0.0,
				0.0,
				0.0,
				0.0,
				0.0,
				0.0,
				0.0,
				0.0,
				0.0,
				0.0,
				0.0,
				0.0,
				0.0,
				0.0,
				0.0,
				0.0,
				0.0,
				0.0
			],
			"tree": [
				4,
				4,
				3,
				3,
				2,
				2,
				1,
				1,
				1,
				0,
				0,
				1,
				2,
				2,
				2,
				4,
				3,
				5,
				4,
				4,
				4,
				6,
				6,
				6,
				5,
				5,
				6,
				6,
				5,
				5,
				5,
				6,
				6,
				6,
				6,
				3,
				3
			]
		},
		"label": [
			0,
			0,
			0,
			0,
			0,
			0,
			0,
			0,
			0,
			0,
			0,
			0,
			0,
			0,
			1,
			0,
			0,
			0,
			0
		]
	},
	{
		"origin_context": "An expensive uniform and a strict ballot rendered it somewhat too exclusive in its character, but in the end it answered its purpose by becoming practically a subject muster of the National object leaders of the present and the future.",
		"tokens": [
			"An",
			"expensive",
			"un",
			"iform",
			"and",
			"a",
			"st",
			"rict",
			"ball",
			"ot",
			"rendered",
			"it",
			"s",
			"omew",
			"hat",
			"too",
			"exclusive",
			"in",
			"its",
			"character",
			",",
			"but",
			"in",
			"the",
			"end",
			"it",
			"answered",
			"its",
			"purpose",
			"by",
			"bec",
			"oming",
			"pract",
			"ically",
			"a",
			"subject",
			"m",
			"uster",
			"of",
			"the",
			"National",
			"object",
			"leaders",
			"of",
			"the",
			"present",
			"and",
			"the",
			"future",
			"."
		],
		"wp_tokens": [
			[
				"An"
			],
			[
				"expensive"
			],
			[
				"un",
				"iform"
			],
			[
				"and"
			],
			[
				"a"
			],
			[
				"st",
				"rict"
			],
			[
				"ball",
				"ot"
			],
			[
				"rendered"
			],
			[
				"it"
			],
			[
				"s",
				"omew",
				"hat"
			],
			[
				"too"
			],
			[
				"exclusive"
			],
			[
				"in"
			],
			[
				"its"
			],
			[
				"character",
				","
			],
			[
				"but"
			],
			[
				"in"
			],
			[
				"the"
			],
			[
				"end"
			],
			[
				"it"
			],
			[
				"answered"
			],
			[
				"its"
			],
			[
				"purpose"
			],
			[
				"by"
			],
			[
				"bec",
				"oming"
			],
			[
				"pract",
				"ically"
			],
			[
				"a"
			],
			[
				"subject"
			],
			[
				"m",
				"uster"
			],
			[
				"of"
			],
			[
				"the"
			],
			[
				"National"
			],
			[
				"object"
			],
			[
				"leaders"
			],
			[
				"of"
			],
			[
				"the"
			],
			[
				"present"
			],
			[
				"and"
			],
			[
				"the"
			],
			[
				"future",
				"."
			]
		],
		"input_ids": [
			0,
			4688,
			42203,
			879,
			38263,
			463,
			102,
			620,
			12127,
			3512,
			1242,
			47392,
			405,
			29,
			25741,
			8849,
			15605,
			38347,
			179,
			2629,
			23375,
			6,
			4297,
			179,
			627,
			1397,
			405,
			47774,
			2629,
			25064,
			1409,
			13639,
			9410,
			37287,
			3435,
			102,
			40747,
			119,
			10504,
			1116,
			627,
			18285,
			40412,
			23240,
			1116,
			627,
			25870,
			463,
			627,
			21290,
			4,
			2
		],
		"subject": {
			"name": "muster",
			"pos": [
				27,
				28
			],
			"mask": [
				0.0,
				0.0,
				0.0,
				0.0,
				0.0,
				0.0,
				0.0,
				0.0,
				0.0,
				0.0,
				0.0,
				0.0,
				0.0,
				0.0,
				0.0,
				0.0,
				0.0,
				0.0,
				0.0,
				0.0,
				0.0,
				0.0,
				0.0,
				0.0,
				0.0,
				0.0,
				0.0,
				0.0,
				0.0,
				0.0,
				0.0,
				0.0,
				0.0,
				0.0,
				0.0,
				0.3333333333333333,
				0.3333333333333333,
				0.3333333333333333,
				0.0,
				0.0,
				0.0,
				0.0,
				0.0,
				0.0,
				0.0,
				0.0,
				0.0,
				0.0,
				0.0,
				0.0
			],
			"tree": [
				6,
				6,
				5,
				5,
				6,
				6,
				6,
				6,
				6,
				6,
				4,
				6,
				6,
				6,
				6,
				6,
				5,
				5,
				6,
				6,
				6,
				5,
				4,
				6,
				5,
				4,
				3,
				5,
				4,
				2,
				1,
				1,
				1,
				1,
				1,
				1,
				0,
				0,
				1,
				3,
				3,
				3,
				2,
				3,
				5,
				4,
				1,
				6,
				6,
				6
			]
		},
		"object": {
			"name": "leaders",
			"pos": [
				32,
				33
			],
			"mask": [
				0.0,
				0.0,
				0.0,
				0.0,
				0.0,
				0.0,
				0.0,
				0.0,
				0.0,
				0.0,
				0.0,
				0.0,
				0.0,
				0.0,
				0.0,
				0.0,
				0.0,
				0.0,
				0.0,
				0.0,
				0.0,
				0.0,
				0.0,
				0.0,
				0.0,
				0.0,
				0.0,
				0.0,
				0.0,
				0.0,
				0.0,
				0.0,
				0.0,
				0.0,
				0.0,
				0.0,
				0.0,
				0.0,
				0.0,
				0.0,
				0.0,
				0.5,
				0.5,
				0.0,
				0.0,
				0.0,
				0.0,
				0.0,
				0.0,
				0.0
			],
			"tree": [
				6,
				6,
				6,
				6,
				6,
				6,
				6,
				6,
				6,
				6,
				6,
				6,
				6,
				6,
				6,
				6,
				6,
				6,
				6,
				6,
				6,
				6,
				6,
				6,
				6,
				6,
				5,
				6,
				6,
				4,
				3,
				3,
				3,
				3,
				3,
				3,
				2,
				2,
				1,
				1,
				1,
				1,
				0,
				1,
				3,
				2,
				3,
				6,
				6,
				6
			]
		},
		"label": [
			0,
			0,
			0,
			0,
			0,
			0,
			0,
			0,
			0,
			1,
			0,
			0,
			0,
			0,
			0,
			0,
			0,
			0,
			0
		]
	},
	{
		"origin_context": "The subject train ride from object station to station is approximate 30 minutes.",
		"tokens": [
			"The",
			"subject",
			"train",
			"ride",
			"from",
			"object",
			"station",
			"to",
			"station",
			"is",
			"app",
			"rox",
			"imate",
			"30",
			"min",
			"utes",
			"."
		],
		"wp_tokens": [
			[
				"The"
			],
			[
				"subject"
			],
			[
				"train"
			],
			[
				"ride"
			],
			[
				"from"
			],
			[
				"object"
			],
			[
				"station"
			],
			[
				"to"
			],
			[
				"station"
			],
			[
				"is"
			],
			[
				"app",
				"rox",
				"imate"
			],
			[
				"30"
			],
			[
				"min",
				"utes",
				"."
			]
		],
		"input_ids": [
			0,
			133,
			40747,
			21714,
			23167,
			7761,
			40412,
			30650,
			560,
			30650,
			354,
			3340,
			31726,
			16633,
			541,
			4691,
			11282,
			4,
			2
		],
		"subject": {
			"name": "train ride",
			"pos": [
				1,
				3
			],
			"mask": [
				0.0,
				0.3333333333333333,
				0.3333333333333333,
				0.3333333333333333,
				0.0,
				0.0,
				0.0,
				0.0,
				0.0,
				0.0,
				0.0,
				0.0,
				0.0,
				0.0,
				0.0,
				0.0,
				0.0
			],
			"tree": [
				1,
				1,
				1,
				0,
				1,
				3,
				2,
				2,
				1,
				1,
				2,
				2,
				2,
				3,
				2,
				2,
				2
			]
		},
		"object": {
			"name": "station",
			"pos": [
				5,
				6
			],
			"mask": [
				0.0,
				0.0,
				0.0,
				0.0,
				0.0,
				0.5,
				0.5,
				0.0,
				0.0,
				0.0,
				0.0,
				0.0,
				0.0,
				0.0,
				0.0,
				0.0,
				0.0
			],
			"tree": [
				3,
				3,
				3,
				2,
				1,
				1,
				0,
				4,
				3,
				3,
				4,
				4,
				4,
				5,
				4,
				4,
				4
			]
		},
		"label": [
			1,
			0,
			0,
			0,
			0,
			0,
			0,
			0,
			0,
			0,
			0,
			0,
			0,
			0,
			0,
			0,
			0,
			0,
			0
		]
	},
	{
		"origin_context": "The archaeological site yields subject relics from long-forgotten object culture.",
		"tokens": [
			"The",
			"arch",
			"ae",
			"ological",
			"site",
			"y",
			"ield",
			"s",
			"subject",
			"re",
			"lic",
			"s",
			"from",
			"long",
			"-",
			"for",
			"gotten",
			"object",
			"culture",
			"."
		],
		"wp_tokens": [
			[
				"The"
			],
			[
				"arch",
				"ae",
				"ological"
			],
			[
				"site"
			],
			[
				"y",
				"ield",
				"s"
			],
			[
				"subject"
			],
			[
				"re",
				"lic",
				"s"
			],
			[
				"from"
			],
			[
				"long",
				"-",
				"for",
				"gotten"
			],
			[
				"object"
			],
			[
				"culture",
				"."
			]
		],
		"input_ids": [
			0,
			133,
			13161,
			4791,
			9779,
			11953,
			219,
			8363,
			29,
			40747,
			241,
			5895,
			29,
			7761,
			3479,
			12,
			1990,
			35095,
			40412,
			27238,
			4,
			2
		],
		"subject": {
			"name": "relics",
			"pos": [
				4,
				5
			],
			"mask": [
				0.0,
				0.0,
				0.0,
				0.0,
				0.0,
				0.0,
				0.0,
				0.0,
				0.25,
				0.25,
				0.25,
				0.25,
				0.0,
				0.0,
				0.0,
				0.0,
				0.0,
				0.0,
				0.0,
				0.0
			],
			"tree": [
				3,
				3,
				3,
				3,
				2,
				1,
				1,
				1,
				1,
				0,
				0,
				0,
				2,
				4,
				4,
				4,
				4,
				3,
				2,
				2
			]
		},
		"object": {
			"name": "culture",
			"pos": [
				8,
				9
			],
			"mask": [
				0.0,
				0.0,
				0.0,
				0.0,
				0.0,
				0.0,
				0.0,
				0.0,
				0.0,
				0.0,
				0.0,
				0.0,
				0.0,
				0.0,
				0.0,
				0.0,
				0.0,
				0.3333333333333333,
				0.3333333333333333,
				0.3333333333333333
			],
			"tree": [
				3,
				3,
				3,
				3,
				2,
				1,
				1,
				1,
				3,
				2,
				2,
				2,
				2,
				4,
				4,
				4,
				4,
				3,
				0,
				0
			]
		},
		"label": [
			0,
			0,
			0,
			0,
			0,
			0,
			0,
			0,
			0,
			0,
			1,
			0,
			0,
			0,
			0,
			0,
			0,
			0,
			0
		]
	},
	{
		"origin_context": "A subject maze of interlocking object jurisdictions and levels of government confronts average citizens in trying to solve even the simplest of problems.",
		"tokens": [
			"A",
			"subject",
			"m",
			"aze",
			"of",
			"inter",
			"locking",
			"object",
			"j",
			"ur",
			"isd",
			"ictions",
			"and",
			"levels",
			"of",
			"government",
			"con",
			"front",
			"s",
			"average",
			"citizens",
			"in",
			"t",
			"rying",
			"to",
			"s",
			"olve",
			"even",
			"the",
			"sim",
			"pl",
			"est",
			"of",
			"pro",
			"blems",
			"."
		],
		"wp_tokens": [
			[
				"A"
			],
			[
				"subject"
			],
			[
				"m",
				"aze"
			],
			[
				"of"
			],
			[
				"inter",
				"locking"
			],
			[
				"object"
			],
			[
				"j",
				"ur",
				"isd",
				"ictions"
			],
			[
				"and"
			],
			[
				"levels"
			],
			[
				"of"
			],
			[
				"government"
			],
			[
				"con",
				"front",
				"s"
			],
			[
				"average"
			],
			[
				"citizens"
			],
			[
				"in"
			],
			[
				"t",
				"rying"
			],
			[
				"to"
			],
			[
				"s",
				"olve"
			],
			[
				"even"
			],
			[
				"the"
			],
			[
				"sim",
				"pl",
				"est"
			],
			[
				"of"
			],
			[
				"pro",
				"blems",
				"."
			]
		],
		"input_ids": [
			0,
			250,
			40747,
			119,
			10129,
			1116,
			8007,
			42474,
			40412,
			267,
			710,
			29306,
			19047,
			463,
			44280,
			1116,
			11455,
			3865,
			9289,
			29,
			20365,
			33632,
			179,
			90,
			15975,
			560,
			29,
			18224,
			12963,
			627,
			13092,
			2911,
			990,
			1116,
			4892,
			42216,
			4,
			2
		],
		"subject": {
			"name": "maze",
			"pos": [
				1,
				2
			],
			"mask": [
				0.0,
				0.3333333333333333,
				0.3333333333333333,
				0.3333333333333333,
				0.0,
				0.0,
				0.0,
				0.0,
				0.0,
				0.0,
				0.0,
				0.0,
				0.0,
				0.0,
				0.0,
				0.0,
				0.0,
				0.0,
				0.0,
				0.0,
				0.0,
				0.0,
				0.0,
				0.0,
				0.0,
				0.0,
				0.0,
				0.0,
				0.0,
				0.0,
				0.0,
				0.0,
				0.0,
				0.0,
				0.0,
				0.0
			],
			"tree": [
				1,
				1,
				0,
				0,
				1,
				2,
				2,
				4,
				3,
				3,
				3,
				3,
				4,
				4,
				4,
				6,
				5,
				5,
				5,
				4,
				3,
				3,
				4,
				4,
				6,
				5,
				5,
				6,
				6,
				6,
				6,
				6,
				6,
				6,
				6,
				6
			]
		},
		"object": {
			"name": "jurisdictions",
			"pos": [
				5,
				6
			],
			"mask": [
				0.0,
				0.0,
				0.0,
				0.0,
				0.0,
				0.0,
				0.0,
				0.2,
				0.2,
				0.2,
				0.2,
				0.2,
				0.0,
				0.0,
				0.0,
				0.0,
				0.0,
				0.0,
				0.0,
				0.0,
				0.0,
				0.0,
				0.0,
				0.0,
				0.0,
				0.0,
				0.0,
				0.0,
				0.0,
				0.0,
				0.0,
				0.0,
				0.0,
				0.0,
				0.0,
				0.0
			],
			"tree": [
				4,
				4,
				3,
				3,
				2,
				1,
				1,
				1,
				0,
				0,
				0,
				0,
				1,
				1,
				1,
				3,
				2,
				2,
				2,
				3,
				2,
				2,
				3,
				3,
				5,
				4,
				4,
				6,
				6,
				5,
				5,
				5,
				6,
				6,
				6,
				6
			]
		},
		"label": [
			1,
			0,
			0,
			0,
			0,
			0,
			0,
			0,
			0,
			0,
			0,
			0,
			0,
			0,
			0,
			0,
			0,
			0,
			0
		]
	},
	{
		"origin_context": "Water subject damage from roof leaks, plumbing leaks or flooding lead to the object growth of molds.",
		"tokens": [
			"Water",
			"subject",
			"damage",
			"from",
			"ro",
			"of",
			"le",
			"aks",
			",",
			"pl",
			"umbing",
			"le",
			"aks",
			"or",
			"fl",
			"ood",
			"ing",
			"lead",
			"to",
			"the",
			"object",
			"growth",
			"of",
			"m",
			"olds",
			"."
		],
		"wp_tokens": [
			[
				"Water"
			],
			[
				"subject"
			],
			[
				"damage"
			],
			[
				"from"
			],
			[
				"ro",
				"of"
			],
			[
				"le",
				"aks",
				","
			],
			[
				"pl",
				"umbing"
			],
			[
				"le",
				"aks"
			],
			[
				"or"
			],
			[
				"fl",
				"ood",
				"ing"
			],
			[
				"lead"
			],
			[
				"to"
			],
			[
				"the"
			],
			[
				"object"
			],
			[
				"growth"
			],
			[
				"of"
			],
			[
				"m",
				"olds",
				"."
			]
		],
		"input_ids": [
			0,
			25589,
			40747,
			45977,
			7761,
			1001,
			1116,
			459,
			6629,
			6,
			2911,
			32164,
			459,
			6629,
			368,
			4825,
			5715,
			154,
			32673,
			560,
			627,
			40412,
			14596,
			1116,
			119,
			10736,
			4,
			2
		],
		"subject": {
			"name": "damage",
			"pos": [
				1,
				2
			],
			"mask": [
				0.0,
				0.5,
				0.5,
				0.0,
				0.0,
				0.0,
				0.0,
				0.0,
				0.0,
				0.0,
				0.0,
				0.0,
				0.0,
				0.0,
				0.0,
				0.0,
				0.0,
				0.0,
				0.0,
				0.0,
				0.0,
				0.0,
				0.0,
				0.0,
				0.0,
				0.0
			],
			"tree": [
				1,
				1,
				0,
				1,
				3,
				3,
				2,
				2,
				2,
				1,
				1,
				2,
				2,
				3,
				4,
				4,
				4,
				3,
				3,
				5,
				5,
				4,
				5,
				6,
				6,
				6
			]
		},
		"object": {
			"name": "growth",
			"pos": [
				13,
				14
			],
			"mask": [
				0.0,
				0.0,
				0.0,
				0.0,
				0.0,
				0.0,
				0.0,
				0.0,
				0.0,
				0.0,
				0.0,
				0.0,
				0.0,
				0.0,
				0.0,
				0.0,
				0.0,
				0.0,
				0.0,
				0.0,
				0.5,
				0.5,
				0.0,
				0.0,
				0.0,
				0.0
			],
			"tree": [
				5,
				5,
				4,
				5,
				6,
				6,
				6,
				6,
				6,
				3,
				3,
				2,
				2,
				3,
				4,
				4,
				4,
				3,
				1,
				1,
				1,
				0,
				1,
				2,
				2,
				2
			]
		},
		"label": [
			0,
			0,
			0,
			0,
			0,
			0,
			0,
			0,
			0,
			0,
			0,
			1,
			0,
			0,
			0,
			0,
			0,
			0,
			0
		]
	},
	{
		"origin_context": "Warm weather is here, and with it comes the subject scourge of object mosquitoes.",
		"tokens": [
			"W",
			"arm",
			"weather",
			"is",
			"here",
			",",
			"and",
			"with",
			"it",
			"comes",
			"the",
			"subject",
			"sc",
			"ourge",
			"of",
			"object",
			"mos",
			"quit",
			"oes",
			"."
		],
		"wp_tokens": [
			[
				"W",
				"arm"
			],
			[
				"weather"
			],
			[
				"is"
			],
			[
				"here",
				","
			],
			[
				"and"
			],
			[
				"with"
			],
			[
				"it"
			],
			[
				"comes"
			],
			[
				"the"
			],
			[
				"subject"
			],
			[
				"sc",
				"ourge"
			],
			[
				"of"
			],
			[
				"object"
			],
			[
				"mos",
				"quit",
				"oes",
				"."
			]
		],
		"input_ids": [
			0,
			771,
			4526,
			21693,
			354,
			10859,
			6,
			463,
			5632,
			405,
			32696,
			627,
			40747,
			3866,
			47667,
			1116,
			40412,
			14666,
			35508,
			8013,
			4,
			2
		],
		"subject": {
			"name": "scourge",
			"pos": [
				9,
				10
			],
			"mask": [
				0.0,
				0.0,
				0.0,
				0.0,
				0.0,
				0.0,
				0.0,
				0.0,
				0.0,
				0.0,
				0.0,
				0.3333333333333333,
				0.3333333333333333,
				0.3333333333333333,
				0.0,
				0.0,
				0.0,
				0.0,
				0.0,
				0.0
			],
			"tree": [
				4,
				4,
				3,
				2,
				3,
				3,
				3,
				2,
				3,
				1,
				1,
				1,
				0,
				0,
				1,
				3,
				2,
				2,
				2,
				2
			]
		},
		"object": {
			"name": "mosquitoes",
			"pos": [
				12,
				13
			],
			"mask": [
				0.0,
				0.0,
				0.0,
				0.0,
				0.0,
				0.0,
				0.0,
				0.0,
				0.0,
				0.0,
				0.0,
				0.0,
				0.0,
				0.0,
				0.0,
				0.2,
				0.2,
				0.2,
				0.2,
				0.2
			],
			"tree": [
				6,
				6,
				5,
				4,
				5,
				5,
				5,
				4,
				5,
				3,
				3,
				3,
				2,
				2,
				1,
				1,
				0,
				0,
				0,
				0
			]
		},
		"label": [
			1,
			0,
			0,
			0,
			0,
			0,
			0,
			0,
			0,
			0,
			0,
			0,
			0,
			0,
			0,
			0,
			0,
			0,
			0
		]
	},
	{
		"origin_context": "The subject formation of struvite object stones is associated with the presence of urea-splitting bacteria, most commonly Proteus mirabilis (but also Klebsiella, Serratia, Providencia species).",
		"tokens": [
			"The",
			"subject",
			"formation",
			"of",
			"stru",
			"v",
			"ite",
			"object",
			"stones",
			"is",
			"associated",
			"with",
			"the",
			"pres",
			"ence",
			"of",
			"ure",
			"a",
			"-",
			"spl",
			"itting",
			"b",
			"acteria",
			",",
			"most",
			"common",
			"ly",
			"P",
			"rote",
			"us",
			"mir",
			"abil",
			"is",
			"(",
			"but",
			"also",
			"K",
			"le",
			"bs",
			"ie",
			"lla",
			",",
			"Ser",
			"rat",
			"ia",
			",",
			"Prov",
			"id",
			"encia",
			"species",
			")."
		],
		"wp_tokens": [
			[
				"The"
			],
			[
				"subject"
			],
			[
				"formation"
			],
			[
				"of"
			],
			[
				"stru",
				"v",
				"ite"
			],
			[
				"object"
			],
			[
				"stones"
			],
			[
				"is"
			],
			[
				"associated"
			],
			[
				"with"
			],
			[
				"the"
			],
			[
				"pres",
				"ence"
			],
			[
				"of"
			],
			[
				"ure",
				"a",
				"-",
				"spl",
				"itting"
			],
			[
				"b",
				"acteria",
				","
			],
			[
				"most"
			],
			[
				"common",
				"ly"
			],
			[
				"P",
				"rote",
				"us"
			],
			[
				"mir",
				"abil",
				"is"
			],
			[
				"(",
				"but"
			],
			[
				"also"
			],
			[
				"K",
				"le",
				"bs",
				"ie",
				"lla",
				","
			],
			[
				"Ser",
				"rat",
				"ia",
				","
			],
			[
				"Prov",
				"id",
				"encia"
			],
			[
				"species",
				")."
			]
		],
		"input_ids": [
			0,
			133,
			40747,
			26941,
			1116,
			23543,
			705,
			1459,
			40412,
			26026,
			354,
			38838,
			5632,
			627,
			13529,
			4086,
			1116,
			2407,
			102,
			12,
			34282,
			9451,
			428,
			42069,
			6,
			7877,
			27278,
			352,
			510,
			26125,
			687,
			16977,
			14148,
			354,
			1640,
			4297,
			19726,
			530,
			459,
			4311,
			324,
			5104,
			6,
			28498,
			6528,
			493,
			6,
			35746,
			808,
			16446,
			42826,
			322,
			2
		],
		"subject": {
			"name": "formation",
			"pos": [
				1,
				2
			],
			"mask": [
				0.0,
				0.5,
				0.5,
				0.0,
				0.0,
				0.0,
				0.0,
				0.0,
				0.0,
				0.0,
				0.0,
				0.0,
				0.0,
				0.0,
				0.0,
				0.0,
				0.0,
				0.0,
				0.0,
				0.0,
				0.0,
				0.0,
				0.0,
				0.0,
				0.0,
				0.0,
				0.0,
				0.0,
				0.0,
				0.0,
				0.0,
				0.0,
				0.0,
				0.0,
				0.0,
				0.0,
				0.0,
				0.0,
				0.0,
				0.0,
				0.0,
				0.0,
				0.0,
				0.0,
				0.0,
				0.0,
				0.0,
				0.0,
				0.0,
				0.0,
				0.0
			],
			"tree": [
				1,
				1,
				0,
				1,
				3,
				3,
				3,
				3,
				2,
				2,
				1,
				2,
				4,
				3,
				3,
				4,
				6,
				6,
				6,
				6,
				6,
				5,
				5,
				5,
				6,
				6,
				6,
				6,
				6,
				6,
				6,
				6,
				6,
				2,
				2,
				2,
				2,
				2,
				2,
				2,
				2,
				2,
				2,
				2,
				2,
				2,
				1,
				1,
				1,
				2,
				2
			]
		},
		"object": {
			"name": "stones",
			"pos": [
				5,
				6
			],
			"mask": [
				0.0,
				0.0,
				0.0,
				0.0,
				0.0,
				0.0,
				0.0,
				0.5,
				0.5,
				0.0,
				0.0,
				0.0,
				0.0,
				0.0,
				0.0,
				0.0,
				0.0,
				0.0,
				0.0,
				0.0,
				0.0,
				0.0,
				0.0,
				0.0,
				0.0,
				0.0,
				0.0,
				0.0,
				0.0,
				0.0,
				0.0,
				0.0,
				0.0,
				0.0,
				0.0,
				0.0,
				0.0,
				0.0,
				0.0,
				0.0,
				0.0,
				0.0,
				0.0,
				0.0,
				0.0,
				0.0,
				0.0,
				0.0,
				0.0,
				0.0,
				0.0
			],
			"tree": [
				3,
				3,
				2,
				1,
				1,
				1,
				1,
				1,
				0,
				4,
				3,
				4,
				6,
				5,
				5,
				6,
				6,
				6,
				6,
				6,
				6,
				6,
				6,
				6,
				6,
				6,
				6,
				6,
				6,
				6,
				6,
				6,
				6,
				4,
				4,
				4,
				4,
				4,
				4,
				4,
				4,
				4,
				4,
				4,
				4,
				4,
				3,
				3,
				3,
				4,
				4
			]
		},
		"label": [
			1,
			0,
			0,
			0,
			0,
			0,
			0,
			0,
			0,
			0,
			0,
			0,
			0,
			0,
			0,
			0,
			0,
			0,
			0
		]
	},
	{
		"origin_context": "Our army was successfully engaged during the day with strong rearguards of all arms on the Petit Morin River, thereby materially assisting the progress of the French armies on our right and left, against whom the subject enemy was making his greatest object efforts.",
		"tokens": [
			"Our",
			"arm",
			"y",
			"was",
			"successfully",
			"eng",
			"aged",
			"during",
			"the",
			"day",
			"with",
			"strong",
			"re",
			"arg",
			"u",
			"ards",
			"of",
			"all",
			"arms",
			"on",
			"the",
			"Pet",
			"it",
			"Mor",
			"in",
			"River",
			",",
			"there",
			"by",
			"m",
			"ater",
			"ially",
			"ass",
			"isting",
			"the",
			"progress",
			"of",
			"the",
			"French",
			"arm",
			"ies",
			"on",
			"our",
			"right",
			"and",
			"left",
			",",
			"against",
			"wh",
			"om",
			"the",
			"subject",
			"enemy",
			"was",
			"making",
			"his",
			"great",
			"est",
			"object",
			"eff",
			"orts",
			"."
		],
		"wp_tokens": [
			[
				"Our"
			],
			[
				"arm",
				"y"
			],
			[
				"was"
			],
			[
				"successfully"
			],
			[
				"eng",
				"aged"
			],
			[
				"during"
			],
			[
				"the"
			],
			[
				"day"
			],
			[
				"with"
			],
			[
				"strong"
			],
			[
				"re",
				"arg",
				"u",
				"ards"
			],
			[
				"of"
			],
			[
				"all"
			],
			[
				"arms"
			],
			[
				"on"
			],
			[
				"the"
			],
			[
				"Pet",
				"it"
			],
			[
				"Mor",
				"in"
			],
			[
				"River",
				","
			],
			[
				"there",
				"by"
			],
			[
				"m",
				"ater",
				"ially"
			],
			[
				"ass",
				"isting"
			],
			[
				"the"
			],
			[
				"progress"
			],
			[
				"of"
			],
			[
				"the"
			],
			[
				"French"
			],
			[
				"arm",
				"ies"
			],
			[
				"on"
			],
			[
				"our"
			],
			[
				"right"
			],
			[
				"and"
			],
			[
				"left",
				","
			],
			[
				"against"
			],
			[
				"wh",
				"om"
			],
			[
				"the"
			],
			[
				"subject"
			],
			[
				"enemy"
			],
			[
				"was"
			],
			[
				"making"
			],
			[
				"his"
			],
			[
				"great",
				"est"
			],
			[
				"object"
			],
			[
				"eff",
				"orts",
				"."
			]
		],
		"input_ids": [
			0,
			2522,
			4526,
			219,
			7325,
			46958,
			3314,
			4628,
			37460,
			627,
			1208,
			5632,
			8355,
			241,
			5384,
			257,
			5954,
			1116,
			1250,
			26852,
			261,
			627,
			28970,
			405,
			30019,
			179,
			32960,
			6,
			8585,
			1409,
			119,
			5109,
			11416,
			2401,
			15528,
			627,
			38265,
			1116,
			627,
			28586,
			4526,
			918,
			261,
			2126,
			4070,
			463,
			6960,
			6,
			22268,
			11613,
			1075,
			627,
			40747,
			41320,
			7325,
			5349,
			12724,
			12338,
			990,
			40412,
			29678,
			8807,
			4,
			2
		],
		"subject": {
			"name": "enemy",
			"pos": [
				36,
				37
			],
			"mask": [
				0.0,
				0.0,
				0.0,
				0.0,
				0.0,
				0.0,
				0.0,
				0.0,
				0.0,
				0.0,
				0.0,
				0.0,
				0.0,
				0.0,
				0.0,
				0.0,
				0.0,
				0.0,
				0.0,
				0.0,
				0.0,
				0.0,
				0.0,
				0.0,
				0.0,
				0.0,
				0.0,
				0.0,
				0.0,
				0.0,
				0.0,
				0.0,
				0.0,
				0.0,
				0.0,
				0.0,
				0.0,
				0.0,
				0.0,
				0.0,
				0.0,
				0.0,
				0.0,
				0.0,
				0.0,
				0.0,
				0.0,
				0.0,
				0.0,
				0.0,
				0.0,
				0.5,
				0.5,
				0.0,
				0.0,
				0.0,
				0.0,
				0.0,
				0.0,
				0.0,
				0.0,
				0.0
			],
			"tree": [
				6,
				5,
				5,
				5,
				5,
				4,
				4,
				5,
				6,
				6,
				3,
				5,
				4,
				4,
				4,
				4,
				5,
				6,
				6,
				6,
				6,
				6,
				6,
				6,
				6,
				6,
				6,
				3,
				3,
				3,
				3,
				3,
				2,
				2,
				4,
				3,
				4,
				6,
				6,
				5,
				5,
				3,
				5,
				4,
				5,
				5,
				5,
				2,
				3,
				3,
				1,
				1,
				0,
				2,
				1,
				3,
				3,
				3,
				2,
				5,
				5,
				5
			]
		},
		"object": {
			"name": "efforts",
			"pos": [
				42,
				43
			],
			"mask": [
				0.0,
				0.0,
				0.0,
				0.0,
				0.0,
				0.0,
				0.0,
				0.0,
				0.0,
				0.0,
				0.0,
				0.0,
				0.0,
				0.0,
				0.0,
				0.0,
				0.0,
				0.0,
				0.0,
				0.0,
				0.0,
				0.0,
				0.0,
				0.0,
				0.0,
				0.0,
				0.0,
				0.0,
				0.0,
				0.0,
				0.0,
				0.0,
				0.0,
				0.0,
				0.0,
				0.0,
				0.0,
				0.0,
				0.0,
				0.0,
				0.0,
				0.0,
				0.0,
				0.0,
				0.0,
				0.0,
				0.0,
				0.0,
				0.0,
				0.0,
				0.0,
				0.0,
				0.0,
				0.0,
				0.0,
				0.0,
				0.0,
				0.0,
				0.25,
				0.25,
				0.25,
				0.25
			],
			"tree": [
				3,
				2,
				2,
				2,
				2,
				1,
				1,
				2,
				4,
				3,
				2,
				4,
				3,
				3,
				3,
				3,
				4,
				6,
				5,
				6,
				6,
				6,
				6,
				6,
				6,
				6,
				6,
				4,
				4,
				4,
				4,
				4,
				3,
				3,
				5,
				4,
				5,
				6,
				6,
				6,
				6,
				4,
				6,
				5,
				6,
				6,
				6,
				5,
				6,
				6,
				6,
				6,
				5,
				5,
				4,
				6,
				6,
				6,
				5,
				0,
				0,
				0
			]
		},
		"label": [
			1,
			0,
			0,
			0,
			0,
			0,
			0,
			0,
			0,
			0,
			0,
			0,
			0,
			0,
			0,
			0,
			0,
			0,
			0
		]
	},
	{
		"origin_context": "So when William did cross the Boyne on July 1st 1690, he had an army consisting of the subject riffraff of Europe's object mercenaries.",
		"tokens": [
			"So",
			"when",
			"William",
			"did",
			"cross",
			"the",
			"Boy",
			"ne",
			"on",
			"July",
			"1",
			"st",
			"16",
			"90",
			",",
			"he",
			"had",
			"an",
			"arm",
			"y",
			"cons",
			"isting",
			"of",
			"the",
			"subject",
			"r",
			"iff",
			"ra",
			"ff",
			"of",
			"Europe",
			"'s",
			"object",
			"mer",
			"c",
			"enaries",
			"."
		],
		"wp_tokens": [
			[
				"So"
			],
			[
				"when"
			],
			[
				"William"
			],
			[
				"did"
			],
			[
				"cross"
			],
			[
				"the"
			],
			[
				"Boy",
				"ne"
			],
			[
				"on"
			],
			[
				"July"
			],
			[
				"1",
				"st"
			],
			[
				"16",
				"90",
				","
			],
			[
				"he"
			],
			[
				"had"
			],
			[
				"an"
			],
			[
				"arm",
				"y"
			],
			[
				"cons",
				"isting"
			],
			[
				"of"
			],
			[
				"the"
			],
			[
				"subject"
			],
			[
				"r",
				"iff",
				"ra",
				"ff"
			],
			[
				"of"
			],
			[
				"Europe",
				"'s"
			],
			[
				"object"
			],
			[
				"mer",
				"c",
				"enaries",
				"."
			]
		],
		"input_ids": [
			0,
			2847,
			14746,
			33531,
			24001,
			15329,
			627,
			28860,
			858,
			261,
			13882,
			134,
			620,
			1549,
			3248,
			6,
			700,
			12186,
			260,
			4526,
			219,
			10998,
			15528,
			1116,
			627,
			40747,
			338,
			4822,
			763,
			3145,
			1116,
			27000,
			18,
			40412,
			2089,
			438,
			47934,
			4,
			2
		],
		"subject": {
			"name": "riffraff",
			"pos": [
				18,
				19
			],
			"mask": [
				0.0,
				0.0,
				0.0,
				0.0,
				0.0,
				0.0,
				0.0,
				0.0,
				0.0,
				0.0,
				0.0,
				0.0,
				0.0,
				0.0,
				0.0,
				0.0,
				0.0,
				0.0,
				0.0,
				0.0,
				0.0,
				0.0,
				0.0,
				0.0,
				0.2,
				0.2,
				0.2,
				0.2,
				0.2,
				0.0,
				0.0,
				0.0,
				0.0,
				0.0,
				0.0,
				0.0,
				0.0
			],
			"tree": [
				6,
				6,
				6,
				6,
				6,
				6,
				6,
				6,
				6,
				6,
				6,
				6,
				5,
				5,
				5,
				5,
				4,
				4,
				3,
				3,
				2,
				2,
				1,
				1,
				1,
				0,
				0,
				0,
				0,
				1,
				3,
				3,
				2,
				6,
				6,
				6,
				6
			]
		},
		"object": {
			"name": "mercenaries",
			"pos": [
				22,
				23
			],
			"mask": [
				0.0,
				0.0,
				0.0,
				0.0,
				0.0,
				0.0,
				0.0,
				0.0,
				0.0,
				0.0,
				0.0,
				0.0,
				0.0,
				0.0,
				0.0,
				0.0,
				0.0,
				0.0,
				0.0,
				0.0,
				0.0,
				0.0,
				0.0,
				0.0,
				0.0,
				0.0,
				0.0,
				0.0,
				0.0,
				0.0,
				0.0,
				0.0,
				0.2,
				0.2,
				0.2,
				0.2,
				0.2
			],
			"tree": [
				1,
				3,
				3,
				3,
				2,
				4,
				3,
				3,
				3,
				5,
				4,
				4,
				3,
				3,
				3,
				5,
				4,
				6,
				5,
				5,
				6,
				6,
				6,
				6,
				6,
				6,
				6,
				6,
				6,
				6,
				6,
				6,
				6,
				0,
				0,
				0,
				0
			]
		},
		"label": [
			0,
			0,
			0,
			0,
			0,
			0,
			0,
			0,
			0,
			1,
			0,
			0,
			0,
			0,
			0,
			0,
			0,
			0,
			0
		]
	},
	{
		"origin_context": "The overall subject geometry of the heart was extracted from the intensity object data.",
		"tokens": [
			"The",
			"over",
			"all",
			"subject",
			"ge",
			"ometry",
			"of",
			"the",
			"heart",
			"was",
			"ext",
			"racted",
			"from",
			"the",
			"intensity",
			"object",
			"data",
			"."
		],
		"wp_tokens": [
			[
				"The"
			],
			[
				"over",
				"all"
			],
			[
				"subject"
			],
			[
				"ge",
				"ometry"
			],
			[
				"of"
			],
			[
				"the"
			],
			[
				"heart"
			],
			[
				"was"
			],
			[
				"ext",
				"racted"
			],
			[
				"from"
			],
			[
				"the"
			],
			[
				"intensity"
			],
			[
				"object"
			],
			[
				"data",
				"."
			]
		],
		"input_ids": [
			0,
			133,
			2137,
			1250,
			40747,
			1899,
			40899,
			1116,
			627,
			12690,
			7325,
			16435,
			33598,
			7761,
			627,
			38454,
			40412,
			23687,
			4,
			2
		],
		"subject": {
			"name": "geometry",
			"pos": [
				2,
				3
			],
			"mask": [
				0.0,
				0.0,
				0.0,
				0.3333333333333333,
				0.3333333333333333,
				0.3333333333333333,
				0.0,
				0.0,
				0.0,
				0.0,
				0.0,
				0.0,
				0.0,
				0.0,
				0.0,
				0.0,
				0.0,
				0.0
			],
			"tree": [
				1,
				1,
				1,
				1,
				0,
				0,
				1,
				3,
				2,
				2,
				1,
				1,
				2,
				4,
				4,
				3,
				2,
				2
			]
		},
		"object": {
			"name": "data",
			"pos": [
				12,
				13
			],
			"mask": [
				0.0,
				0.0,
				0.0,
				0.0,
				0.0,
				0.0,
				0.0,
				0.0,
				0.0,
				0.0,
				0.0,
				0.0,
				0.0,
				0.0,
				0.0,
				0.3333333333333333,
				0.3333333333333333,
				0.3333333333333333
			],
			"tree": [
				3,
				3,
				3,
				3,
				2,
				2,
				3,
				5,
				4,
				2,
				1,
				1,
				2,
				4,
				4,
				3,
				0,
				0
			]
		},
		"label": [
			0,
			0,
			0,
			0,
			0,
			0,
			0,
			0,
			0,
			0,
			1,
			0,
			0,
			0,
			0,
			0,
			0,
			0,
			0
		]
	},
	{
		"origin_context": "The subject discomfort from the object injury was now precluding him from his occupation which involved prolonged procedures in the standing position.",
		"tokens": [
			"The",
			"subject",
			"dis",
			"comfort",
			"from",
			"the",
			"object",
			"in",
			"jury",
			"was",
			"now",
			"pre",
			"cluding",
			"him",
			"from",
			"his",
			"occup",
			"ation",
			"which",
			"involved",
			"pro",
			"long",
			"ed",
			"pro",
			"ced",
			"ures",
			"in",
			"the",
			"standing",
			"position",
			"."
		],
		"wp_tokens": [
			[
				"The"
			],
			[
				"subject"
			],
			[
				"dis",
				"comfort"
			],
			[
				"from"
			],
			[
				"the"
			],
			[
				"object"
			],
			[
				"in",
				"jury"
			],
			[
				"was"
			],
			[
				"now"
			],
			[
				"pre",
				"cluding"
			],
			[
				"him"
			],
			[
				"from"
			],
			[
				"his"
			],
			[
				"occup",
				"ation"
			],
			[
				"which"
			],
			[
				"involved"
			],
			[
				"pro",
				"long",
				"ed"
			],
			[
				"pro",
				"ced",
				"ures"
			],
			[
				"in"
			],
			[
				"the"
			],
			[
				"standing"
			],
			[
				"position",
				"."
			]
		],
		"input_ids": [
			0,
			133,
			40747,
			7779,
			42250,
			7761,
			627,
			40412,
			179,
			38160,
			7325,
			8310,
			5234,
			19586,
			24770,
			7761,
			12724,
			32283,
			1258,
			5488,
			30013,
			4892,
			3479,
			196,
			4892,
			7618,
			4123,
			179,
			627,
			8190,
			14413,
			4,
			2
		],
		"subject": {
			"name": "discomfort",
			"pos": [
				1,
				2
			],
			"mask": [
				0.0,
				0.3333333333333333,
				0.3333333333333333,
				0.3333333333333333,
				0.0,
				0.0,
				0.0,
				0.0,
				0.0,
				0.0,
				0.0,
				0.0,
				0.0,
				0.0,
				0.0,
				0.0,
				0.0,
				0.0,
				0.0,
				0.0,
				0.0,
				0.0,
				0.0,
				0.0,
				0.0,
				0.0,
				0.0,
				0.0,
				0.0,
				0.0,
				0.0
			],
			"tree": [
				1,
				1,
				0,
				0,
				1,
				3,
				3,
				2,
				2,
				2,
				2,
				1,
				1,
				2,
				2,
				4,
				3,
				3,
				5,
				4,
				6,
				6,
				6,
				5,
				5,
				5,
				5,
				6,
				6,
				6,
				6
			]
		},
		"object": {
			"name": "injury",
			"pos": [
				5,
				6
			],
			"mask": [
				0.0,
				0.0,
				0.0,
				0.0,
				0.0,
				0.0,
				0.3333333333333333,
				0.3333333333333333,
				0.3333333333333333,
				0.0,
				0.0,
				0.0,
				0.0,
				0.0,
				0.0,
				0.0,
				0.0,
				0.0,
				0.0,
				0.0,
				0.0,
				0.0,
				0.0,
				0.0,
				0.0,
				0.0,
				0.0,
				0.0,
				0.0,
				0.0,
				0.0
			],
			"tree": [
				3,
				3,
				2,
				2,
				1,
				1,
				1,
				0,
				0,
				4,
				4,
				3,
				3,
				4,
				4,
				6,
				5,
				5,
				6,
				6,
				6,
				6,
				6,
				6,
				6,
				6,
				6,
				6,
				6,
				6,
				6
			]
		},
		"label": [
			0,
			0,
			0,
			0,
			1,
			0,
			0,
			0,
			0,
			0,
			0,
			0,
			0,
			0,
			0,
			0,
			0,
			0,
			0
		]
	},
	{
		"origin_context": "Flames of purple, pink, yellow and blue dance in the air as a subject coven of object sorcerers call forth energies from within the Empyrean.",
		"tokens": [
			"Fl",
			"ames",
			"of",
			"pur",
			"ple",
			",",
			"p",
			"ink",
			",",
			"yellow",
			"and",
			"blue",
			"d",
			"ance",
			"in",
			"the",
			"air",
			"as",
			"a",
			"subject",
			"co",
			"ven",
			"of",
			"object",
			"s",
			"orce",
			"rers",
			"call",
			"forth",
			"ener",
			"g",
			"ies",
			"from",
			"within",
			"the",
			"E",
			"mp",
			"yre",
			"an",
			"."
		],
		"wp_tokens": [
			[
				"Fl",
				"ames"
			],
			[
				"of"
			],
			[
				"pur",
				"ple",
				","
			],
			[
				"p",
				"ink",
				","
			],
			[
				"yellow"
			],
			[
				"and"
			],
			[
				"blue"
			],
			[
				"d",
				"ance"
			],
			[
				"in"
			],
			[
				"the"
			],
			[
				"air"
			],
			[
				"as"
			],
			[
				"a"
			],
			[
				"subject"
			],
			[
				"co",
				"ven"
			],
			[
				"of"
			],
			[
				"object"
			],
			[
				"s",
				"orce",
				"rers"
			],
			[
				"call"
			],
			[
				"forth"
			],
			[
				"ener",
				"g",
				"ies"
			],
			[
				"from"
			],
			[
				"within"
			],
			[
				"the"
			],
			[
				"E",
				"mp",
				"yre",
				"an",
				"."
			]
		],
		"input_ids": [
			0,
			16197,
			12336,
			1116,
			7748,
			8293,
			6,
			642,
			4291,
			6,
			34103,
			463,
			22128,
			417,
			2389,
			179,
			627,
			2456,
			281,
			102,
			40747,
			876,
			2987,
			1116,
			40412,
			29,
			34260,
			26362,
			16395,
			17030,
			5777,
			571,
			918,
			7761,
			34451,
			627,
			717,
			6195,
			15974,
			260,
			4,
			2
		],
		"subject": {
			"name": "coven",
			"pos": [
				13,
				14
			],
			"mask": [
				0.0,
				0.0,
				0.0,
				0.0,
				0.0,
				0.0,
				0.0,
				0.0,
				0.0,
				0.0,
				0.0,
				0.0,
				0.0,
				0.0,
				0.0,
				0.0,
				0.0,
				0.0,
				0.0,
				0.3333333333333333,
				0.3333333333333333,
				0.3333333333333333,
				0.0,
				0.0,
				0.0,
				0.0,
				0.0,
				0.0,
				0.0,
				0.0,
				0.0,
				0.0,
				0.0,
				0.0,
				0.0,
				0.0,
				0.0,
				0.0,
				0.0,
				0.0
			],
			"tree": [
				3,
				3,
				4,
				5,
				5,
				5,
				4,
				4,
				4,
				3,
				4,
				4,
				2,
				2,
				3,
				5,
				4,
				1,
				1,
				1,
				0,
				0,
				1,
				3,
				2,
				2,
				2,
				3,
				4,
				4,
				4,
				4,
				4,
				5,
				6,
				6,
				6,
				6,
				6,
				6
			]
		},
		"object": {
			"name": "sorcerers",
			"pos": [
				16,
				17
			],
			"mask": [
				0.0,
				0.0,
				0.0,
				0.0,
				0.0,
				0.0,
				0.0,
				0.0,
				0.0,
				0.0,
				0.0,
				0.0,
				0.0,
				0.0,
				0.0,
				0.0,
				0.0,
				0.0,
				0.0,
				0.0,
				0.0,
				0.0,
				0.0,
				0.25,
				0.25,
				0.25,
				0.25,
				0.0,
				0.0,
				0.0,
				0.0,
				0.0,
				0.0,
				0.0,
				0.0,
				0.0,
				0.0,
				0.0,
				0.0,
				0.0
			],
			"tree": [
				5,
				5,
				6,
				6,
				6,
				6,
				6,
				6,
				6,
				5,
				6,
				6,
				4,
				4,
				5,
				6,
				6,
				3,
				3,
				3,
				2,
				2,
				1,
				1,
				0,
				0,
				0,
				5,
				6,
				6,
				6,
				6,
				6,
				6,
				6,
				6,
				6,
				6,
				6,
				6
			]
		},
		"label": [
			0,
			0,
			0,
			0,
			0,
			0,
			0,
			0,
			0,
			1,
			0,
			0,
			0,
			0,
			0,
			0,
			0,
			0,
			0
		]
	},
	{
		"origin_context": "Out of the early morning haze, a subject convoy of articulated object lorries pulls into the Gashouder square.",
		"tokens": [
			"Out",
			"of",
			"the",
			"early",
			"morning",
			"h",
			"aze",
			",",
			"a",
			"subject",
			"con",
			"voy",
			"of",
			"art",
			"ic",
			"ulated",
			"object",
			"lor",
			"ries",
			"pull",
			"s",
			"into",
			"the",
			"G",
			"ash",
			"ou",
			"der",
			"square",
			"."
		],
		"wp_tokens": [
			[
				"Out"
			],
			[
				"of"
			],
			[
				"the"
			],
			[
				"early"
			],
			[
				"morning"
			],
			[
				"h",
				"aze",
				","
			],
			[
				"a"
			],
			[
				"subject"
			],
			[
				"con",
				"voy"
			],
			[
				"of"
			],
			[
				"art",
				"ic",
				"ulated"
			],
			[
				"object"
			],
			[
				"lor",
				"ries"
			],
			[
				"pull",
				"s"
			],
			[
				"into"
			],
			[
				"the"
			],
			[
				"G",
				"ash",
				"ou",
				"der"
			],
			[
				"square",
				"."
			]
		],
		"input_ids": [
			0,
			14944,
			1116,
			627,
			23099,
			24863,
			298,
			10129,
			6,
			102,
			40747,
			3865,
			35246,
			1116,
			2013,
			636,
			12944,
			40412,
			10159,
			4458,
			35514,
			29,
			12473,
			627,
			534,
			1671,
			1438,
			3624,
			11636,
			4,
			2
		],
		"subject": {
			"name": "convoy",
			"pos": [
				7,
				8
			],
			"mask": [
				0.0,
				0.0,
				0.0,
				0.0,
				0.0,
				0.0,
				0.0,
				0.0,
				0.0,
				0.3333333333333333,
				0.3333333333333333,
				0.3333333333333333,
				0.0,
				0.0,
				0.0,
				0.0,
				0.0,
				0.0,
				0.0,
				0.0,
				0.0,
				0.0,
				0.0,
				0.0,
				0.0,
				0.0,
				0.0,
				0.0,
				0.0
			],
			"tree": [
				2,
				3,
				5,
				5,
				4,
				1,
				1,
				1,
				1,
				1,
				0,
				0,
				1,
				3,
				3,
				3,
				3,
				2,
				2,
				2,
				2,
				3,
				5,
				4,
				4,
				4,
				4,
				3,
				3
			]
		},
		"object": {
			"name": "lorries",
			"pos": [
				11,
				12
			],
			"mask": [
				0.0,
				0.0,
				0.0,
				0.0,
				0.0,
				0.0,
				0.0,
				0.0,
				0.0,
				0.0,
				0.0,
				0.0,
				0.0,
				0.0,
				0.0,
				0.0,
				0.3333333333333333,
				0.3333333333333333,
				0.3333333333333333,
				0.0,
				0.0,
				0.0,
				0.0,
				0.0,
				0.0,
				0.0,
				0.0,
				0.0,
				0.0
			],
			"tree": [
				4,
				5,
				6,
				6,
				6,
				3,
				3,
				3,
				3,
				3,
				2,
				2,
				1,
				1,
				1,
				1,
				1,
				0,
				0,
				4,
				4,
				5,
				6,
				6,
				6,
				6,
				6,
				5,
				5
			]
		},
		"label": [
			0,
			0,
			0,
			0,
			0,
			0,
			0,
			0,
			0,
			1,
			0,
			0,
			0,
			0,
			0,
			0,
			0,
			0,
			0
		]
	},
	{
		"origin_context": "This book has transported subject readers into object ancient times.",
		"tokens": [
			"This",
			"book",
			"has",
			"trans",
			"ported",
			"subject",
			"read",
			"ers",
			"into",
			"object",
			"an",
			"cient",
			"times",
			"."
[truncated: 19,912,603 more chars]
