# Supplementary material for: Effective sentence-level relation extraction model using entity-centric dependency tree
Source: PeerJ Comput Sci. 2024 Sep 18;10:e2311. doi: 10.7717/peerj-cs.2311 (PMC11419662; doi:10.7717/peerj-cs.2311)
Supplement: Supplemental Information 2 — SemEval dataset training and evaluation can be conducted through ’SemEval_main.py’. Setting the ’train_flag’ argument to ’True’ performs training, and setting it to ’False’ performs evaluation based on the trained model. [file peerj-cs-10-2311-s002.zip]

Archive with 9 entries (4 files):
- model/
- model/models/
- model/models/RoBERTa/
- model/models/RoBERTa/SemEval/
- model/models/RoBERTa/SemEval/EDT_large/
- model/SemEval_main.py
- model/TACRED_model.py
- model/utils.py
- requirements.txt
