# Supplementary material for: Effective sentence-level relation extraction model using entity-centric dependency tree
Source: PeerJ Comput Sci. 2024 Sep 18;10:e2311. doi: 10.7717/peerj-cs.2311 (PMC11419662; doi:10.7717/peerj-cs.2311)
Supplement: Supplemental Information 2 — SemEval dataset training and evaluation can be conducted through ’SemEval_main.py’. Setting the ’train_flag’ argument to ’True’ performs training, and setting it to ’False’ performs evaluation based on the trained model. [file peerj-cs-10-2311-s002.zip › model/SemEval_main.py]

import argparse
import os

import numpy as np
import torch
import ujson as json
import math
from torch.utils.data import DataLoader
from transformers import AutoConfig, AutoModel, AutoTokenizer
from transformers.optimization import AdamW, get_linear_schedule_with_warmup
from tqdm import tqdm
from TACRED_model import REModel_v2
from utils import set_seed, collate_fn

current_file_path = os.path.abspath(__file__)
current_directory = os.path.dirname(current_file_path)
os.chdir(current_directory)


def train(args, model, train_features, dev_features):
    def finetune(features, optimizer, num_epoch, num_steps):
        best_score = 0.87
        best_ep = 0

        train_dataloader = DataLoader(features, batch_size=args.train_batch_size, shuffle=True, collate_fn=collate_fn, drop_last=True)
        train_iterator = range(int(num_epoch))
        total_steps = int(len(train_dataloader) * num_epoch // args.gradient_accumulation_steps)
        warmup_steps = int(total_steps * args.warmup_ratio)
        scheduler = get_linear_schedule_with_warmup(optimizer, num_warmup_steps=warmup_steps, num_training_steps=total_steps)
        scaler = torch.cuda.amp.GradScaler()

        print("Total steps: {}".format(total_steps))
        print("Warmup steps: {}".format(warmup_steps))
        for epoch in train_iterator:
            model.zero_grad()
            for step, batch in enumerate(tqdm(train_dataloader, desc="do_train(epoch_{})".format(epoch))):
                model.train()
                inputs = {'input_ids': batch[0].to(args.device),
                          'attention_mask': batch[1].to(args.device),
                          'labels': batch[2],
                          'subject_pos': batch[3],
                          'subject_tree': batch[4],
                          'subject_tree_mask': batch[5],
                          'object_pos': batch[6],
                          'object_tree': batch[7],
                          'object_tree_mask': batch[8]
                          }

                outputs = model(**inputs)
                loss = outputs[0] / args.gradient_accumulation_steps

                scaler.scale(loss).backward()
                scaler.unscale_(optimizer)

                if step % args.gradient_accumulation_steps == 0:
                    if args.max_grad_norm > 0:
                        torch.nn.utils.clip_grad_norm_(model.parameters(), args.max_grad_norm)
                    scaler.step(optimizer)
                    scaler.update()
                    scheduler.step()
                    model.zero_grad()
                    num_steps += 1
                if step % 25 == 0:
                    print()
                    print("loss:", loss.item(), "\t step:", step+1)
                if (step + 1) == len(train_dataloader) - 1 or (args.evaluation_steps > 0 and num_steps % args.evaluation_steps == 0 and step % args.gradient_accumulation_steps == 0):
                    dev_score = evaluate(args, model, dev_features, tag="dev")
                    print("F1:", dev_score)
                    if dev_score > best_score:
                        best_score = dev_score
                        best_ep = epoch
                        if args.save_path != "":
                            if not os.path.exists(args.save_path):
                                os.mkdir(args.save_path)
                            torch.save(model.state_dict(), os.path.join(args.save_path, str(epoch)+"_model.pt"))
                    print("best_f1:", best_score, "  best epoch:", best_ep)
        return num_steps

    new_layer = ["extractor", "bilinear", "task"]
    optimizer_grouped_parameters = [
        {"params": [p for n, p in model.named_parameters() if not any(nd in n for nd in new_layer)], },
        {"params": [p for n, p in model.named_parameters() if any(nd in n for nd in new_layer)], "lr": 1e-4},
    ]

    print()
    print("3e-5")
    for para in [n for n, p in model.named_parameters() if not any(nd in n for nd in new_layer)]:
        print(para)

    print()
    print("1e-4")
    for para in [n for n, p in model.named_parameters() if any(nd in n for nd in new_layer)]:
        print(para)
    print()

    optimizer = AdamW(optimizer_grouped_parameters, lr=args.learning_rate, eps=args.adam_epsilon)
    num_steps = 0
    set_seed(args)
    model.zero_grad()
    finetune(train_features, optimizer, args.num_train_epochs, num_steps)

def evaluate(args, model, features, tag="dev"):
    dataloader = DataLoader(features, batch_size=args.test_batch_size, shuffle=False, collate_fn=collate_fn, drop_last=False)
    preds = []
    targets = []

    re_cnt, pr_cnt, cr_cnt = 0, 0, 0

    for batch in dataloader:
        model.eval()

        inputs = {'input_ids': batch[0].to(args.device),
                  'attention_mask': batch[1].to(args.device),
                  'subject_pos': batch[3],
                  'subject_tree': batch[4],
                  'subject_tree_mask': batch[5],
                  'object_pos': batch[6],
                  'object_tree': batch[7],
                  'object_tree_mask': batch[8]
                  }

        targets += batch[2]

        with torch.no_grad():
            (pred, *_) = model(**inputs)

            pred = pred.int().cpu().numpy()
            pred[np.isnan(pred)] = 0
            preds += pred.tolist()

    preds = np.argmax(preds, axis=-1)
    targets = np.argmax(targets, axis=-1)

    for pred, target in zip(preds, targets):
        if pred != 0:
            pr_cnt += 1
        if target != 0:
            re_cnt += 1
            if target == pred:
                cr_cnt += 1

    recall = cr_cnt / (re_cnt + 1e-10)
    precision = cr_cnt / (pr_cnt + 1e-10)
    f1 = (2 * recall * precision) / (recall + precision + 1e-10)

    print()
    print("recall:", recall)
    print("precision:", precision)

    return f1

def main():
    parser = argparse.ArgumentParser()

    parser.add_argument("--train_flag", default=False, type=bool, help="Train flag.")
    parser.add_argument("--save_path", default="models/RoBERTa/SemEval/EDT_large", type=str)
    parser.add_argument("--load_path", default="models/RoBERTa/SemEval/EDT_large", type=str)

    # RoBERTa large
    parser.add_argument("--transformer_type", default="roberta", type=str)
    parser.add_argument("--model_name_or_path", default="roberta-large", type=str)
    parser.add_argument("--cache_path", default="cache/RoBERTa/", type=str)

    parser.add_argument("--data_dir",
                        default="../data/roberta_proc/SemEval/",
                        type=str)

    parser.add_argument("--train_file", default="preproc_train.json", type=str)
    parser.add_argument("--test_file", default="preproc_test.json", type=str)

    parser.add_argument("--config_name", default="", type=str,
                        help="Pretrained config name or path if not the same as model_name")
    parser.add_argument("--tokenizer_name", default="", type=str,
                        help="Pretrained tokenizer name or path if not the same as model_name")

    parser.add_argument("--max_seq_length", default=1024, type=int,
                        help="The maximum total input sequence length after tokenization. Sequences longer "
                             "than this will be truncated, sequences shorter will be padded.")
    parser.add_argument("--train_batch_size", default=32, type=int,
                        help="Batch size for training.")
    parser.add_argument("--test_batch_size", default=13, type=int,
                        help="Batch size for testing.")
    parser.add_argument("--gradient_accumulation_steps", default=1, type=int,
                        help="Number of updates steps to accumulate before performing a backward/update pass.")
    parser.add_argument("--num_labels", default=1, type=int,
                        help="Max number of labels in prediction.")
    parser.add_argument("--learning_rate", default=3e-5, type=float,
                        help="The initial learning rate for Adam.")
    parser.add_argument("--adam_epsilon", default=1e-6, type=float,
                        help="Epsilon for Adam optimizer.")
    parser.add_argument("--max_grad_norm", default=1.0, type=float,
                        help="Max gradient norm.")
    parser.add_argument("--warmup_ratio", default=0.06, type=float,
                        help="Warm up ratio for Adam.")
    parser.add_argument("--num_train_epochs", default=30.0, type=float,
                        help="Total number of training epochs to perform.")
    parser.add_argument("--evaluation_steps", default=-1, type=int,
                        help="Number of training steps between evaluations.")
    parser.add_argument("--seed", type=int, default=66,
                        help="random seed for initialization")
    parser.add_argument("--num_class", type=int, default=19,
                        help="Number of relation types in dataset.")
    args = parser.parse_args()

    device = torch.device("cuda:0" if torch.cuda.is_available() else "cpu")
    args.n_gpu = torch.cuda.device_count()
    args.device = device

    print(args.config_name if args.config_name else args.model_name_or_path)
    print(args.tokenizer_name if args.tokenizer_name else args.model_name_or_path)
    if args.train_flag:
        print("train mode")
    else:
        print("evaluate mode")

    config = AutoConfig.from_pretrained(
        args.config_name if args.config_name else args.model_name_or_path,
        cache_dir=args.cache_path,
        num_labels=args.num_class,
    )
    tokenizer = AutoTokenizer.from_pretrained(
        args.tokenizer_name if args.tokenizer_name else args.model_name_or_path,
        cache_dir=args.cache_path
    )

    train_file = os.path.join(args.data_dir, args.train_file)
    test_file = os.path.join(args.data_dir, args.test_file)
    
    with open(train_file, "r") as rf:
        print("train data load..")
        # train_features = json.load(rf)[:100]
        train_features = json.load(rf)
    with open(test_file, "r") as rf:
        print("test data load..")
        test_features = json.load(rf)

    pre_trained_model = AutoModel.from_pretrained(
        args.model_name_or_path,
        cache_dir=args.cache_path,
        config=config,
    )

    config.cls_token_id = tokenizer.cls_token_id
    config.sep_token_id = tokenizer.sep_token_id
    config.transformer_type = args.transformer_type
    
    set_seed(args)
    model = REModel_v2(config, pre_trained_model, emb_size=768, num_labels=args.num_labels)
    model.to(0)

    if args.train_flag:  # Training
        print("set traning")
        print(args.load_path)
        # model.load_state_dict(torch.load(os.path.join(args.load_path, "0_model.pt")))
        train(args, model, train_features, test_features)
    else:  # Testing
        print("set testing")
        print(args.load_path)
        model.load_state_dict(torch.load(os.path.join(args.load_path, "final_model.pt")))
        dev_score = evaluate(args, model, test_features, tag="dev")
        print(dev_score)

if __name__ == "__main__":
    main()
