# Supplementary material for: Effective sentence-level relation extraction model using entity-centric dependency tree
Source: PeerJ Comput Sci. 2024 Sep 18;10:e2311. doi: 10.7717/peerj-cs.2311 (PMC11419662; doi:10.7717/peerj-cs.2311)
Supplement: Supplemental Information 2 — SemEval dataset training and evaluation can be conducted through ’SemEval_main.py’. Setting the ’train_flag’ argument to ’True’ performs training, and setting it to ’False’ performs evaluation based on the trained model. [file peerj-cs-10-2311-s002.zip › model/TACRED_model.py]

import torch
import torch.nn as nn
import torch.nn.functional as F
from opt_einsum import contract
from torch.cuda.amp import autocast
import numpy as np
import math

class REModel(nn.Module):
    def __init__(self, config, model, emb_size=768, block_size=64, num_labels=-1):
        super().__init__()
        device = torch.device("cuda:0" if torch.cuda.is_available() else "cpu")
        self.config = config
        self.model = model
        self.hidden_size = config.hidden_size
        self.loss_fnt = ATLoss()

        self.head_extractor = nn.Linear(2 * config.hidden_size, emb_size)
        self.tail_extractor = nn.Linear(2 * config.hidden_size, emb_size)
        self.bilinear = nn.Linear(emb_size * block_size, config.num_labels)

        self.emb_size = emb_size
        self.block_size = block_size
        self.num_labels = num_labels

        # GAT prams
        self.dep_emb_size = 128
        self.dep_hidden_size = 32

        self.softmax = nn.Softmax(dim=-1)
        self.task_dprel_emb = nn.Embedding(7, self.dep_emb_size)

        self.task_q_linear = nn.Linear(self.hidden_size, self.hidden_size)
        self.task_k_linear = nn.Linear(self.hidden_size, self.hidden_size)
        self.task_v_linear = nn.Linear(self.hidden_size, self.hidden_size)

        self.task_relational_hidden_layer = nn.Linear(self.dep_emb_size, self.dep_hidden_size)
        self.task_relational_attention_layer = nn.Linear(self.dep_hidden_size, 1)

        self.task_gat_output_layer = nn.Linear(2 * self.hidden_size, self.hidden_size)

    def dependency_reflect(self, context, entities, entity_tree, tree_mask):
        '''
        s: step
        n: # of entities
        h: hidden size
        d: dep embedding size
        :param context: [s, h]
        :param entities: [1, h]
        :param entity_tree: [1, s, d]
        :param tree_mask: [1, s]
        :return:
        '''
        tree_mask = (1.0 - tree_mask) * -10000.0
        ## lexical attention
        # [n, s]
        # scaler = self.emb_size ** 0.5
        # attention_score = entities.matmul(self.task_lexical_attention_w.to(context)).matmul(context.T)
        # attention_score += tree_mask
        # align = self.softmax(attention_score)

        # [n, h]
        # lexical_attention_output = align.matmul(context)

        q = self.task_q_linear(entities)
        k = self.task_k_linear(context)
        v = self.task_v_linear(context)

        scaler = self.hidden_size ** 0.5
        attention_score = q.matmul(k.T) / scaler
        attention_score += tree_mask

        align = self.softmax(attention_score)

        lexical_attention_output = align.matmul(v)

        if torch.isnan(torch.sum(lexical_attention_output)).item():
            print()
            print(torch.sum(context))
            print(torch.sum(entities))
            print(torch.sum(self.task_lexical_attention_w))
            print(torch.sum(attention_score))
            print(torch.sum(align))

        ## relational attention
        relational_hidden = self.task_relational_hidden_layer(entity_tree)
        relational_score = self.task_relational_attention_layer(relational_hidden)
        relational_score = relational_score.squeeze(dim=-1)
        relational_score += tree_mask
        relational_align = self.softmax(relational_score)

        relational_attention_output = relational_align.matmul(context)
        gat_output = torch.cat([lexical_attention_output, relational_attention_output], dim=-1)
        gat_output = self.task_gat_output_layer(gat_output)

        if torch.isnan(torch.sum(gat_output)).item():
            print()
            print(torch.sum(context))
            print(torch.sum(entities))
            print(torch.sum(self.task_lexical_attention_w))
            print(torch.sum(attention_score))
            print(torch.sum(align))

            print(torch.sum(relational_hidden))
            print(torch.sum(relational_score))
            print(torch.sum(relational_align))

        return gat_output, align, relational_align

    def dependency_reflect_v2(self, context, entities, entity_tree, tree_mask):
        '''
        s: step
        n: # of entities
        h: hidden size
        d: dep embedding size
        :param context: [s, h]
        :param entities: [1, h]
        :param entity_tree: [1, s, d]
        :param tree_mask: [1, s]
        :return:
        '''
        tree_mask = (1.0 - tree_mask) * -10000.0
        ## lexical attention
        # [n, s]
        # scaler = self.emb_size ** 0.5
        # attention_score = entities.matmul(self.task_lexical_attention_w.to(context)).matmul(context.T)
        # attention_score += tree_mask
        # align = self.softmax(attention_score)

        # [n, h]
        # lexical_attention_output = align.matmul(context)

        q = self.task_q_linear(entities)
        k = self.task_k_linear(context)

        scaler = self.hidden_size ** 0.5
        attention_score = q.matmul(k.T) / scaler
        attention_score += tree_mask

        align = self.softmax(attention_score)

        ## relational attention
        relational_hidden = self.task_relational_hidden_layer(entity_tree)
        relational_score = self.task_relational_attention_layer(relational_hidden)
        relational_score = relational_score.squeeze(dim=-1)
        relational_score += tree_mask
        relational_align = self.softmax(relational_score)

        if torch.isnan(torch.sum(relational_align)).item():
            print()
            print(torch.sum(context))
            print(torch.sum(entities))
            print(torch.sum(self.task_lexical_attention_w))
            print(torch.sum(attention_score))
            print(torch.sum(align))

            print(torch.sum(relational_hidden))
            print(torch.sum(relational_score))
            print(torch.sum(relational_align))

        return align, relational_align

    def encode(self, input_ids, attention_mask):
        config = self.config
        output = self.model(
            input_ids=input_ids,
            attention_mask=attention_mask,
            output_attentions=True,
        )
        sequence_output = output[0]
        attention = output[-1][-1]

        return sequence_output, attention

    def get_hrt(self, sequence_output, attention, sbj_pos, sbj_trees, sbj_tree_masks, obj_pos, obj_trees, obj_tree_masks):
        offset = 1 if self.config.transformer_type in ["bert", "roberta"] else 0
        n, h, _, c = attention.size()
        hss, tss, rss = [], [], []
        las, ras = [], []

        for i in range(len(sbj_pos)):
            start, end = sbj_pos[i]
            sbj_emb = sequence_output[i, start + offset].unsqueeze(0)
            sbj_att = attention[i, :, start + offset]

            start, end = obj_pos[i]
            obj_emb = sequence_output[i, start + offset].unsqueeze(0)
            obj_att = attention[i, :, start + offset]

            sbj_tree = sbj_trees[i].to(sequence_output.device)
            sbj_tree_mask = sbj_tree_masks[i].to(sequence_output.device).unsqueeze(0)
            sbj_dp_emb = self.task_dprel_emb(sbj_tree).unsqueeze(0)
            gat_output, sbj_la, sbj_ra = self.dependency_reflect(sequence_output[i], sbj_emb, sbj_dp_emb, sbj_tree_mask)
            sbj_emb += gat_output
            # sbj_emb = torch.cat([sbj_emb, gat_output], dim=-1)

            obj_tree = obj_trees[i].to(sequence_output.device)
            obj_tree_mask = obj_tree_masks[i].to(sequence_output.device).unsqueeze(0)
            obj_dp_emb = self.task_dprel_emb(obj_tree).unsqueeze(0)
            gat_output, obj_la, obj_ra = self.dependency_reflect(sequence_output[i], obj_emb, obj_dp_emb, obj_tree_mask)
            obj_emb += gat_output
            # obj_emb = torch.cat([obj_emb, gat_output], dim=-1)

            hs = sbj_emb
            ts = obj_emb

            h_att = sbj_att
            t_att = obj_att
            ht_att = (h_att * t_att).mean(0).unsqueeze(0)
            ht_att = ht_att / (ht_att.sum(1, keepdim=True) + 1e-5)
            # rs = contract("ld,rl->rd", sequence_output[i], ht_att)
            rs = ht_att.matmul(sequence_output[i])

            hss.append(hs)
            tss.append(ts)
            rss.append(rs)

        hss = torch.cat(hss, dim=0)
        tss = torch.cat(tss, dim=0)
        rss = torch.cat(rss, dim=0)
        # las = torch.cat(las, dim=0)
        # ras = torch.cat(ras, dim=0)

        return hss, rss, tss, las, ras

    @autocast()
    def forward(self,
                input_ids=None,
                attention_mask=None,
                labels=None,
                subject_pos=None,
                subject_tree=None,
                subject_tree_mask=None,
                object_pos=None,
                object_tree=None,
                object_tree_mask=None
                ):

        sequence_output, attention = self.encode(input_ids, attention_mask)
        hs, rs, ts, la, ra = self.get_hrt(sequence_output, attention, subject_pos, subject_tree, subject_tree_mask,
                                          object_pos, object_tree, object_tree_mask)

        hs = torch.tanh(self.head_extractor(torch.cat([hs, rs], dim=1)))
        ts = torch.tanh(self.tail_extractor(torch.cat([ts, rs], dim=1)))

        b1 = hs.view(-1, self.emb_size // self.block_size, self.block_size)
        b2 = ts.view(-1, self.emb_size // self.block_size, self.block_size)
        bl = (b1.unsqueeze(3) * b2.unsqueeze(2)).view(-1, self.emb_size * self.block_size)
        logits = self.bilinear(bl)

        output = (self.loss_fnt.get_label(logits, num_labels=self.num_labels),)
        if labels is not None:
            labels = torch.tensor(labels).to(logits)
            loss = self.loss_fnt(logits.float(), labels.float())
            output = (loss.to(sequence_output),) + output

        # return output, la, ra
        return output

class REModel_v2(nn.Module):
    def __init__(self, config, model, emb_size=768, block_size=64, num_labels=-1):
        super().__init__()
        device = torch.device("cuda:0" if torch.cuda.is_available() else "cpu")
        self.config = config
        self.model = model
        self.hidden_size = config.hidden_size
        self.loss_fnt = ATLoss()

        self.head_extractor = nn.Linear(3 * config.hidden_size, emb_size)
        self.tail_extractor = nn.Linear(3 * config.hidden_size, emb_size)
        self.bilinear = nn.Linear(emb_size * block_size, config.num_labels)

        self.emb_size = emb_size
        self.block_size = block_size
        self.num_labels = num_labels
        self.dep_emb_size = 128

        # GAT prams
        self.softmax = nn.Softmax(dim=-1)
        self.task_dprel_emb = nn.Embedding(7, self.dep_emb_size)
        nn.init.xavier_uniform_(self.task_dprel_emb.weight)

        self.task_dp_info = DP_reflect_layer(self.task_dprel_emb, self.hidden_size)

        self.task_hidden_layer = nn.Linear(self.hidden_size * 2, self.hidden_size)

    def encode(self, input_ids, attention_mask):
        config = self.config
        output = self.model(
            input_ids=input_ids,
            attention_mask=attention_mask,
            output_attentions=True,
        )
        sequence_output = output[0]
        attention = output[-1][-1]

        return sequence_output, attention

    def get_hrt(self, sequence_output, attention, sbj_pos, sbj_trees, sbj_tree_masks, obj_pos, obj_trees, obj_tree_masks):
        offset = 1 if self.config.transformer_type in ["bert", "roberta", "electra", "albert"] else 0
        n, h, _, c = attention.size()
        hss, tss, rss = [], [], []
        las, ras = [], []

        for i in range(len(sbj_pos)):
            start, end = sbj_pos[i]
            sbj_emb = sequence_output[i, start + offset].unsqueeze(0)
            sbj_att = attention[i, :, start + offset]

            start, end = obj_pos[i]
            obj_emb = sequence_output[i, start + offset].unsqueeze(0)
            obj_att = attention[i, :, start + offset]

            sbj_tree = sbj_trees[i].to(sequence_output.device)
            sbj_tree_mask = sbj_tree_masks[i].to(sequence_output.device).unsqueeze(0)
            sbj_dp_emb = self.task_dprel_emb(sbj_tree).unsqueeze(0)
            gat_output, _, sbj_la, sbj_ra = self.task_dp_info(sequence_output[i], sbj_emb, sbj_dp_emb, sbj_tree_mask)
            sbj_emb = torch.cat([sbj_emb, gat_output], dim=-1)

            obj_tree = obj_trees[i].to(sequence_output.device)
            obj_tree_mask = obj_tree_masks[i].to(sequence_output.device).unsqueeze(0)
            obj_dp_emb = self.task_dprel_emb(obj_tree).unsqueeze(0)
            gat_output, _, obj_la, obj_ra = self.task_dp_info(sequence_output[i], obj_emb, obj_dp_emb, obj_tree_mask)
            obj_emb = torch.cat([obj_emb, gat_output], dim=-1)

            hs = self.task_hidden_layer(sbj_emb)
            ts = self.task_hidden_layer(obj_emb)
            # hs = sbj_emb
            # ts = obj_emb

            h_att = sbj_att
            t_att = obj_att
            ht_att = (h_att * t_att).mean(0).unsqueeze(0)
            ht_att = ht_att / (ht_att.sum(1, keepdim=True) + 1e-5)
            rs = ht_att.matmul(sequence_output[i])

            ht_ra = (sbj_ra * obj_ra)
            ht_ra = ht_ra / (ht_ra.sum(-1, keepdim=True) + 1e-5)
            ra = ht_ra.matmul(sequence_output[i])

            hss.append(hs)
            tss.append(ts)
            rss.append(rs)
            ras.append(ra)

        hss = torch.cat(hss, dim=0)
        tss = torch.cat(tss, dim=0)
        rss = torch.cat(rss, dim=0)
        ras = torch.cat(ras, dim=0)

        return hss, rss, tss, las, ras

    @autocast()
    def forward(self,
                input_ids=None,
                attention_mask=None,
                labels=None,
                subject_pos=None,
                subject_tree=None,
                subject_tree_mask=None,
                object_pos=None,
                object_tree=None,
                object_tree_mask=None
                ):

        sequence_output, attention = self.encode(input_ids, attention_mask)
        hs, rs, ts, la, ra = self.get_hrt(sequence_output, attention, subject_pos, subject_tree, subject_tree_mask,
                                          object_pos, object_tree, object_tree_mask)
        # print()
        # print(hs.size())
        # print(ts.size())
        # print(rs.size())
        # print(ra.size())

        # hs = torch.tanh(self.head_extractor(torch.cat([hs, rs], dim=1)))
        # ts = torch.tanh(self.tail_extractor(torch.cat([ts, rs], dim=1)))
        hs = torch.tanh(self.head_extractor(torch.cat([hs, rs, ra], dim=1)))
        ts = torch.tanh(self.tail_extractor(torch.cat([ts, rs, ra], dim=1)))

        b1 = hs.view(-1, self.emb_size // self.block_size, self.block_size)
        b2 = ts.view(-1, self.emb_size // self.block_size, self.block_size)
        bl = (b1.unsqueeze(3) * b2.unsqueeze(2)).view(-1, self.emb_size * self.block_size)
        logits = self.bilinear(bl)

        output = (self.loss_fnt.get_label(logits, num_labels=self.num_labels),)
        if labels is not None:
            labels = torch.tensor(labels).to(logits)
            loss = self.loss_fnt(logits.float(), labels.float())
            output = (loss.to(sequence_output),) + output

        # return output, la, ra
        return output

class REModel_v3(nn.Module):
    def __init__(self, config, model, emb_size=768, block_size=64, num_labels=-1):
        super().__init__()
        device = torch.device("cuda:0" if torch.cuda.is_available() else "cpu")
        self.config = config
        self.model = model
        self.hidden_size = config.hidden_size
        self.loss_fnt = nn.CrossEntropyLoss()
        self.classifier = nn.Sequential(
            nn.Linear(2 * self.hidden_size, self.hidden_size),
            nn.ReLU(),
            nn.Dropout(p=config.dropout_prob),
            nn.Linear(self.hidden_size, num_labels)
        )

    def encode(self, input_ids, attention_mask):
        config = self.config
        output = self.model(
            input_ids=input_ids,
            attention_mask=attention_mask,
            output_attentions=True,
        )
        sequence_output = output[0]
        attention = output[-1][-1]

        return sequence_output, attention

    def get_hrt(self, sequence_output, attention, sbj_pos, sbj_trees, sbj_tree_masks, obj_pos, obj_trees, obj_tree_masks):
        offset = 1 if self.config.transformer_type in ["bert", "roberta", "electra", "albert"] else 0
        n, h, _, c = attention.size()
        hss, tss, rss = [], [], []
        las, ras = [], []

        for i in range(len(sbj_pos)):
            start, end = sbj_pos[i]
            sbj_emb = sequence_output[i, start + offset].unsqueeze(0)
            sbj_att = attention[i, :, start + offset]

            start, end = obj_pos[i]
            obj_emb = sequence_output[i, start + offset].unsqueeze(0)
            obj_att = attention[i, :, start + offset]

            # sbj_tree = sbj_trees[i].to(sequence_output.device)
            # sbj_tree_mask = sbj_tree_masks[i].to(sequence_output.device).unsqueeze(0)
            # sbj_dp_emb = self.task_dprel_emb(sbj_tree).unsqueeze(0)
            # gat_output, _, sbj_la, sbj_ra = self.task_dp_info(sequence_output[i], sbj_emb, sbj_dp_emb, sbj_tree_mask)
            # sbj_emb = torch.cat([sbj_emb, gat_output], dim=-1)
            #
            # obj_tree = obj_trees[i].to(sequence_output.device)
            # obj_tree_mask = obj_tree_masks[i].to(sequence_output.device).unsqueeze(0)
            # obj_dp_emb = self.task_dprel_emb(obj_tree).unsqueeze(0)
            # gat_output, _, obj_la, obj_ra = self.task_dp_info(sequence_output[i], obj_emb, obj_dp_emb, obj_tree_mask)
            # obj_emb = torch.cat([obj_emb, gat_output], dim=-1)

            # hs = self.task_hidden_layer(sbj_emb)
            # ts = self.task_hidden_layer(obj_emb)
            hs = sbj_emb
            ts = obj_emb

            hss.append(hs)
            tss.append(ts)

        hss = torch.cat(hss, dim=0)
        tss = torch.cat(tss, dim=0)

        return hss, rss, tss, las, ras

    @autocast()
    def forward(self,
                input_ids=None,
                attention_mask=None,
                labels=None,
                subject_pos=None,
                subject_tree=None,
                subject_tree_mask=None,
                object_pos=None,
                object_tree=None,
                object_tree_mask=None
                ):

        sequence_output, attention = self.encode(input_ids, attention_mask)
        hs, rs, ts, la, ra = self.get_hrt(sequence_output, attention, subject_pos, subject_tree, subject_tree_mask,
                                          object_pos, object_tree, object_tree_mask)
        # print()
        # print(hs.size())
        # print(ts.size())
        # print(rs.size())
        # print(ra.size())

        h = torch.cat((hs, ts), dim=-1)
        logits = self.classifier(h)
        outputs = (logits,)
        if labels is not None:
            labels = torch.tensor(labels).to(logits.device)
            loss = self.loss_fnt(logits.float(), labels)
            outputs = (loss,) + outputs

        return outputs

class DP_reflect_layer(nn.Module):
    def __init__(self, dp_emb_table, hidden_size):
        super().__init__()
        self.softmax = nn.Softmax(dim=-1)

        self.dep_emb_size = 128
        self.dep_hidden_size = 32
        self.dp_emb_table = dp_emb_table
        self.hidden_size = hidden_size

        # self.task_q_linear = nn.Linear(hidden_size, hidden_size)
        # self.task_k_linear = nn.Linear(hidden_size, hidden_size)
        # self.task_v_linear = nn.Linear(hidden_size, hidden_size)
        self.relu = nn.ReLU()

        self.task_bilinear_score = nn.Embedding(self.hidden_size, self.hidden_size)

        self.task_relational_hidden_layer = nn.Linear(self.dep_emb_size, self.dep_hidden_size)
        self.task_relational_attention_layer = nn.Linear(self.dep_hidden_size, 1)

        self.task_gat_output_layer = nn.Linear(2 * hidden_size, hidden_size)

    def forward(self, context, entities, entity_tree, tree_mask):
        '''
        s: step
        n: # of entities
        h: hidden size
        d: dep embedding size
        :param context: [s, h]
        :param entities: [1, h]
        :param entity_tree: [1, s, d]
        :param tree_mask: [1, s]
        :return:
        '''
        tree_mask = (1.0 - tree_mask) * -10000.0
        ## lexical attention
        # [n, s]
        # scaler = self.emb_size ** 0.5
        # attention_score = entities.matmul(self.task_lexical_attention_w.to(context)).matmul(context.T)
        # attention_score += tree_mask
        # align = self.softmax(attention_score)

        # [n, h]
        # lexical_attention_output = align.matmul(context)

        # q = self.task_q_linear(entities)
        # k = self.task_k_linear(context)
        # v = self.task_v_linear(context)

        scaler = self.hidden_size ** 0.5
        w = self.task_bilinear_score.weight
        attention_score = entities.matmul(w).matmul(context.T) / scaler
        attention_score += tree_mask

        align = self.softmax(attention_score)
        lexical_attention_output = align.matmul(context)

        if torch.isnan(torch.sum(lexical_attention_output)).item():
            print()
            print(torch.sum(context))
            print(torch.sum(entities))
            print(torch.sum(self.task_lexical_attention_w))
            print(torch.sum(attention_score))
            print(torch.sum(align))

        ## relational attention
        relational_hidden = self.task_relational_hidden_layer(entity_tree)
        relational_score = self.task_relational_attention_layer(relational_hidden)
        relational_score = relational_score.squeeze(dim=-1)
        relational_score += tree_mask
        relational_align = self.softmax(relational_score)

        relational_attention_output = relational_align.matmul(context)

        return lexical_attention_output, relational_attention_output, align, relational_align

class ATLoss(nn.Module):
    def __init__(self):
        super().__init__()

    def forward(self, logits, labels):
        # TH label
        th_label = torch.zeros_like(labels, dtype=torch.float).to(labels)
        th_label[:, 0] = 1.0
        labels[:, 0] = 0.0

        p_mask = labels + th_label
        n_mask = 1 - labels

        # Rank positive classes to TH
        logit1 = logits - (1 - p_mask) * 1e30
        loss1 = -(F.log_softmax(logit1, dim=-1) * labels).sum(1)

        # Rank TH to negative classes
        logit2 = logits - (1 - n_mask) * 1e30
        loss2 = -(F.log_softmax(logit2, dim=-1) * th_label).sum(1)

        # Sum two parts
        loss = loss1 + loss2
        loss = loss.mean()
        return loss

    def get_label(self, logits, num_labels=-1):
        th_logit = logits[:, 0].unsqueeze(1)
        output = torch.zeros_like(logits).to(logits)
        mask = (logits > th_logit)
        if num_labels > 0:
            top_v, _ = torch.topk(logits, num_labels, dim=1)
            top_v = top_v[:, -1]
            mask = (logits >= top_v.unsqueeze(1)) & mask
        output[mask] = 1.0
        output[:, 0] = (output.sum(1) == 0.).to(logits)

        return output
