# Supplementary material for: Effective sentence-level relation extraction model using entity-centric dependency tree
Source: PeerJ Comput Sci. 2024 Sep 18;10:e2311. doi: 10.7717/peerj-cs.2311 (PMC11419662; doi:10.7717/peerj-cs.2311)
Supplement: Supplemental Information 2 — SemEval dataset training and evaluation can be conducted through ’SemEval_main.py’. Setting the ’train_flag’ argument to ’True’ performs training, and setting it to ’False’ performs evaluation based on the trained model. [file peerj-cs-10-2311-s002.zip › model/utils.py]

import torch
import random
import numpy as np
# from transformers import AutoTokenizer
#
# with open("/home/a163912/TACRED_large/data/TAC_relation_vocab.txt", "r", encoding="utf-8") as rf:
#     labels = rf.readlines()
# rel2id_dict = {k.strip(): v for v, k in enumerate(labels)}
# id2rel_dict = {k: v.strip() for k, v in enumerate(labels)}
#
# with open("/home/a163912/TACRED_large/data/version4/dprel_vocab_v2.txt", "r", encoding="utf-8") as rf:
#     dp_relations = rf.readlines()
# dp2id_dict = {k.strip(): v for v, k in enumerate(dp_relations)}
# id2dp_dict = {k: v.strip() for k, v in enumerate(dp_relations)}
#
# tokenizer = AutoTokenizer.from_pretrained("roberta-large", cache_dir="cache/RoBERTa/")

def set_seed(args):
    random.seed(args.seed)
    np.random.seed(args.seed)
    torch.manual_seed(args.seed)
    if args.n_gpu > 0 and torch.cuda.is_available():
        torch.cuda.manual_seed_all(args.seed)

def collate_fn(batch):
    max_len = max([len(f["input_ids"]) for f in batch])
    input_ids = [f["input_ids"] + [0] * (max_len - len(f["input_ids"])) for f in batch]
    input_mask = [[1.0] * len(f["input_ids"]) + [0.0] * (max_len - len(f["input_ids"])) for f in batch]
    labels = [f["label"] for f in batch]

    sbj_pos = [f["subject"]["pos"] for f in batch]
    sbj_tree = [[6] + f["subject"]["tree"] + [6] * (max_len - len(f["input_ids"]) + 1) for f in batch]
    sbj_mask = [[1] + f["subject"]["mask"] + [1] * (max_len - len(f["input_ids"]) + 1) for f in batch]

    obj_pos = [f["object"]["pos"] for f in batch]
    obj_tree = [[6] + f["object"]["tree"] + [6] * (max_len - len(f["input_ids"]) + 1) for f in batch]
    obj_mask = [[1] + f["object"]["mask"] + [1] * (max_len - len(f["input_ids"]) + 1) for f in batch]

    input_ids = torch.tensor(input_ids, dtype=torch.long)
    input_mask = torch.tensor(input_mask, dtype=torch.float)
    sbj_tree = torch.tensor(sbj_tree, dtype=torch.long)
    sbj_mask = torch.tensor(sbj_mask, dtype=torch.float)
    obj_tree = torch.tensor(obj_tree, dtype=torch.long)
    obj_mask = torch.tensor(obj_mask, dtype=torch.float)

    new_sbj_mask = torch.zeros_like(sbj_mask)
    new_sbj_mask[(sbj_mask == 0)] = 1.0
    new_obj_mask = torch.zeros_like(obj_mask)
    new_obj_mask[(obj_mask == 0)] = 1.0

    # print()
    # for i, f in enumerate(batch):
    #     print(f["subject"]["pos"])
    #     print(f["object"]["pos"])
    #     print(f["label"], id2rel_dict[f["label"].index(1)])
    #
    #     print(len(f["input_ids"]), len(f["subject"]["tree"]), len(f["subject"]["mask"]))
    #
    #     for idx, (token_id, st, sm, sn, ot, om, on) in enumerate(zip(f["input_ids"][1:-1], f["subject"]["tree"],
    #                                                                  f["subject"]["mask"], new_sbj_mask[i][1:],
    #                                                                  f["object"]["tree"], f["object"]["mask"],
    #                                                                  new_obj_mask[i][1:])):
    #         print(idx, "\t", token_id, "\t", tokenizer.convert_ids_to_tokens(token_id), "\t", st, "\t", id2dp_dict[st],
    #               "\t", sm, "\t", sn, "\t", ot, "\t", id2dp_dict[ot], "\t", om, "\t", on)
    #     print()
    # exit()

    output = (input_ids, input_mask, labels, sbj_pos, sbj_tree, new_sbj_mask, obj_pos, obj_tree, new_obj_mask)
    return output
