# Supplementary material for: Effective sentence-level relation extraction model using entity-centric dependency tree
Source: PeerJ Comput Sci. 2024 Sep 18;10:e2311. doi: 10.7717/peerj-cs.2311 (PMC11419662; doi:10.7717/peerj-cs.2311)
Supplement: Supplemental Information 2 — SemEval dataset training and evaluation can be conducted through ’SemEval_main.py’. Setting the ’train_flag’ argument to ’True’ performs training, and setting it to ’False’ performs evaluation based on the trained model. [file peerj-cs-10-2311-s002.zip › requirements.txt]

numpy==1.19.1
opt-einsum==3.3.0
scipy==3.0.3
torch==1.7.0
tqdm==4.46.1
transformers==4.46.1
